# Supplementary material for: A Robust Heterometallic Pt2Pd2L8 Double Cage Catenane
Source: Angew Chem Int Ed Engl. 2025 Sep 30;64(47):e202516952. doi: 10.1002/anie.202516952 (PMC12624329; doi:10.1002/anie.202516952)
Supplement: Supplementary file 2 — Supporting Information [file ANIE-64-e202516952-s001.cif]

data_sg88b_12kev
_audit_contact_author_name        ''
_audit_contact_author_phone       ?
_audit_contact_author_email       ?
_audit_contact_author_address     ?
_audit_creation_method
;FinalCif V152 by Daniel Kratzert, Freiburg 2025, 
https://dkratzert.de/finalcif.html
;
_publ_contact_author_id_orcid     ?
_publ_section_references
;
D. Kratzert, I. Krossing, (2018), J. Appl. Cryst. 51, 928-934. 

Dolomanov, O.V., Bourhis, L.J., Gildea, R.J, Howard, J.A.K. & Puschmann, H.
 (2009), J. Appl. Cryst. 42, 339-341.

Kratzert, D., Holstein, J.J. & Krossing, I. (2015). J. Appl. Cryst. 48, 933-938.

Sheldrick, G.M. (2015). Acta Cryst. C71, 3-8.
;
_shelx_SHELXL_version_number      '2019/3'
_chemical_name_systematic         ?
_chemical_name_common             ?
_chemical_formula_sum             'C320 H296 B7 Cl F28 N32 Pd2 Pt2 S8'
_chemical_formula_moiety          '2(C124 H111.999 N16 Pd Pt S4), 12(C6 H6), 7(B F4), Cl'
_chemical_formula_weight          6092.45
_chemical_melting_point           ?
_space_group_crystal_system       'tetragonal'
_space_group_IT_number            126
_space_group_name_H-M_alt         'P 4/n n c'
_space_group_name_Hall            '-P 4a 2bc'
_shelx_space_group_comment
;
The symmetry employed for this shelxl refinement is uniquely defined
by the following loop, which should always be used as a source of
symmetry information in preference to the above space-group names.
They are only intended as comments.
;

loop_
_space_group_symop_operation_xyz
'x, y, z'
'-x+1/2, -y+1/2, z'
'-y+1/2, x, z'
'y, -x+1/2, z'
'-x+1/2, y, -z+1/2'
'x, -y+1/2, -z+1/2'
'y, x, -z+1/2'
'-y+1/2, -x+1/2, -z+1/2'
'-x, -y, -z'
'x-1/2, y-1/2, -z'
'y-1/2, -x, -z'
'-y, x-1/2, -z'
'x-1/2, -y, z-1/2'
'-x, y-1/2, z-1/2'
'-y, -x, z-1/2'
'y-1/2, x-1/2, z-1/2'

_cell_length_a                    21.2120(18)
_cell_length_b                    21.2120(18)
_cell_length_c                    32.253(5)
_cell_angle_alpha                 90
_cell_angle_beta                  90
_cell_angle_gamma                 90
_cell_volume                      14512(3)
_cell_formula_units_Z             2
_cell_measurement_temperature     100
_cell_measurement_reflns_used     48361
_cell_measurement_theta_min       1.670
_cell_measurement_theta_max       26.684
_exptl_crystal_description        block
_exptl_crystal_colour             'clear orange'
_exptl_crystal_recrystallization_method ?
_exptl_crystal_density_meas       ?
_exptl_crystal_density_method     ?
_exptl_crystal_density_diffrn     1.394
_exptl_crystal_F_000              6240
_exptl_crystal_size_max           0.02
_exptl_crystal_size_mid           0.02
_exptl_crystal_size_min           0.01
_exptl_absorpt_coefficient_mu     2.380
_exptl_absorpt_correction_type    ?
_exptl_absorpt_correction_T_min   ?
_exptl_absorpt_correction_T_max   ?
_exptl_absorpt_process_details    ?
_exptl_absorpt_special_details    ?
_shelx_estimated_absorpt_T_min    0.954
_shelx_estimated_absorpt_T_max    0.977
_exptl_transmission_factor_min    ?
_exptl_transmission_factor_max    ?
_exptl_special_details            ?
_diffrn_ambient_temperature       100
_diffrn_radiation_type            synchrotron
_diffrn_radiation_wavelength      1.033
_diffrn_radiation_monochromator   ?
_diffrn_measurement_ambient_temperature_device_make ?
_diffrn_radiation_probe           ?
_diffrn_source
;
DESY beamline BL11
;
_diffrn_source_type               ?
_diffrn_source_voltage            ?
_diffrn_source_current            ?
_diffrn_detector                  ?
_diffrn_detector_type             ?
_diffrn_detector_area_resol_mean  ?
_diffrn_measurement_device        ?
_diffrn_measurement_device_type   'Eiger 2X 16M'
_diffrn_measurement_method        ?
_diffrn_measurement_specimen_support ?
_diffrn_reflns_number             48361
_diffrn_reflns_av_unetI/netI      0.0236
_diffrn_reflns_av_R_equivalents   0.0627
_diffrn_reflns_theta_min          1.670
_diffrn_reflns_theta_max          26.684
_diffrn_reflns_theta_full         26.684
_diffrn_reflns_limit_h_min        -15
_diffrn_reflns_limit_h_max        15
_diffrn_reflns_limit_k_min        -16
_diffrn_reflns_limit_k_max        16
_diffrn_reflns_limit_l_min        -26
_diffrn_reflns_limit_l_max        26
_diffrn_measured_fraction_theta_max 0.917
_diffrn_measured_fraction_theta_full 0.917
_diffrn_reflns_Laue_measured_fraction_max 0.917
_diffrn_reflns_Laue_measured_fraction_full 0.917
_diffrn_reflns_point_group_measured_fraction_max 0.917
_diffrn_reflns_point_group_measured_fraction_full 0.917
_reflns_number_total              2305
_reflns_number_gt                 1593
_reflns_threshold_expression      'I > 2\s(I)'
_reflns_Friedel_coverage          0.000
_reflns_Friedel_fraction_max      .
_reflns_Friedel_fraction_full     .
_reflns_special_details
;
 Reflections were merged by SHELXL according to the crystal
 class for the calculation of statistics and refinement.
 
 _reflns_Friedel_fraction is defined as the number of unique
 Friedel pairs measured divided by the number that would be
 possible theoretically, ignoring centric projections and
 systematic absences.
;
_computing_data_collection        ?
_computing_cell_refinement        ?
_computing_data_reduction         ?
_computing_structure_solution     'SHELXT 2018/2 (Sheldrick, 2018)'
_computing_structure_refinement   'SHELXL 2019/3 (Sheldrick, 2015)'
_computing_molecular_graphics     'Olex2 1.5 (Dolomanov et al., 2009)'
_computing_publication_material   'Olex2 1.5 (Dolomanov et al., 2009)'
_refine_special_details           ?
_refine_ls_structure_factor_coef  Fsqd
_refine_ls_matrix_type            full
_refine_ls_weighting_scheme       calc
_refine_ls_weighting_details      'w=1/[\s^2^(Fo^2^)+(0.2000P)^2^] where P=(Fo^2^+2Fc^2^)/3'
_atom_sites_solution_primary      direct
_atom_sites_solution_secondary    ?
_atom_sites_solution_hydrogens    geom
_refine_ls_hydrogen_treatment     constr
_refine_ls_number_reflns          2305
_refine_ls_number_parameters      655
_refine_ls_number_restraints      890
_refine_ls_R_factor_all           0.1420
_refine_ls_R_factor_gt            0.1272
_refine_ls_wR_factor_ref          0.3391
_refine_ls_wR_factor_gt           0.3175
_refine_ls_goodness_of_fit_ref    1.583
_refine_ls_restrained_S_all       1.357
_refine_ls_shift/su_max           0.000
_refine_ls_shift/su_mean          0.000
_refine_diff_density_max          2.404
_refine_diff_density_min          -0.524
_refine_diff_density_rms          0.136
_refine_ls_extinction_method      none
_refine_ls_extinction_coef        .

loop_
_atom_type_symbol
_atom_type_description
_atom_type_scat_dispersion_real
_atom_type_scat_dispersion_imag
_atom_type_scat_source
'C'  'C'  0.0080  0.0038 'International Tables Vol C Tables 4.2.6.8 and 6.1.1.4'
'H'  'H'  0.0000  0.0000 'International Tables Vol C Tables 4.2.6.8 and 6.1.1.4'
'B'  'B'  0.0040  0.0016 'International Tables Vol C Tables 4.2.6.8 and 6.1.1.4'
'Cl' 'Cl' 0.2499  0.3316 'International Tables Vol C Tables 4.2.6.8 and 6.1.1.4'
'F'  'F'  0.0370  0.0231 'International Tables Vol C Tables 4.2.6.8 and 6.1.1.4'
'N'  'N'  0.0145  0.0076 'International Tables Vol C Tables 4.2.6.8 and 6.1.1.4'
'Pd' 'Pd' -0.2962 1.9706 'International Tables Vol C Tables 4.2.6.8 and 6.1.1.4'
'Pt' 'Pt' -8.7102 9.5804 'International Tables Vol C Tables 4.2.6.8 and 6.1.1.4'
'S'  'S'  0.2151  0.2605 'International Tables Vol C Tables 4.2.6.8 and 6.1.1.4'

_geom_special_details
;
 All esds (except the esd in the dihedral angle between two l.s. planes)
 are estimated using the full covariance matrix.  The cell esds are taken
 into account individually in the estimation of esds in distances, angles
 and torsion angles; correlations between esds in cell parameters are only
 used when they are defined by crystal symmetry.  An approximate (isotropic)
 treatment of cell esds is used for estimating esds involving l.s. planes.
;
_audit_creation_date              2025-05-23
_exptl_crystal_colour_lustre      clear
_exptl_crystal_colour_modifier    .
_exptl_crystal_colour_primary     orange
_olex2_refinement_description
;
1. Fixed Uiso
 At 1 times of:
  All C(H,H,H) groups
 At 1.2 times of:
  All C(H) groups, All C(H,H) groups, All C(H,H,H,H) groups
2. Restrained distances
 B3A-F12A = B3A-F9A = B3A-F10A = B3A-F11A
 1.42 with sigma of 0.02
 C30-C31
 1.45 with sigma of 0.02
 B1A-F4A = B1A-F2A = B1A-F3A = B1A-F1A
 1.42 with sigma of 0.02
 N3-C26
 1.45 with sigma of 0.02
 C26-C27
 1.45 with sigma of 0.02
 C27-C28
 1.45 with sigma of 0.02
 C28-C29
 1.45 with sigma of 0.02
 C26-C27A
 1.45 with sigma of 0.02
 N2-C6
 1.35 with sigma of 0.02
 C33-C32 = C32-C33_$1 = C33_$1-C34_$1 = C34_$1-C35 = C35-C34 = C34-C33
 1.39 with sigma of 0.01
 C26-C28
 2.53 with sigma of 0.04
 C30-C31 \\sim C30A-C31A
 with sigma of 0.02
 C29-C31 \\sim C29A-C31A
 with sigma of 0.04
 B3A-F12A \\sim B3A-F9A \\sim B3A-F10A \\sim B3A-F11A
 with sigma of 0.02
 F12A-F9A \\sim F9A-F10A \\sim F10A-F11A \\sim F11A-F12A \\sim F9A-F11A \\sim
F12A-F10A
 with sigma of 0.04
 B4A-F14A \\sim B4A-F13A \\sim B4A-F15A \\sim B4A-F16A
 with sigma of 0.02
 F14A-F13A \\sim F13A-F15A \\sim F15A-F16A \\sim F16A-F14A \\sim F13A-F16A
\\sim F14A-F15A
 with sigma of 0.04
 B1A-F4A \\sim B1A-F2A \\sim B1A-F3A \\sim B1A-F1A
 with sigma of 0.02
 F4A-F2A \\sim F2A-F3A \\sim F3A-F1A \\sim F1A-F4A \\sim F2A-F1A \\sim F4A-F3A
 with sigma of 0.04
 B2A-F7A \\sim B2A-F6A \\sim B2A-F5A \\sim B2A-F8A
 with sigma of 0.02
 F7A-F6A \\sim F6A-F5A \\sim F5A-F8A \\sim F8A-F7A \\sim F6A-F8A \\sim F7A-F5A
 with sigma of 0.04
 C26-C27 \\sim C26-C27A
 with sigma of 0.02
 C27-C28 \\sim C27A-C28A
 with sigma of 0.02
 C28-C29 \\sim C28A-C29A
 with sigma of 0.02
 C29-C30 \\sim C29A-C30A
 with sigma of 0.02
 C26-C28 \\sim C26-C28A
 with sigma of 0.04
 C27-C29 \\sim C27A-C29A
 with sigma of 0.04
 C28-C30 \\sim C28A-C30A
 with sigma of 0.04
 C33-C33_$1 \\sim C32-C34_$1 \\sim C33_$1-C35 \\sim C34_$1-C34 \\sim C35-C33
\\sim C34-C32
 with sigma of 0.02
3. Restrained planarity
 C22, C20, C19, C17
 with sigma of 0.01
 C33, C32, C33_$1, C34_$1, C35, C34
 with sigma of 0.1
4. Uiso/Uaniso restraints and constraints
All non-hydrogen atoms have similar U: within 1.7A with sigma of 0.04 and sigma
for terminal atoms of 0.08 within 1.7A
F3A \\sim B1A \\sim F4A \\sim F1A \\sim F2A: within 1.7A with sigma of 0.02 and
sigma for terminal atoms of 0.04 within 1.7A
B2A \\sim F7A \\sim F5A \\sim F8A \\sim F6A: within 1.7A with sigma of 0.02 and
sigma for terminal atoms of 0.04 within 1.7A
C6 \\sim N2 \\sim C7 \\sim C4: within 1.7A with sigma of 0.02 and sigma for
terminal atoms of 0.04 within 1.7A
C30 \\sim C31: within 1.7A with sigma of 0.02 and sigma for terminal atoms of
0.04 within 1.7A
C27A \\sim C27 \\sim C28A \\sim C30A \\sim C29 \\sim C31A \\sim C30 \\sim C31:
within 1.7A with sigma of 0.03 and sigma for terminal atoms of 0.06 within 1.7A
C26 \\sim C27A \\sim C27 \\sim C28A \\sim C29A \\sim C30A \\sim C28 \\sim C29
\\sim C31A \\sim C30 \\sim C31: within 1.7A with sigma of 0.02 and sigma for
terminal atoms of 0.04 within 1.7A
C6 \\sim C4: within 1.7A with sigma of 0.02 and sigma for terminal atoms of
0.04 within 1.7A
C4 \\sim C6: within 1.7A with sigma of 0.02 and sigma for terminal atoms of
0.04 within 1.7A
Uanis(B2A) \\sim Ueq: with sigma of 0.1 and sigma for terminal atoms of 0.2
Uanis(C31A) \\sim Ueq, Uanis(C30A) \\sim Ueq, Uanis(C31) \\sim Ueq, Uanis(C30)
\\sim Ueq: with sigma of 0.1 and sigma for terminal atoms of 0.2
Uanis(C31) \\sim Ueq, Uanis(C30) \\sim Ueq, Uanis(C29) \\sim Ueq, Uanis(C31A)
\\sim Ueq, Uanis(C30A) \\sim Ueq, Uanis(C29A) \\sim Ueq, Uanis(C28A) \\sim Ueq,
Uanis(C27A) \\sim Ueq, Uanis(C27) \\sim Ueq, Uanis(C28) \\sim Ueq: with sigma
of 0.1 and sigma for terminal atoms of 0.2
Uanis(C4) = Uanis(C6)
Ueq(C4), Ueq(C6): fixed at 0.01 with sigma of 0.1
5. Rigid body (RIGU) restrains
 B3A, F12A, F9A, F10A, F11A
 with sigma for 1-2 distances of 0.004 and sigma for 1-3 distances of 0.004
 B4A, F14A, F13A, F15A, F16A
 with sigma for 1-2 distances of 0.004 and sigma for 1-3 distances of 0.004
 B1A, F4A, F2A, F3A, F1A
 with sigma for 1-2 distances of 0.004 and sigma for 1-3 distances of 0.004
6. Others
 Sof(C4T)=Sof(H4T)=Sof(C5T)=Sof(H5T)=Sof(C6T)=Sof(H6T)=Sof(C1T)=Sof(H1T)=
 Sof(C2T)=Sof(H2T)=Sof(C3T)=Sof(H3T)=1-FVAR(1)
 Sof(C4S)=Sof(H4S)=Sof(C5S)=Sof(H5S)=Sof(C6S)=Sof(H6S)=Sof(C1S)=Sof(H1S)=
 Sof(C2S)=Sof(H2S)=Sof(C3S)=Sof(H3S)=FVAR(1)
 Fixed Sof: B3A(0.25) F12A(0.25) F9A(0.25) F10A(0.25) F11A(0.25) B4A(0.25)
 F14A(0.25) F13A(0.25) F15A(0.25) F16A(0.25) B1A(0.125) F4A(0.125) F2A(0.125)
 F3A(0.125) F1A(0.125) B2A(0.25) F7A(0.25) F6A(0.25) F5A(0.25) F8A(0.25)
 H26A(0.7) H26B(0.7) H26C(0.3) H26D(0.3) C27(0.6666) H27A(0.6666) H27B(0.6666)
 C28(0.666667) H28A(0.666667) H28B(0.666667) C29(0.666667) H29A(0.666667)
 H29B(0.666667) C30(0.666667) H30A(0.666667) H30B(0.666667) C31(0.666667)
 H31A(0.666667) H31B(0.666667) H31C(0.666667) C27A(0.333333) H27C(0.333333)
 H27D(0.333333) C28A(0.333333) H28C(0.333333) H28D(0.333333) C29A(0.333333)
 H29C(0.333333) H29D(0.333333) C30A(0.333333) H30C(0.333333) H30D(0.333333)
 C31A(0.333333) H31D(0.333333) H31E(0.333333) H31F(0.333333)
7.a Secondary CH2 refined with riding coordinates:
 C26(H26A,H26B), C26(H26C,H26D), C27(H27A,H27B), C28(H28A,H28B), C29(H29A,
 H29B), C30(H30A,H30B), C27A(H27C,H27D), C28A(H28C,H28D), C29A(H29C,H29D),
 C30A(H30C,H30D)
7.b Aromatic/amide H refined with riding coordinates:
 C33(H33), C32(H32), C35(H35), C34(H34), C4S(H4S), C5S(H5S), C6S(H6S),
 C1S(H1S), C2S(H2S), C3S(H3S), C12(H12), C9(H9), C8(H8), C18(H18), C16(H16),
 C15(H15), C21(H21), C23(H23), C24(H24), C25(H25), C2(H2), C3(H3), C5(H5),
 C1(H1), C6(H6), C4T(H4T), C5T(H5T), C6T(H6T), C1T(H1T), C2T(H2T), C3T(H3T)
7.c Fitted hexagon refined as free rotating group:
 C4S(C5S,C6S,C1S,C2S,C3S), C2(C3,C4,C5,N1,C1), C4T(C5T,C6T,C1T,C2T,C3T)
7.d Idealised Me refined as rotating group:
 C31(H31A,H31B,H31C), C31A(H31D,H31E,H31F)
;

loop_
_atom_site_label
_atom_site_type_symbol
_atom_site_fract_x
_atom_site_fract_y
_atom_site_fract_z
_atom_site_U_iso_or_equiv
_atom_site_adp_type
_atom_site_occupancy
_atom_site_site_symmetry_order
_atom_site_calc_flag
_atom_site_refinement_flags_posn
_atom_site_refinement_flags_adp
_atom_site_refinement_flags_occupancy
_atom_site_disorder_assembly
_atom_site_disorder_group
Pt1  Pt 0.250000   0.250000   0.35973(7)  0.2169(16) Uani 1       4 d    S  T  P . .
Pd1  Pd 0.250000   0.250000   0.88207(8)  0.1739(16) Uani 1       4 d    S  T  P . .
C33  C  0.4940(9)  0.4424(10) 0.2784(6)   0.292(9)   Uani 1       1 d    D  U  . . .
H33  H  0.527413   0.440772   0.297964    0.350      Uiso 1       1 calc R  U  . . .
C32  C  0.4911(8)  0.4911(8)  0.250000    0.298(15)  Uani 1       2 d    DS TU P . .
H32  H  0.522788   0.522788   0.250000    0.357      Uiso 1       2 calc R  U  P . .
C35  C  0.3988(8)  0.3988(8)  0.250000    0.292(15)  Uani 1       2 d    DS TU P . .
H35  H  0.367163   0.367163   0.250000    0.351      Uiso 1       2 calc R  U  P . .
C34  C  0.4481(10) 0.3961(10) 0.2783(6)   0.308(10)  Uani 1       1 d    D  U  . . .
H34  H  0.450340   0.362345   0.297677    0.369      Uiso 1       1 calc R  U  . . .
C4S  C  0.393(3)   0.624(3)   0.4179(13)  0.277(14)  Uani 0.55(9) 1 d    G  U  P A 1
H4S  H  0.394174   0.632255   0.446866    0.333      Uiso 0.55(9) 1 calc R  U  P A 1
C5S  C  0.434(3)   0.580(3)   0.401(2)    0.273(15)  Uani 0.55(9) 1 d    G  U  P A 1
H5S  H  0.462768   0.558092   0.417721    0.328      Uiso 0.55(9) 1 calc R  U  P A 1
C6S  C  0.432(2)   0.568(3)   0.358(2)    0.279(14)  Uani 0.55(9) 1 d    G  U  P A 1
H6S  H  0.459582   0.537874   0.346429    0.335      Uiso 0.55(9) 1 calc R  U  P A 1
C1S  C  0.389(3)   0.600(3)   0.3332(13)  0.281(13)  Uani 0.55(9) 1 d    G  U  P A 1
H1S  H  0.387802   0.591820   0.304283    0.337      Uiso 0.55(9) 1 calc R  U  P A 1
C2S  C  0.348(2)   0.644(3)   0.3505(17)  0.283(14)  Uani 0.55(9) 1 d    G  U  P A 1
H2S  H  0.319208   0.665984   0.333427    0.340      Uiso 0.55(9) 1 calc R  U  P A 1
C3S  C  0.350(2)   0.656(3)   0.3929(18)  0.277(13)  Uani 0.55(9) 1 d    G  U  P A 1
H3S  H  0.322393   0.686203   0.404719    0.332      Uiso 0.55(9) 1 calc R  U  P A 1
B3A  B  0.267(2)   0.752(2)   0.7430(13)  0.257(18)  Uani 0.25    1 d    D  U  P B -2
F12A F  0.225(3)   0.789(2)   0.767(2)    0.27(2)    Uani 0.25    1 d    D  U  P B -2
F9A  F  0.259(4)   0.6883(18) 0.7543(19)  0.25(2)    Uani 0.25    1 d    D  U  P B -2
F10A F  0.255(5)   0.761(4)   0.7002(13)  0.27(2)    Uani 0.25    1 d    D  U  P B -2
F11A F  0.330(2)   0.7692(19) 0.752(3)    0.28(2)    Uani 0.25    1 d    D  U  P B -2
B4A  B  0.260(3)   0.754(3)   0.5004(16)  0.215(17)  Uani 0.25    1 d    D  U  P C -2
F14A F  0.273(4)   0.818(3)   0.491(2)    0.24(3)    Uani 0.25    1 d    D  U  P C -2
F13A F  0.201(5)   0.750(5)   0.521(3)    0.18(2)    Uani 0.25    1 d    D  U  P C -2
F15A F  0.258(4)   0.718(3)   0.463(2)    0.21(2)    Uani 0.25    1 d    D  U  P C -2
F16A F  0.307(5)   0.730(4)   0.527(4)    0.23(2)    Uani 0.25    1 d    D  U  P C -2
B1A  B  0.252(2)   0.216(3)   0.7546(14)  0.21(2)    Uani 0.125   1 d    D  U  P D -2
F4A  F  0.243(4)   0.241(4)   0.7946(16)  0.21(3)    Uani 0.125   1 d    D  U  P D -2
F2A  F  0.231(3)   0.260(3)   0.725(2)    0.21(3)    Uani 0.125   1 d    D  U  P D -2
F3A  F  0.3172(18) 0.205(3)   0.748(3)    0.20(2)    Uani 0.125   1 d    D  U  P D -2
F1A  F  0.220(2)   0.159(3)   0.7504(19)  0.22(3)    Uani 0.125   1 d    D  U  P D -2
B2A  B  0.234(2)   0.251(2)   1.0133(12)  0.23(2)    Uani 0.25    1 d    D  U  P E -2
F7A  F  0.191(3)   0.293(2)   1.0230(18)  0.29(2)    Uani 0.25    1 d    D  U  P E -2
F6A  F  0.206(3)   0.198(2)   1.0033(16)  0.28(2)    Uani 0.25    1 d    D  U  P E -2
F5A  F  0.267(3)   0.271(3)   0.9814(14)  0.26(3)    Uani 0.25    1 d    D  U  P E -2
F8A  F  0.271(3)   0.242(4)   1.0453(11)  0.25(2)    Uani 0.25    1 d    D  U  P E -2
Cl1A Cl 0.250000   0.250000   0.250000    0.234(7)   Uani 1       8 d    S  T  P . .
C7   C  0.3165(10) 0.4956(14) 0.5055(7)   0.216(6)   Uani 1       1 d    .  U  . . .
C12  C  0.3403(8)  0.4637(11) 0.5392(8)   0.217(6)   Uani 1       1 d    .  U  . . .
H12  H  0.347419   0.419540   0.538230    0.260      Uiso 1       1 calc R  U  . . .
C11  C  0.3533(7)  0.4982(11) 0.5746(6)   0.193(5)   Uani 1       1 d    .  U  . . .
C10  C  0.3372(9)  0.5631(11) 0.5761(8)   0.199(6)   Uani 1       1 d    .  U  . . .
C9   C  0.3141(9)  0.5908(10) 0.5444(9)   0.223(6)   Uani 1       1 d    .  U  . . .
H9   H  0.303329   0.634178   0.546211    0.267      Uiso 1       1 calc R  U  . . .
C8   C  0.3042(9)  0.5589(13) 0.5073(7)   0.228(7)   Uani 1       1 d    .  U  . . .
H8   H  0.289146   0.580773   0.483537    0.274      Uiso 1       1 calc R  U  . . .
C14  C  0.3461(8)  0.5661(12) 0.6517(8)   0.207(6)   Uani 1       1 d    .  U  . . .
C13  C  0.3572(8)  0.4991(10) 0.6567(6)   0.192(5)   Uani 1       1 d    .  U  . . .
C18  C  0.3518(8)  0.4719(8)  0.6945(7)   0.187(5)   Uani 1       1 d    .  U  . . .
H18  H  0.360190   0.428062   0.697189    0.224      Uiso 1       1 calc R  U  . . .
C17  C  0.3345(7)  0.5054(11) 0.7293(8)   0.191(5)   Uani 1       1 d    .  U  . . .
C16  C  0.3234(8)  0.5697(11) 0.7247(8)   0.211(6)   Uani 1       1 d    .  U  . . .
H16  H  0.313167   0.594153   0.748429    0.253      Uiso 1       1 calc R  U  . . .
C15  C  0.3268(9)  0.5980(9)  0.6876(8)   0.210(6)   Uani 1       1 d    .  U  . . .
H15  H  0.315764   0.641253   0.685614    0.252      Uiso 1       1 calc R  U  . . .
C19  C  0.3262(9)  0.4749(11) 0.7683(11)  0.206(7)   Uani 1       1 d    .  U  . . .
C20  C  0.3165(8)  0.4584(9)  0.8012(10)  0.199(7)   Uani 1       1 d    .  U  . . .
C22  C  0.3037(7)  0.4334(12) 0.8409(8)   0.185(6)   Uani 1       1 d    .  U  . . .
C21  C  0.2886(7)  0.3676(10) 0.8450(6)   0.178(5)   Uani 1       1 d    .  U  . . .
H21  H  0.287243   0.341193   0.821244    0.213      Uiso 1       1 calc R  U  . . .
C23  C  0.3033(7)  0.4671(10) 0.8764(8)   0.197(6)   Uani 1       1 d    .  U  . . .
H23  H  0.310285   0.511282   0.874999    0.236      Uiso 1       1 calc R  U  . . .
C24  C  0.2933(8)  0.4407(12) 0.9134(7)   0.208(6)   Uani 1       1 d    .  U  . . .
H24  H  0.295918   0.465639   0.937801    0.250      Uiso 1       1 calc R  U  . . .
C25  C  0.2788(8)  0.3748(11) 0.9165(7)   0.196(6)   Uani 1       1 d    .  U  . . .
H25  H  0.271349   0.354767   0.942409    0.235      Uiso 1       1 calc R  U  . . .
N4   N  0.2766(7)  0.3444(8)  0.8817(6)   0.191(5)   Uani 1       1 d    .  U  . . .
C2   C  0.2848(7)  0.4362(8)  0.3217(4)   0.263(8)   Uani 1       1 d    G  U  . . .
H2   H  0.285091   0.458075   0.295956    0.316      Uiso 1       1 calc R  U  . . .
C3   C  0.2978(7)  0.4683(6)  0.3582(6)   0.245(7)   Uani 1       1 d    G  U  . . .
H3   H  0.306979   0.512123   0.357543    0.294      Uiso 1       1 calc R  U  . . .
C4   C  0.2973(6)  0.4363(8)  0.3958(5)   0.237(5)   Uani 1       1 d    G  U  . . .
C5   C  0.2838(6)  0.3722(8)  0.3969(4)   0.218(6)   Uani 1       1 d    G  U  . . .
H5   H  0.283505   0.350320   0.422572    0.261      Uiso 1       1 calc R  U  . . .
N1   N  0.2708(6)  0.3401(6)  0.3603(5)   0.205(5)   Uani 1       1 d    G  U  . . .
C1   C  0.2713(6)  0.3721(8)  0.3227(4)   0.246(7)   Uani 1       1 d    G  U  . . .
H1   H  0.262408   0.350147   0.297678    0.295      Uiso 1       1 calc R  U  . . .
N3   N  0.3520(7)  0.5941(8)  0.6128(6)   0.207(5)   Uani 1       1 d    D  U  . . .
S1   S  0.3887(2)  0.4566(2)  0.61554(13) 0.207(2)   Uani 1       1 d    .  .  . . .
C26  C  0.3677(11) 0.6603(10) 0.6111(6)   0.251(7)   Uani 1       1 d    D  U  . . .
H26A H  0.371240   0.677554   0.639517    0.301      Uiso 0.7     1 calc R  U  P F 1
H26B H  0.334284   0.683810   0.596262    0.301      Uiso 0.7     1 calc R  U  P F 1
H26C H  0.330564   0.684916   0.620222    0.301      Uiso 0.3     1 calc R  U  P G 2
H26D H  0.376425   0.671816   0.581903    0.301      Uiso 0.3     1 calc R  U  P G 2
C6   C  0.3091(9)  0.4735(11) 0.4313(6)   0.237(5)   Uani 1       1 d    D  U  . . .
H6   H  0.319069   0.516446   0.426196    0.284      Uiso 1       1 calc R  U  . . .
N2   N  0.3083(7)  0.4576(8)  0.4673(6)   0.244(5)   Uani 1       1 d    D  U  . . .
C27  C  0.4292(12) 0.6672(15) 0.5888(11)  0.265(8)   Uani 0.6666  1 d    D  U  P H 1
H27A H  0.419765   0.664466   0.558794    0.318      Uiso 0.6666  1 calc R  U  P H 1
H27B H  0.444041   0.710787   0.594003    0.318      Uiso 0.6666  1 calc R  U  P H 1
C28  C  0.4823(12) 0.6261(15) 0.5964(11)  0.257(8)   Uani 0.6667  1 d    D  U  P H 1
H28A H  0.494694   0.631897   0.625727    0.308      Uiso 0.6667  1 calc R  U  P H 1
H28B H  0.466804   0.582263   0.593677    0.308      Uiso 0.6667  1 calc R  U  P H 1
C29  C  0.5389(15) 0.6310(19) 0.5718(9)   0.268(8)   Uani 0.6667  1 d    D  U  P H 1
H29A H  0.566081   0.596010   0.581499    0.321      Uiso 0.6667  1 calc R  U  P H 1
H29B H  0.559614   0.670180   0.581414    0.321      Uiso 0.6667  1 calc R  U  P H 1
C30  C  0.5464(17) 0.6315(17) 0.5271(10)  0.271(10)  Uani 0.6667  1 d    D  U  P H 1
H30A H  0.591406   0.628251   0.519325    0.325      Uiso 0.6667  1 calc R  U  P H 1
H30B H  0.528690   0.670599   0.515021    0.325      Uiso 0.6667  1 calc R  U  P H 1
C31  C  0.5115(18) 0.5766(17) 0.5131(11)  0.306(12)  Uani 0.6667  1 d    D  U  P H 1
H31A H  0.516769   0.571743   0.483111    0.306      Uiso 0.6667  1 calc R  U  P H 1
H31B H  0.466708   0.582043   0.519608    0.306      Uiso 0.6667  1 calc R  U  P H 1
H31C H  0.527535   0.538942   0.527229    0.306      Uiso 0.6667  1 calc R  U  P H 1
C27A C  0.4220(18) 0.679(3)   0.6365(13)  0.250(10)  Uani 0.3333  1 d    D  U  P H 2
H27C H  0.415528   0.664469   0.665382    0.300      Uiso 0.3333  1 calc R  U  P H 2
H27D H  0.425857   0.725286   0.636683    0.300      Uiso 0.3333  1 calc R  U  P H 2
C28A C  0.4806(19) 0.651(3)   0.6199(16)  0.258(9)   Uani 0.3333  1 d    D  U  P H 2
H28C H  0.517058   0.666819   0.635862    0.309      Uiso 0.3333  1 calc R  U  P H 2
H28D H  0.479021   0.604415   0.623370    0.309      Uiso 0.3333  1 calc R  U  P H 2
C29A C  0.489(4)   0.666(3)   0.5765(16)  0.263(9)   Uani 0.3333  1 d    D  U  P H 2
H29C H  0.462940   0.703795   0.571445    0.316      Uiso 0.3333  1 calc R  U  P H 2
H29D H  0.533348   0.679310   0.573636    0.316      Uiso 0.3333  1 calc R  U  P H 2
C30A C  0.477(3)   0.624(3)   0.5419(17)  0.278(10)  Uani 0.3333  1 d    D  U  P H 2
H30C H  0.497722   0.639796   0.516265    0.333      Uiso 0.3333  1 calc R  U  P H 2
H30D H  0.431294   0.619230   0.536730    0.333      Uiso 0.3333  1 calc R  U  P H 2
C31A C  0.506(4)   0.566(3)   0.557(2)    0.312(16)  Uani 0.3333  1 d    D  U  P H 2
H31D H  0.508458   0.566854   0.587167    0.312      Uiso 0.3333  1 calc R  U  P H 2
H31E H  0.548288   0.561618   0.545168    0.312      Uiso 0.3333  1 calc R  U  P H 2
H31F H  0.480018   0.529837   0.548187    0.312      Uiso 0.3333  1 calc R  U  P H 2
C4T  C  0.349(3)   0.677(4)   0.388(2)    0.287(15)  Uani 0.45(9) 1 d    G  U  P A 2
H4T  H  0.323681   0.713111   0.392595    0.344      Uiso 0.45(9) 1 calc R  U  P A 2
C5T  C  0.372(4)   0.643(4)   0.4218(17)  0.270(15)  Uani 0.45(9) 1 d    G  U  P A 2
H5T  H  0.362915   0.656473   0.449255    0.324      Uiso 0.45(9) 1 calc R  U  P A 2
C6T  C  0.409(4)   0.590(3)   0.415(2)    0.277(15)  Uani 0.45(9) 1 d    G  U  P A 2
H6T  H  0.425324   0.567036   0.438344    0.333      Uiso 0.45(9) 1 calc R  U  P A 2
C1T  C  0.423(3)   0.571(3)   0.375(3)    0.283(14)  Uani 0.45(9) 1 d    G  U  P A 2
H1T  H  0.448502   0.534236   0.370772    0.339      Uiso 0.45(9) 1 calc R  U  P A 2
C2T  C  0.400(3)   0.604(4)   0.3415(19)  0.282(14)  Uani 0.45(9) 1 d    G  U  P A 2
H2T  H  0.409269   0.590873   0.314111    0.339      Uiso 0.45(9) 1 calc R  U  P A 2
C3T  C  0.363(4)   0.657(4)   0.3480(19)  0.286(14)  Uani 0.45(9) 1 d    G  U  P A 2
H3T  H  0.346859   0.680311   0.325022    0.343      Uiso 0.45(9) 1 calc R  U  P A 2

loop_
_atom_site_aniso_label
_atom_site_aniso_U_11
_atom_site_aniso_U_22
_atom_site_aniso_U_33
_atom_site_aniso_U_23
_atom_site_aniso_U_13
_atom_site_aniso_U_12
Pt1  0.242(2)   0.242(2)   0.166(2)  0.000      0.000      0.000
Pd1  0.1726(19) 0.1726(19) 0.177(3)  0.000      0.000      0.000
C33  0.264(18)  0.31(2)    0.30(2)   0.07(2)    -0.036(19) -0.083(17)
C32  0.29(2)    0.29(2)    0.32(4)   0.053(18)  -0.053(18) -0.09(3)
C35  0.34(2)    0.34(2)    0.19(3)   0.006(15)  -0.006(15) -0.11(3)
C34  0.33(2)    0.33(2)    0.26(2)   0.04(2)    -0.01(2)   -0.08(2)
C4S  0.28(3)    0.29(3)    0.26(2)   0.02(2)    0.06(2)    -0.03(2)
C5S  0.26(3)    0.30(3)    0.26(3)   0.03(2)    0.03(2)    -0.06(2)
C6S  0.26(3)    0.30(3)    0.28(3)   0.03(2)    0.05(2)    -0.08(2)
C1S  0.27(2)    0.30(3)    0.28(2)   0.03(2)    0.05(2)    -0.07(2)
C2S  0.26(2)    0.30(3)    0.29(2)   0.01(2)    0.07(2)    -0.07(2)
C3S  0.27(2)    0.29(3)    0.27(2)   0.02(2)    0.06(2)    -0.05(2)
B3A  0.36(5)    0.16(3)    0.25(3)   -0.04(4)   -0.08(4)   -0.04(3)
F12A 0.41(6)    0.15(4)    0.26(4)   0.04(4)    -0.02(5)   0.00(4)
F9A  0.40(6)    0.15(3)    0.20(4)   -0.07(3)   -0.05(3)   -0.05(3)
F10A 0.36(6)    0.20(6)    0.25(3)   -0.03(3)   -0.08(4)   0.00(3)
F11A 0.37(4)    0.14(5)    0.33(5)   -0.02(4)   -0.11(4)   -0.03(3)
B4A  0.28(5)    0.18(3)    0.18(3)   -0.03(3)   0.02(4)    0.01(4)
F14A 0.32(6)    0.18(3)    0.23(6)   -0.01(3)   0.04(5)    0.02(3)
F13A 0.28(4)    0.17(4)    0.10(3)   -0.03(3)   0.00(3)    0.02(4)
F15A 0.24(5)    0.21(4)    0.18(3)   -0.04(3)   0.05(3)    -0.02(4)
F16A 0.28(5)    0.21(5)    0.19(4)   -0.02(3)   0.02(5)    0.01(5)
B1A  0.10(4)    0.35(6)    0.18(4)   -0.02(4)   -0.02(4)   -0.11(3)
F4A  0.08(5)    0.38(6)    0.18(4)   -0.03(4)   -0.02(4)   -0.11(4)
F2A  0.07(6)    0.36(6)    0.18(5)   0.00(5)    0.02(3)    -0.11(4)
F3A  0.11(4)    0.34(7)    0.16(3)   -0.03(5)   -0.02(4)   -0.10(3)
F1A  0.12(4)    0.36(6)    0.20(4)   -0.01(5)   -0.03(5)   -0.12(3)
B2A  0.38(5)    0.24(4)    0.08(3)   0.00(3)    0.06(3)    0.08(3)
F7A  0.40(5)    0.31(5)    0.15(5)   -0.02(4)   0.06(4)    0.07(4)
F6A  0.43(6)    0.30(5)    0.10(3)   0.03(3)    0.05(3)    0.08(4)
F5A  0.37(6)    0.26(5)    0.15(3)   -0.02(3)   0.04(4)    0.12(4)
F8A  0.41(6)    0.23(4)    0.103(19) 0.00(4)    0.05(3)    0.05(4)
Cl1A 0.283(11)  0.283(11)  0.137(11) 0.000      0.000      0.000
C7   0.214(13)  0.272(17)  0.163(14) -0.007(14) 0.010(11)  -0.016(13)
C12  0.203(14)  0.277(19)  0.171(15) 0.025(15)  -0.012(12) -0.003(12)
C11  0.187(12)  0.231(17)  0.163(14) 0.020(14)  -0.014(11) 0.005(12)
C10  0.223(14)  0.217(18)  0.157(15) 0.015(15)  -0.013(12) 0.016(12)
C9   0.246(16)  0.253(18)  0.169(15) 0.022(16)  -0.003(14) 0.018(13)
C8   0.246(16)  0.26(2)    0.174(15) 0.051(16)  0.000(13)  0.007(15)
C14  0.214(14)  0.208(17)  0.197(17) -0.008(17) -0.008(12) 0.004(12)
C13  0.215(13)  0.192(15)  0.170(14) 0.003(14)  -0.014(11) -0.018(11)
C18  0.205(13)  0.195(15)  0.160(14) -0.012(13) 0.005(11)  0.007(10)
C17  0.190(12)  0.189(16)  0.194(18) 0.013(16)  0.002(12)  -0.006(11)
C16  0.228(14)  0.189(17)  0.217(17) -0.005(15) -0.014(13) 0.018(12)
C15  0.253(15)  0.185(15)  0.192(17) 0.003(14)  -0.023(14) 0.011(11)
C19  0.177(13)  0.250(19)  0.19(2)   -0.003(19) 0.005(16)  -0.005(11)
C20  0.184(13)  0.215(16)  0.20(2)   0.006(18)  0.003(16)  -0.015(11)
C22  0.170(12)  0.217(18)  0.169(16) -0.035(16) -0.018(12) -0.012(11)
C21  0.169(12)  0.201(17)  0.163(14) -0.022(13) -0.001(10) 0.000(11)
C23  0.171(14)  0.221(17)  0.199(18) -0.006(15) -0.009(12) 0.000(11)
C24  0.205(15)  0.235(19)  0.186(16) -0.029(15) 0.005(12)  -0.023(13)
C25  0.214(13)  0.213(17)  0.160(15) -0.013(14) 0.002(11)  -0.005(12)
N4   0.186(10)  0.230(15)  0.158(14) -0.019(12) -0.003(9)  0.014(10)
C2   0.32(2)    0.26(2)    0.215(17) 0.007(17)  0.036(16)  0.013(18)
C3   0.259(18)  0.242(18)  0.235(18) -0.036(15) -0.005(16) 0.020(14)
C4   0.257(10)  0.261(12)  0.193(11) -0.022(9)  -0.002(11) -0.017(9)
C5   0.212(14)  0.235(17)  0.206(15) -0.054(14) -0.038(12) 0.002(12)
N1   0.207(11)  0.224(15)  0.183(13) 0.007(11)  0.005(9)   -0.012(10)
C1   0.310(18)  0.221(18)  0.206(17) 0.011(17)  0.038(14)  -0.008(15)
N3   0.238(12)  0.204(14)  0.179(13) 0.040(12)  0.002(10)  -0.020(10)
S1   0.230(5)   0.205(4)   0.185(4)  -0.006(3)  0.000(3)   0.009(3)
C26  0.295(18)  0.240(15)  0.217(14) 0.055(13)  0.032(12)  -0.009(15)
C6   0.257(10)  0.261(12)  0.193(11) -0.022(9)  -0.002(11) -0.017(9)
N2   0.230(11)  0.296(13)  0.204(13) 0.009(12)  0.009(11)  0.001(10)
C27  0.291(18)  0.247(15)  0.256(15) 0.031(14)  0.007(14)  -0.012(15)
C28  0.279(18)  0.243(17)  0.249(16) 0.005(15)  0.006(15)  -0.012(15)
C29  0.292(18)  0.251(17)  0.260(16) 0.010(16)  0.006(15)  0.017(15)
C30  0.30(2)    0.26(2)    0.258(19) 0.008(18)  0.027(18)  0.037(17)
C31  0.33(3)    0.34(3)    0.25(2)   0.00(2)    0.04(2)    0.07(2)
C27A 0.29(2)    0.231(18)  0.235(18) 0.033(17)  0.000(16)  -0.020(18)
C28A 0.285(19)  0.241(18)  0.247(18) 0.020(16)  0.000(16)  -0.013(16)
C29A 0.288(19)  0.249(17)  0.251(16) 0.012(15)  0.008(16)  0.004(16)
C30A 0.31(2)    0.265(19)  0.263(18) 0.014(18)  0.009(17)  0.021(17)
C31A 0.34(3)    0.31(3)    0.29(3)   0.02(3)    0.01(3)    0.05(3)
C4T  0.28(2)    0.30(3)    0.28(3)   0.01(2)    0.06(2)    -0.06(3)
C5T  0.26(3)    0.29(3)    0.26(3)   0.02(2)    0.06(2)    -0.03(2)
C6T  0.27(3)    0.29(3)    0.27(3)   0.02(3)    0.06(2)    -0.04(3)
C1T  0.27(3)    0.30(3)    0.28(3)   0.03(2)    0.03(2)    -0.07(2)
C2T  0.27(3)    0.30(3)    0.28(2)   0.02(2)    0.05(2)    -0.07(2)
C3T  0.27(3)    0.30(3)    0.28(2)   0.01(2)    0.06(2)    -0.07(2)

loop_
_geom_bond_atom_site_label_1
_geom_bond_atom_site_label_2
_geom_bond_distance
_geom_bond_site_symmetry_2
_geom_bond_publ_flag
Pt1  N1   1.961(12) 2 ?
Pt1  N1   1.961(19) 3 ?
Pt1  N1   1.96(2)   4 ?
Pt1  N1   1.961(12) . ?
Pd1  N4   2.081(17) 4 ?
Pd1  N4   2.081(17) . ?
Pd1  N4   2.081(17) 3 ?
Pd1  N4   2.081(17) 2 ?
C33  H33  0.9500    . ?
C33  C32  1.382(7)  . ?
C33  C34  1.382(8)  . ?
C32  H32  0.9500    . ?
C35  H35  0.9500    . ?
C35  C34  1.391(7)  . ?
C35  C34  1.391(7)  7 ?
C34  H34  0.9500    . ?
C4S  H4S  0.9500    . ?
C4S  C5S  1.3900    . ?
C4S  C3S  1.3900    . ?
C5S  H5S  0.9500    . ?
C5S  C6S  1.3900    . ?
C6S  H6S  0.9500    . ?
C6S  C1S  1.3900    . ?
C1S  H1S  0.9500    . ?
C1S  C2S  1.3900    . ?
C2S  H2S  0.9500    . ?
C2S  C3S  1.3900    . ?
C3S  H3S  0.9500    . ?
B3A  F12A 1.416(16) . ?
B3A  F9A  1.415(16) . ?
B3A  F10A 1.416(16) . ?
B3A  F11A 1.415(16) . ?
B4A  F14A 1.42(3)   . ?
B4A  F13A 1.42(3)   . ?
B4A  F15A 1.42(3)   . ?
B4A  F16A 1.42(3)   . ?
B1A  F4A  1.410(16) . ?
B1A  F2A  1.409(16) . ?
B1A  F3A  1.410(16) . ?
B1A  F1A  1.413(16) . ?
B2A  F7A  1.32(3)   . ?
B2A  F6A  1.32(3)   . ?
B2A  F5A  1.31(3)   . ?
B2A  F8A  1.31(3)   . ?
C7   C12  1.38(3)   . ?
C7   C8   1.37(3)   . ?
C7   N2   1.48(3)   . ?
C12  H12  0.9500    . ?
C12  C11  1.38(2)   . ?
C11  C10  1.42(2)   . ?
C11  S1   1.757(18) . ?
C10  C9   1.28(2)   . ?
C10  N3   1.39(2)   . ?
C9   H9   0.9500    . ?
C9   C8   1.39(2)   . ?
C8   H8   0.9500    . ?
C14  C13  1.45(2)   . ?
C14  C15  1.40(2)   . ?
C14  N3   1.40(2)   . ?
C13  C18  1.36(2)   . ?
C13  S1   1.74(2)   . ?
C18  H18  0.9500    . ?
C18  C17  1.38(2)   . ?
C17  C16  1.39(2)   . ?
C17  C19  1.43(3)   . ?
C16  H16  0.9500    . ?
C16  C15  1.34(2)   . ?
C15  H15  0.9500    . ?
C19  C20  1.13(2)   . ?
C20  C22  1.41(3)   . ?
C22  C21  1.44(2)   . ?
C22  C23  1.35(2)   . ?
C21  H21  0.9500    . ?
C21  N4   1.306(18) . ?
C23  H23  0.9500    . ?
C23  C24  1.34(2)   . ?
C24  H24  0.9500    . ?
C24  C25  1.43(2)   . ?
C25  H25  0.9500    . ?
C25  N4   1.296(19) . ?
C2   H2   0.9500    . ?
C2   C3   1.3900    . ?
C2   C1   1.3900    . ?
C3   H3   0.9500    . ?
C3   C4   1.3900    . ?
C4   C5   1.3900    . ?
C4   C6   1.41(2)   . ?
C5   H5   0.9500    . ?
C5   N1   1.3900    . ?
N1   C1   1.3900    . ?
C1   H1   0.9500    . ?
N3   C26  1.445(17) . ?
C26  H26A 0.9900    . ?
C26  H26B 0.9900    . ?
C26  H26C 0.9900    . ?
C26  H26D 0.9900    . ?
C26  C27  1.497(17) . ?
C26  C27A 1.467(18) . ?
C6   H6   0.9500    . ?
C6   N2   1.211(15) . ?
C27  H27A 0.9900    . ?
C27  H27B 0.9900    . ?
C27  C28  1.445(19) . ?
C28  H28A 0.9900    . ?
C28  H28B 0.9900    . ?
C28  C29  1.444(19) . ?
C29  H29A 0.9900    . ?
C29  H29B 0.9900    . ?
C29  C30  1.45(3)   . ?
C30  H30A 0.9900    . ?
C30  H30B 0.9900    . ?
C30  C31  1.45(2)   . ?
C31  H31A 0.9800    . ?
C31  H31B 0.9800    . ?
C31  H31C 0.9800    . ?
C27A H27C 0.9900    . ?
C27A H27D 0.9900    . ?
C27A C28A 1.48(3)   . ?
C28A H28C 0.9900    . ?
C28A H28D 0.9900    . ?
C28A C29A 1.45(3)   . ?
C29A H29C 0.9900    . ?
C29A H29D 0.9900    . ?
C29A C30A 1.44(4)   . ?
C30A H30C 0.9900    . ?
C30A H30D 0.9900    . ?
C30A C31A 1.47(3)   . ?
C31A H31D 0.9800    . ?
C31A H31E 0.9800    . ?
C31A H31F 0.9800    . ?
C4T  H4T  0.9500    . ?
C4T  C5T  1.3900    . ?
C4T  C3T  1.3900    . ?
C5T  H5T  0.9500    . ?
C5T  C6T  1.3900    . ?
C6T  H6T  0.9500    . ?
C6T  C1T  1.3900    . ?
C1T  H1T  0.9500    . ?
C1T  C2T  1.3900    . ?
C2T  H2T  0.9500    . ?
C2T  C3T  1.3900    . ?
C3T  H3T  0.9500    . ?

loop_
_geom_angle_atom_site_label_1
_geom_angle_atom_site_label_2
_geom_angle_atom_site_label_3
_geom_angle
_geom_angle_site_symmetry_1
_geom_angle_site_symmetry_3
_geom_angle_publ_flag
N1   Pt1  N1   90.0(5)    2 4 ?
N1   Pt1  N1   90.0(5)    4 . ?
N1   Pt1  N1   178.9(19)  2 . ?
N1   Pt1  N1   90.0(5)    2 3 ?
N1   Pt1  N1   178.9(19)  4 3 ?
N1   Pt1  N1   90.0(5)    3 . ?
N4   Pd1  N4   89.998(8)  2 4 ?
N4   Pd1  N4   89.997(12) 4 . ?
N4   Pd1  N4   179.4(11)  2 . ?
N4   Pd1  N4   89.998(12) 2 3 ?
N4   Pd1  N4   90.000(10) 3 . ?
N4   Pd1  N4   179.4(11)  4 3 ?
C32  C33  H33  120.0      . . ?
C32  C33  C34  120.0(7)   . . ?
C34  C33  H33  120.0      . . ?
C33  C32  C33  120.3(11)  7 . ?
C33  C32  H32  119.8      . . ?
C33  C32  H32  119.8      7 . ?
C34  C35  H35  120.1      7 . ?
C34  C35  H35  120.1      . . ?
C34  C35  C34  119.7(11)  . 7 ?
C33  C34  C35  120.0(7)   . . ?
C33  C34  H34  120.0      . . ?
C35  C34  H34  120.0      . . ?
C5S  C4S  H4S  120.0      . . ?
C5S  C4S  C3S  120.0      . . ?
C3S  C4S  H4S  120.0      . . ?
C4S  C5S  H5S  120.0      . . ?
C4S  C5S  C6S  120.0      . . ?
C6S  C5S  H5S  120.0      . . ?
C5S  C6S  H6S  120.0      . . ?
C1S  C6S  C5S  120.0      . . ?
C1S  C6S  H6S  120.0      . . ?
C6S  C1S  H1S  120.0      . . ?
C2S  C1S  C6S  120.0      . . ?
C2S  C1S  H1S  120.0      . . ?
C1S  C2S  H2S  120.0      . . ?
C1S  C2S  C3S  120.0      . . ?
C3S  C2S  H2S  120.0      . . ?
C4S  C3S  H3S  120.0      . . ?
C2S  C3S  C4S  120.0      . . ?
C2S  C3S  H3S  120.0      . . ?
F12A B3A  F10A 110(2)     . . ?
F9A  B3A  F12A 108(2)     . . ?
F9A  B3A  F10A 111(2)     . . ?
F11A B3A  F12A 111(2)     . . ?
F11A B3A  F9A  108(2)     . . ?
F11A B3A  F10A 110(2)     . . ?
F14A B4A  F15A 109(2)     . . ?
F13A B4A  F14A 110(2)     . . ?
F13A B4A  F15A 109(2)     . . ?
F13A B4A  F16A 108(2)     . . ?
F16A B4A  F14A 110(2)     . . ?
F16A B4A  F15A 110(2)     . . ?
F4A  B1A  F3A  110(2)     . . ?
F4A  B1A  F1A  110(2)     . . ?
F2A  B1A  F4A  110(2)     . . ?
F2A  B1A  F3A  109(2)     . . ?
F2A  B1A  F1A  110(2)     . . ?
F3A  B1A  F1A  108(2)     . . ?
F6A  B2A  F7A  109(2)     . . ?
F5A  B2A  F7A  110(2)     . . ?
F5A  B2A  F6A  109(2)     . . ?
F5A  B2A  F8A  110(2)     . . ?
F8A  B2A  F7A  109(2)     . . ?
F8A  B2A  F6A  110(3)     . . ?
C12  C7   N2   116(3)     . . ?
C8   C7   C12  121(2)     . . ?
C8   C7   N2   123(3)     . . ?
C7   C12  H12  121.1      . . ?
C7   C12  C11  118(2)     . . ?
C11  C12  H12  121.1      . . ?
C12  C11  C10  119.6(19)  . . ?
C12  C11  S1   116.2(19)  . . ?
C10  C11  S1   124.2(18)  . . ?
C9   C10  C11  121(2)     . . ?
C9   C10  N3   123(2)     . . ?
N3   C10  C11  116(2)     . . ?
C10  C9   H9   119.2      . . ?
C10  C9   C8   122(2)     . . ?
C8   C9   H9   119.2      . . ?
C7   C8   C9   119(2)     . . ?
C7   C8   H8   120.5      . . ?
C9   C8   H8   120.5      . . ?
C15  C14  C13  115(2)     . . ?
N3   C14  C13  120(2)     . . ?
N3   C14  C15  124(2)     . . ?
C14  C13  S1   119.1(17)  . . ?
C18  C13  C14  120.2(18)  . . ?
C18  C13  S1   120.0(17)  . . ?
C13  C18  H18  118.8      . . ?
C13  C18  C17  122.5(19)  . . ?
C17  C18  H18  118.8      . . ?
C18  C17  C16  118(2)     . . ?
C18  C17  C19  121(2)     . . ?
C16  C17  C19  121(2)     . . ?
C17  C16  H16  119.2      . . ?
C15  C16  C17  122(2)     . . ?
C15  C16  H16  119.2      . . ?
C14  C15  H15  118.8      . . ?
C16  C15  C14  122(2)     . . ?
C16  C15  H15  118.8      . . ?
C20  C19  C17  171(2)     . . ?
C19  C20  C22  176(2)     . . ?
C20  C22  C21  119.4(19)  . . ?
C23  C22  C20  125(2)     . . ?
C23  C22  C21  116(2)     . . ?
C22  C21  H21  120.3      . . ?
N4   C21  C22  119.5(19)  . . ?
N4   C21  H21  120.3      . . ?
C22  C23  H23  118.8      . . ?
C24  C23  C22  122(2)     . . ?
C24  C23  H23  118.8      . . ?
C23  C24  H24  119.8      . . ?
C23  C24  C25  120(2)     . . ?
C25  C24  H24  119.8      . . ?
C24  C25  H25  122.2      . . ?
N4   C25  C24  115.6(19)  . . ?
N4   C25  H25  122.2      . . ?
C21  N4   Pd1  114.8(15)  . . ?
C25  N4   Pd1  118.9(16)  . . ?
C25  N4   C21  126(2)     . . ?
C3   C2   H2   120.0      . . ?
C3   C2   C1   120.0      . . ?
C1   C2   H2   120.0      . . ?
C2   C3   H3   120.0      . . ?
C2   C3   C4   120.0      . . ?
C4   C3   H3   120.0      . . ?
C3   C4   C5   120.0      . . ?
C3   C4   C6   115.6(16)  . . ?
C5   C4   C6   124.3(16)  . . ?
C4   C5   H5   120.0      . . ?
C4   C5   N1   120.0      . . ?
N1   C5   H5   120.0      . . ?
C5   N1   Pt1  122.0(10)  . . ?
C1   N1   Pt1  118.0(10)  . . ?
C1   N1   C5   120.0      . . ?
C2   C1   H1   120.0      . . ?
N1   C1   C2   120.0      . . ?
N1   C1   H1   120.0      . . ?
C10  N3   C14  123.0(19)  . . ?
C10  N3   C26  118.8(18)  . . ?
C14  N3   C26  117.9(18)  . . ?
C13  S1   C11  98.6(11)   . . ?
N3   C26  H26A 110.0      . . ?
N3   C26  H26B 110.0      . . ?
N3   C26  H26C 108.6      . . ?
N3   C26  H26D 108.6      . . ?
N3   C26  C27  108(2)     . . ?
N3   C26  C27A 115(3)     . . ?
H26A C26  H26B 108.4      . . ?
H26C C26  H26D 107.5      . . ?
C27  C26  H26A 110.0      . . ?
C27  C26  H26B 110.0      . . ?
C27A C26  H26C 108.6      . . ?
C27A C26  H26D 108.6      . . ?
C4   C6   H6   115.8      . . ?
N2   C6   C4   128(2)     . . ?
N2   C6   H6   115.8      . . ?
C6   N2   C7   130(2)     . . ?
C26  C27  H27A 106.7      . . ?
C26  C27  H27B 106.7      . . ?
H27A C27  H27B 106.6      . . ?
C28  C27  C26  123(2)     . . ?
C28  C27  H27A 106.7      . . ?
C28  C27  H27B 106.7      . . ?
C27  C28  H28A 107.1      . . ?
C27  C28  H28B 107.1      . . ?
H28A C28  H28B 106.8      . . ?
C29  C28  C27  121(3)     . . ?
C29  C28  H28A 107.1      . . ?
C29  C28  H28B 107.1      . . ?
C28  C29  H29A 104.9      . . ?
C28  C29  H29B 104.9      . . ?
C28  C29  C30  130(3)     . . ?
H29A C29  H29B 105.8      . . ?
C30  C29  H29A 104.9      . . ?
C30  C29  H29B 104.9      . . ?
C29  C30  H30A 110.9      . . ?
C29  C30  H30B 110.9      . . ?
C29  C30  C31  104(3)     . . ?
H30A C30  H30B 108.9      . . ?
C31  C30  H30A 110.9      . . ?
C31  C30  H30B 110.9      . . ?
C30  C31  H31A 109.5      . . ?
C30  C31  H31B 109.5      . . ?
C30  C31  H31C 109.5      . . ?
H31A C31  H31B 109.5      . . ?
H31A C31  H31C 109.5      . . ?
H31B C31  H31C 109.5      . . ?
C26  C27A H27C 109.5      . . ?
C26  C27A H27D 109.5      . . ?
C26  C27A C28A 111(3)     . . ?
H27C C27A H27D 108.1      . . ?
C28A C27A H27C 109.5      . . ?
C28A C27A H27D 109.5      . . ?
C27A C28A H28C 109.4      . . ?
C27A C28A H28D 109.4      . . ?
H28C C28A H28D 108.0      . . ?
C29A C28A C27A 111(3)     . . ?
C29A C28A H28C 109.4      . . ?
C29A C28A H28D 109.4      . . ?
C28A C29A H29C 105.7      . . ?
C28A C29A H29D 105.7      . . ?
H29C C29A H29D 106.1      . . ?
C30A C29A C28A 126(5)     . . ?
C30A C29A H29C 105.7      . . ?
C30A C29A H29D 105.7      . . ?
C29A C30A H30C 111.6      . . ?
C29A C30A H30D 111.6      . . ?
C29A C30A C31A 101(4)     . . ?
H30C C30A H30D 109.4      . . ?
C31A C30A H30C 111.6      . . ?
C31A C30A H30D 111.6      . . ?
C30A C31A H31D 109.5      . . ?
C30A C31A H31E 109.5      . . ?
C30A C31A H31F 109.5      . . ?
H31D C31A H31E 109.5      . . ?
H31D C31A H31F 109.5      . . ?
H31E C31A H31F 109.5      . . ?
C5T  C4T  H4T  120.0      . . ?
C5T  C4T  C3T  120.0      . . ?
C3T  C4T  H4T  120.0      . . ?
C4T  C5T  H5T  120.0      . . ?
C4T  C5T  C6T  120.0      . . ?
C6T  C5T  H5T  120.0      . . ?
C5T  C6T  H6T  120.0      . . ?
C1T  C6T  C5T  120.0      . . ?
C1T  C6T  H6T  120.0      . . ?
C6T  C1T  H1T  120.0      . . ?
C2T  C1T  C6T  120.0      . . ?
C2T  C1T  H1T  120.0      . . ?
C1T  C2T  H2T  120.0      . . ?
C1T  C2T  C3T  120.0      . . ?
C3T  C2T  H2T  120.0      . . ?
C4T  C3T  H3T  120.0      . . ?
C2T  C3T  C4T  120.0      . . ?
C2T  C3T  H3T  120.0      . . ?

loop_
_geom_torsion_atom_site_label_1
_geom_torsion_atom_site_label_2
_geom_torsion_atom_site_label_3
_geom_torsion_atom_site_label_4
_geom_torsion
_geom_torsion_site_symmetry_1
_geom_torsion_site_symmetry_2
_geom_torsion_site_symmetry_3
_geom_torsion_site_symmetry_4
_geom_torsion_publ_flag
Pt1  N1   C1   C2   178.9(9)   . . . . ?
C32  C33  C34  C35  -1(3)      . . . . ?
C34  C33  C32  C33  0.3(16)    . . . 7 ?
C34  C35  C34  C33  0.3(16)    7 . . . ?
C4S  C5S  C6S  C1S  0.0        . . . . ?
C5S  C4S  C3S  C2S  0.0        . . . . ?
C5S  C6S  C1S  C2S  0.0        . . . . ?
C6S  C1S  C2S  C3S  0.0        . . . . ?
C1S  C2S  C3S  C4S  0.0        . . . . ?
C3S  C4S  C5S  C6S  0.0        . . . . ?
C7   C12  C11  C10  5(2)       . . . . ?
C7   C12  C11  S1   -175.6(13) . . . . ?
C12  C7   C8   C9   -2(3)      . . . . ?
C12  C7   N2   C6   -153(2)    . . . . ?
C12  C11  C10  C9   -4(3)      . . . . ?
C12  C11  C10  N3   -180.0(15) . . . . ?
C12  C11  S1   C13  -149.0(13) . . . . ?
C11  C10  C9   C8   0(3)       . . . . ?
C11  C10  N3   C14  -38(2)     . . . . ?
C11  C10  N3   C26  149.0(18)  . . . . ?
C10  C11  S1   C13  30.1(16)   . . . . ?
C10  C9   C8   C7   4(3)       . . . . ?
C10  N3   C26  C27  -68(2)     . . . . ?
C10  N3   C26  C27A -136(2)    . . . . ?
C9   C10  N3   C14  146.3(18)  . . . . ?
C9   C10  N3   C26  -27(3)     . . . . ?
C8   C7   C12  C11  -2(3)      . . . . ?
C8   C7   N2   C6   25(3)      . . . . ?
C14  C13  C18  C17  1(3)       . . . . ?
C14  C13  S1   C11  -33.9(15)  . . . . ?
C14  N3   C26  C27  119(2)     . . . . ?
C14  N3   C26  C27A 50(3)      . . . . ?
C13  C14  C15  C16  5(3)       . . . . ?
C13  C14  N3   C10  33(2)      . . . . ?
C13  C14  N3   C26  -153.7(18) . . . . ?
C13  C18  C17  C16  -1(2)      . . . . ?
C13  C18  C17  C19  176.9(16)  . . . . ?
C18  C13  S1   C11  155.6(14)  . . . . ?
C18  C17  C16  C15  3(2)       . . . . ?
C17  C16  C15  C14  -5(3)      . . . . ?
C15  C14  C13  C18  -3(2)      . . . . ?
C15  C14  C13  S1   -173.6(13) . . . . ?
C15  C14  N3   C10  -143.7(19) . . . . ?
C15  C14  N3   C26  29(2)      . . . . ?
C19  C17  C16  C15  -175.3(17) . . . . ?
C20  C22  C21  N4   -179.9(14) . . . . ?
C20  C22  C23  C24  -177.3(16) . . . . ?
C22  C21  N4   Pd1  176.3(11)  . . . . ?
C22  C21  N4   C25  -2(3)      . . . . ?
C22  C23  C24  C25  -4(3)      . . . . ?
C21  C22  C23  C24  4(2)       . . . . ?
C23  C22  C21  N4   -1(2)      . . . . ?
C23  C24  C25  N4   0(3)       . . . . ?
C24  C25  N4   Pd1  -175.9(12) . . . . ?
C24  C25  N4   C21  3(3)       . . . . ?
C2   C3   C4   C5   0.0        . . . . ?
C2   C3   C4   C6   -178.1(14) . . . . ?
C3   C2   C1   N1   0.0        . . . . ?
C3   C4   C5   N1   0.0        . . . . ?
C3   C4   C6   N2   176.1(19)  . . . . ?
C4   C5   N1   Pt1  -178.9(9)  . . . . ?
C4   C5   N1   C1   0.0        . . . . ?
C4   C6   N2   C7   -175.7(18) . . . . ?
C5   C4   C6   N2   -2(3)      . . . . ?
C5   N1   C1   C2   0.0        . . . . ?
C1   C2   C3   C4   0.0        . . . . ?
N3   C10  C9   C8   175.2(17)  . . . . ?
N3   C14  C13  C18  179.7(16)  . . . . ?
N3   C14  C13  S1   9(2)       . . . . ?
N3   C14  C15  C16  -178.2(17) . . . . ?
N3   C26  C27  C28  -43(4)     . . . . ?
N3   C26  C27A C28A 67(4)      . . . . ?
S1   C11  C10  C9   176.9(14)  . . . . ?
S1   C11  C10  N3   1(2)       . . . . ?
S1   C13  C18  C17  171.8(13)  . . . . ?
C26  C27  C28  C29  175(3)     . . . . ?
C26  C27A C28A C29A 54(6)      . . . . ?
C6   C4   C5   N1   177.9(16)  . . . . ?
N2   C7   C12  C11  175.1(15)  . . . . ?
N2   C7   C8   C9   -179.2(16) . . . . ?
C27  C28  C29  C30  -51(6)     . . . . ?
C28  C29  C30  C31  -51(6)     . . . . ?
C27A C28A C29A C30A -102(7)    . . . . ?
C28A C29A C30A C31A -44(9)     . . . . ?
C4T  C5T  C6T  C1T  0.0        . . . . ?
C5T  C4T  C3T  C2T  0.0        . . . . ?
C5T  C6T  C1T  C2T  0.0        . . . . ?
C6T  C1T  C2T  C3T  0.0        . . . . ?
C1T  C2T  C3T  C4T  0.0        . . . . ?
C3T  C4T  C5T  C6T  0.0        . . . . ?

loop_
_diffrn_refln_index_h
_diffrn_refln_index_k
_diffrn_refln_index_l
_diffrn_refln_intensity_net
_diffrn_refln_intensity_u
0   0   -1  0.02    0.06
0   0   -1  -0.02   0.04
0   0   1   0.02    0.04
0   0   1   -0.02   0.06
0   0   -2  23.02   1.54
0   0   -2  22.73   1.51
0   0   2   24.13   1.6
0   0   2   22.32   1.49
0   0   3   0.04    0.17
0   0   3   -0.02   0.15
0   0   -4  6040.08 398.53
0   0   -5  0.26    0.3
0   0   -5  0.49    0.34
0   0   5   0.13    0.3
0   0   5   -0.13   0.3
0   0   -6  392.13  25.92
0   0   6   391.37  25.86
0   0   -7  0.26    0.45
0   0   -7  -0.04   0.38
0   0   7   0.23    0.38
0   0   7   -0.34   0.36
0   0   -8  9524.38 628.68
0   0   -8  9999    659.95
0   0   8   9554.52 630.56
0   0   8   9769.22 644.88
0   0   -9  -0.38   0.4
0   0   -9  -0.19   0.49
0   0   9   -0.49   0.45
0   0   9   -0.43   0.36
0   0   -10 5.05    0.55
0   0   -10 5.56    0.68
0   0   10  5.73    0.64
0   0   10  5.14    0.53
0   0   -11 0.11    0.38
0   0   -11 -0.77   0.51
0   0   11  0.43    0.45
0   0   11  0.3     0.34
0   0   -12 40.34   2.75
0   0   12  41.15   2.79
0   0   -13 -0.4    0.62
0   0   -13 0.13    0.38
0   0   13  -0.08   0.49
0   0   13  0.08    0.32
0   0   -14 4.43    0.73
0   0   14  6.59    0.73
0   0   -15 -0.15   0.38
0   0   -15 -0.15   0.66
0   0   15  0.09    0.32
0   0   15  -0.02   0.55
0   0   -16 34.75   2.39
0   0   16  33.77   2.32
0   0   -17 0.19    0.7
0   0   -17 -0.09   0.32
0   0   17  0.51    0.55
0   0   17  0.04    0.3
0   0   -18 9.36    1.07
0   0   -18 9.13    0.73
0   0   18  8.44    0.89
0   0   18  8.42    0.68
0   0   -19 -0.7    0.79
0   0   -19 0.28    0.34
0   0   19  0.23    0.58
0   0   19  0.11    0.3
0   0   -20 0.96    0.9
0   0   -20 -0.09   0.34
0   0   20  -0.19   0.3
0   0   20  -0.36   0.62
0   0   -21 -0.47   1.05
0   0   -21 -0.13   0.36
0   0   21  0.19    0.34
0   0   -22 7.48    0.7
0   0   22  8.38    0.73
0   0   -23 -0.23   0.41
0   0   -23 0.13    1.21
0   0   23  0.87    0.87
0   0   23  -0.04   0.4
0   0   -24 -1.64   1.3
0   0   -24 1.15    0.45
0   0   24  1.86    0.45
0   0   24  0       0.89
0   0   -25 0.26    0.49
0   0   -25 0.08    1.11
0   0   25  -0.08   0.92
0   0   25  -0.57   0.49
1   0   0   0       0.06
1   0   0   0.11    0.04
-1  0   0   -0.04   0.04
0   1   0   -0.06   0.06
0   1   0   -0.09   0.09
0   -1  0   0.02    0.09
0   -1  0   -0.04   0.06
1   0   -1  91.19   6.03
1   0   -1  109.54  7.23
-1  0   -1  109.44  7.23
1   0   1   101.25  6.69
1   0   1   122.48  8.1
-1  0   1   90.1    5.95
-1  0   1   91.95   6.08
0   1   -1  103.46  6.84
0   1   -1  101.1   6.69
0   -1  -1  102.44  6.78
0   -1  -1  107.94  7.14
0   1   1   96.22   6.37
0   1   1   110.05  7.27
0   -1  1   95.45   6.31
0   -1  1   96.96   6.4
1   0   -2  0       0.13
1   0   -2  0.06    0.15
-1  0   -2  0.04    0.13
-1  0   -2  0.08    0.11
1   0   2   0.04    0.11
1   0   2   -0.06   0.11
-1  0   2   -0.02   0.13
-1  0   2   0.04    0.13
0   1   -2  -0.13   0.13
0   1   -2  -0.17   0.13
0   -1  -2  -0.11   0.11
0   -1  -2  0.21    0.17
0   1   2   0.02    0.11
0   1   2   0.15    0.15
0   -1  2   0.15    0.13
0   -1  2   0.06    0.13
1   0   -3  73.32   4.86
1   0   -3  78.29   5.2
-1  0   -3  71.8    4.77
-1  0   -3  80.59   5.33
1   0   3   72.45   4.8
1   0   3   79.07   5.24
0   -1  -3  79.88   5.31
0   -1  -3  91.53   6.06
0   1   3   74.02   4.92
0   1   3   77.2    5.12
0   -1  3   70.59   4.69
0   -1  3   78.03   5.18
1   0   -4  0.23    0.28
1   0   -4  0.21    0.24
-1  0   -4  0.11    0.23
-1  0   -4  0.04    0.26
1   0   4   -0.19   0.23
1   0   4   -0.28   0.23
-1  0   4   0.09    0.24
-1  0   4   0.26    0.24
0   1   -4  0.15    0.24
0   1   -4  -0.06   0.24
0   -1  -4  0.26    0.3
0   -1  -4  -0.02   0.23
0   1   4   -0.28   0.28
0   1   4   -0.17   0.23
0   -1  4   0.08    0.24
0   -1  4   0       0.23
1   0   -5  20.47   1.41
1   0   -5  22.56   1.56
-1  0   -5  21.7    1.51
-1  0   -5  19.53   1.36
1   0   5   21.68   1.49
1   0   5   21.08   1.45
-1  0   5   21.49   1.49
-1  0   5   21.79   1.51
0   1   -5  18.63   1.3
0   1   -5  21.9    1.53
0   -1  -5  20.91   1.43
0   -1  -5  23.05   1.6
0   1   5   21.83   1.53
0   1   5   20.38   1.41
0   -1  5   18.59   1.3
0   -1  5   21.94   1.51
1   0   -6  0.02    0.36
1   0   -6  -0.13   0.43
-1  0   -6  0.06    0.41
-1  0   -6  0.94    0.38
1   0   6   0.4     0.34
1   0   6   -0.38   0.34
-1  0   6   0.45    0.38
-1  0   6   -0.24   0.38
0   1   -6  0.36    0.38
0   1   -6  -0.28   0.4
0   -1  -6  -0.04   0.47
0   -1  -6  0.13    0.36
0   1   6   0.17    0.34
0   1   6   0.09    0.43
0   -1  6   -0.87   0.38
0   -1  6   0.36    0.38
1   0   -7  728.31  48.1
1   0   -7  759.01  50.14
-1  0   -7  710.8   46.93
-1  0   -7  739.8   48.87
1   0   7   712.49  47.07
1   0   7   725.3   47.9
-1  0   7   731.33  48.31
-1  0   7   736.22  48.63
0   1   -7  686.69  45.35
0   1   -7  722.85  47.74
0   -1  -7  730.01  48.22
0   -1  -7  781.24  51.62
0   1   7   740.93  48.95
0   1   7   742.06  49.01
0   -1  7   697.8   46.11
0   -1  7   702.89  46.43
-1  0   -8  -0.53   0.47
-1  0   -8  -0.06   0.38
1   0   8   -0.24   0.38
1   0   8   0.24    0.36
0   1   -8  0.66    0.49
0   1   8   -0.34   0.36
0   -1  8   0.06    0.38
1   0   9   525.66  34.75
-1  0   9   481.59  31.85
-1  0   9   502.68  33.2
0   1   -9  491.19  32.47
0   1   -9  490.06  32.39
0   -1  -9  494.77  32.7
0   -1  -9  495.71  32.79
0   1   9   486.3   32.13
0   1   9   496.84  32.85
0   -1  9   464.45  30.7
0   -1  9   466.33  30.81
1   0   -10 0.4     0.53
1   0   -10 0.72    0.4
-1  0   -10 0.02    0.36
-1  0   -10 -0.34   0.51
1   0   10  0       0.45
1   0   10  -0.23   0.34
-1  0   10  0.04    0.36
-1  0   10  0.4     0.47
0   1   -10 -0.08   0.38
0   1   -10 0.53    0.47
0   -1  -10 0.17    0.36
0   -1  -10 0.53    0.55
0   1   10  -0.73   0.49
0   1   10  0.17    0.34
0   -1  10  0.6     0.43
0   -1  10  -0.15   0.36
1   0   -11 393.63  26.07
1   0   -11 371.6   24.58
-1  0   -11 374.61  24.77
-1  0   -11 380.64  25.18
1   0   11  379.69  25.12
1   0   11  373.1   24.67
-1  0   11  387.23  25.61
-1  0   11  384.21  25.41
0   1   -11 379.69  25.11
0   1   -11 379.32  25.11
0   -1  -11 374.61  24.79
0   -1  -11 400.98  26.56
0   1   11  400.6   26.5
0   1   11  385.53  25.5
0   -1  11  359.73  23.79
0   -1  11  365     24.15
1   0   -12 -0.4    0.36
1   0   -12 1.11    0.6
-1  0   -12 0.49    0.38
-1  0   -12 0.4     0.51
1   0   12  0.21    0.45
1   0   12  0.36    0.34
-1  0   12  -0.17   0.36
-1  0   12  0.45    0.47
0   1   -12 -0.32   0.49
0   1   -12 0.24    0.36
0   -1  -12 0.15    0.6
0   -1  -12 0.04    0.36
0   1   12  -0.11   0.47
0   1   12  -0.36   0.3
0   -1  12  0.17    0.32
0   -1  12  -0.06   0.43
1   0   -13 32.92   2.26
1   0   -13 35.07   2.49
-1  0   -13 37.01   2.6
-1  0   -13 33.9    2.32
1   0   13  34.77   2.37
1   0   13  35.56   2.47
-1  0   13  33.15   2.26
-1  0   13  34.07   2.37
0   1   -13 34.88   2.45
0   1   -13 32.32   2.22
0   -1  -13 35.35   2.52
0   -1  -13 31.83   2.18
0   1   13  32.81   2.24
0   1   13  33      2.3
0   -1  13  34.64   2.41
0   -1  13  34.75   2.37
1   0   -14 -0.17   0.38
1   0   -14 0.32    0.68
-1  0   -14 0.08    0.36
-1  0   -14 0.04    0.6
1   0   14  -0.13   0.34
1   0   14  -0.64   0.51
-1  0   14  0.04    0.53
-1  0   14  0.45    0.34
0   1   -14 0.02    0.57
0   1   -14 0.04    0.34
0   -1  -14 0.45    0.64
0   -1  -14 0.08    0.36
0   1   14  -0.3    0.49
0   1   14  0.08    0.32
0   -1  14  -0.3    0.34
0   -1  14  0       0.49
1   0   -15 152.29  10.13
1   0   -15 163.59  10.94
-1  0   -15 163.18  10.89
-1  0   -15 156.55  10.4
1   0   15  162.26  10.81
1   0   15  157.49  10.45
-1  0   15  159.35  10.57
0   1   -15 172.78  11.53
0   1   -15 153.5   10.19
0   -1  -15 147.85  9.81
0   -1  -15 179.07  11.96
0   1   15  160.79  10.68
0   1   15  169.3   11.28
0   -1  15  157.4   10.45
0   -1  15  162.16  10.79
1   0   -16 -0.04   0.7
1   0   -16 0.04    0.36
-1  0   16  0.24    0.51
-1  0   16  0       0.32
0   1   -16 0.17    0.32
0   1   -16 0.79    0.64
0   -1  -16 0       0.72
0   -1  -16 0.21    0.36
0   1   16  0.13    0.57
0   1   16  0.04    0.32
0   -1  16  -0.4    0.32
0   -1  16  -0.11   0.51
1   0   -17 48.08   3.26
1   0   -17 40.83   2.94
-1  0   -17 40.7    2.9
-1  0   -17 47.31   3.2
1   0   17  40.57   2.83
1   0   17  46.22   3.13
-1  0   17  48.69   3.28
-1  0   17  42.58   2.96
0   1   -17 46.28   3.13
0   1   -17 41.98   2.98
0   -1  -17 45.45   3.24
0   -1  -17 49.46   3.35
0   1   17  42.02   2.94
0   1   17  48.57   3.28
0   -1  17  49.42   3.33
0   -1  17  42.55   2.96
1   0   -18 0.21    0.32
1   0   -18 -0.47   0.73
-1  0   -18 -0.53   0.72
-1  0   -18 -0.34   0.32
1   0   18  0.51    0.53
1   0   18  0.13    0.3
-1  0   18  0.11    0.55
-1  0   18  0.24    0.28
0   1   -18 -0.6    0.3
0   1   -18 -0.28   0.73
0   -1  -18 0.15    0.34
0   -1  -18 -0.21   0.81
0   1   18  -0.15   0.3
0   1   18  -0.21   0.58
0   -1  18  0.19    0.28
0   -1  18  -0.34   0.53
1   0   -19 193.24  12.94
1   0   -19 186.14  12.36
-1  0   -19 192.67  12.9
-1  0   -19 178.98  11.88
1   0   19  174.22  11.56
1   0   19  184.71  12.32
-1  0   19  177.98  11.81
-1  0   19  187.7   12.52
0   1   -19 193.99  13
0   1   -19 176.53  11.71
0   -1  -19 190.79  12.68
0   -1  -19 206.61  13.84
0   1   19  184.23  12.22
0   1   19  202.65  13.52
0   -1  19  178.25  11.83
0   -1  19  186.38  12.43
1   0   -20 0.28    0.34
1   0   -20 0.13    0.9
-1  0   -20 -0.75   0.87
-1  0   -20 -0.19   0.34
1   0   20  -0.47   0.32
1   0   20  0.32    0.62
-1  0   20  -0.62   0.32
-1  0   20  -0.85   0.64
0   1   -20 0.17    0.87
0   1   -20 -0.17   0.32
0   -1  -20 -0.21   0.36
0   -1  -20 0.98    0.98
0   1   20  0.02    0.68
0   1   20  0.09    0.34
0   -1  20  -0.49   0.3
0   -1  20  -0.04   0.6
-1  0   -21 5.93    0.6
-1  0   -21 5.24    1.11
1   0   21  4.41    0.87
1   0   21  6.05    0.6
0   1   -21 4.61    0.58
0   1   21  5.65    0.6
0   -1  21  4.54    0.51
1   0   -22 0.53    0.36
1   0   -22 0.02    1.09
-1  0   -22 0.09    0.38
-1  0   -22 0.87    1.09
1   0   22  -0.26   0.4
1   0   22  0.55    0.81
-1  0   22  -0.26   0.38
-1  0   22  -0.87   0.81
0   1   -22 -0.21   1.07
0   1   -22 -0.6    0.38
0   -1  -22 -0.3    0.4
0   -1  -22 -0.13   1.19
0   1   22  0.55    0.38
0   1   22  -0.06   0.83
0   -1  22  0.08    0.36
0   -1  22  0.41    0.77
1   0   -23 107     7.5
1   0   -23 110.56  7.4
-1  0   -23 112.87  7.55
-1  0   -23 107.2   7.51
1   0   23  111.06  7.44
1   0   23  103.98  7.14
-1  0   23  108.99  7.29
-1  0   23  112.31  7.68
0   1   -23 99.93   7.01
0   1   -23 114.87  7.68
0   -1  -23 111.06  7.44
0   -1  -23 102.53  7.25
0   1   23  102.95  7.08
0   1   23  112.61  7.53
0   -1  23  107.75  7.38
0   -1  23  107.94  7.23
1   0   -24 0.13    0.41
1   0   -24 2.05    1.47
-1  0   -24 -0.26   0.43
-1  0   -24 1.51    1.37
1   0   24  0.6     0.89
1   0   24  -0.62   0.4
-1  0   24  0.96    0.92
-1  0   24  0.06    0.4
0   1   -24 1.62    1.21
0   1   -24 0.13    0.43
0   -1  -24 0.7     0.45
0   -1  -24 -0.04   1.45
0   1   24  -0.08   0.4
0   1   24  -1.09   0.9
0   -1  24  -0.11   0.4
0   -1  24  -0.08   0.87
1   0   -25 2.34    0.6
-1  0   -25 2.49    0.57
-1  0   -25 -0.3    1.05
1   0   25  2.58    0.55
1   0   25  0.9     0.92
-1  0   25  1.58    0.55
0   1   -25 2.56    0.55
0   -1  -25 3.18    0.58
0   -1  -25 0.9     1.13
0   1   25  2.09    0.55
0   1   25  0.94    0.96
0   -1  25  1.88    0.55
0   -1  25  1.32    0.89
1   -1  0   3670.76 242.21
1   1   0   3542.69 233.92
-1  -1  0   4672.73 308.5
-1  -1  0   3793.18 250.3
1   1   -1  -0.06   0.11
1   1   -1  -0.04   0.11
-1  -1  -1  0.04    0.11
-1  -1  -1  -0.04   0.08
1   -1  1   0.06    0.09
1   -1  1   0.06    0.09
-1  1   1   -0.11   0.13
-1  1   1   0.15    0.11
-1  1   -1  -0.11   0.09
-1  1   -1  0.17    0.13
1   -1  -1  0.06    0.09
1   -1  -1  0.06    0.13
1   1   1   0.02    0.11
1   1   1   0.06    0.09
-1  -1  1   -0.11   0.11
-1  -1  1   0.09    0.11
1   1   -2  24.47   1.64
-1  -1  -2  31.58   2.11
1   -1  2   24.77   1.66
-1  1   2   25.03   1.68
-1  1   -2  24.39   1.62
1   -1  -2  28.76   1.92
1   1   2   29.19   1.94
-1  -1  2   25.12   1.68
1   1   -3  -0.13   0.19
1   1   -3  0.04    0.21
-1  -1  -3  -0.21   0.21
-1  -1  -3  0.15    0.17
1   -1  3   0.09    0.19
1   -1  3   0.13    0.19
-1  1   -3  0.09    0.19
-1  1   -3  0.13    0.19
1   -1  -3  -0.24   0.19
1   -1  -3  -0.04   0.24
1   1   3   -0.08   0.17
1   1   3   -0.15   0.23
1   1   -4  4516.41 298.14
1   1   -4  4245.2  280.25
-1  -1  -4  4503.22 297.2
-1  -1  -4  4926.99 325.26
1   -1  4   4346.9  286.84
1   -1  4   4691.56 309.63
-1  1   4   4471.2  295.13
-1  1   4   4885.55 322.44
-1  1   -4  4744.3  313.21
-1  1   -4  4346.9  286.84
1   -1  -4  4354.43 287.41
1   -1  -4  4923.22 324.89
1   1   4   4345.02 286.84
1   1   4   5151.11 340.14
-1  -1  4   4215.06 278.18
-1  -1  4   4689.68 309.63
1   1   -5  -0.13   0.34
1   1   -5  -0.28   0.36
-1  -1  -5  0.64    0.38
-1  -1  -5  0.19    0.28
1   -1  5   -0.21   0.32
1   -1  5   0.17    0.32
-1  1   5   -0.11   0.3
-1  1   5   0.4     0.4
-1  1   -5  -0.24   0.32
-1  1   -5  0.21    0.34
1   -1  -5  -0.06   0.32
1   -1  -5  0.02    0.41
1   1   5   0.23    0.38
1   1   5   0.17    0.28
-1  -1  5   0.15    0.34
-1  -1  5   -0.02   0.36
1   1   -6  332.23  21.98
1   1   -6  298.14  19.72
-1  -1  -6  329.78  21.81
-1  -1  -6  304.36  20.11
1   -1  6   291.55  19.29
1   -1  6   313.21  20.7
-1  1   6   304.92  20.15
-1  1   6   329.6   21.79
-1  1   -6  317.35  20.98
-1  1   -6  294.75  19.49
1   -1  -6  309.07  20.43
1   -1  -6  333.74  22.07
1   1   6   326.77  21.6
1   1   6   303.79  20.08
-1  -1  6   309.07  20.43
-1  -1  6   294     19.44
1   1   -7  -0.21   0.41
1   1   -7  -0.87   0.38
-1  -1  -7  0.81    0.51
-1  -1  -7  0.11    0.36
1   -1  7   0.13    0.36
1   -1  7   0.6     0.4
-1  1   7   -0.53   0.43
-1  1   7   0.13    0.34
-1  1   -7  0.3     0.4
-1  1   -7  0.08    0.36
1   -1  -7  0.68    0.49
1   -1  -7  -0.47   0.36
1   1   7   -0.15   0.32
1   1   7   0.43    0.43
-1  -1  7   0.08    0.38
-1  -1  7   -0.26   0.41
-1  -1  -8  989.92  65.37
1   -1  8   1226.29 80.99
1   -1  8   944.72  62.38
-1  1   -8  956.58  63.17
1   1   8   1037.38 68.5
-1  -1  -9  0.06    0.36
-1  -1  -9  0.57    0.55
1   -1  9   0.13    0.41
-1  1   9   -0.6    0.47
-1  1   9   -0.11   0.34
-1  1   -9  0.34    0.47
-1  1   -9  0.21    0.38
1   -1  -9  0.24    0.41
1   1   9   -0.06   0.47
1   1   9   0.15    0.34
-1  -1  9   0.23    0.43
-1  -1  9   0.21    0.38
1   1   -10 94.58   6.31
-1  -1  -10 94.51   6.29
1   -1  10  94.13   6.27
1   -1  10  129.99  8.64
-1  1   10  101.35  6.74
-1  1   -10 97.94   6.52
1   -1  -10 86.69   5.78
1   1   10  102.25  6.8
-1  -1  10  94.23   6.27
1   1   -11 0.13    0.38
1   1   -11 -0.38   0.49
-1  -1  -11 0.19    0.36
-1  -1  -11 0.77    0.51
1   -1  11  0.08    0.34
1   -1  11  0.21    0.41
-1  1   11  -0.43   0.49
-1  1   11  -0.02   0.34
-1  1   -11 -0.21   0.36
-1  1   -11 -0.23   0.43
1   -1  -11 0.08    0.36
1   -1  -11 -0.19   0.57
1   1   11  0.3     0.47
1   1   11  -0.04   0.32
-1  -1  11  -0.51   0.34
-1  -1  11  0.11    0.43
1   1   -12 268.76  17.82
1   1   -12 230.72  15.27
-1  -1  -12 229.4   15.18
-1  -1  -12 264.24  17.53
1   -1  12  245.78  16.29
1   -1  12  233.73  15.48
-1  1   12  241.83  16.01
-1  1   12  270.46  17.93
-1  1   -12 251.43  16.67
-1  1   -12 228.46  15.12
1   -1  -12 234.86  15.56
1   -1  -12 279.31  18.53
1   1   12  232.98  15.43
1   1   12  260.48  17.25
-1  -1  12  233.35  15.44
-1  -1  12  255.39  16.93
1   1   -13 -0.73   0.57
1   1   -13 -0.21   0.36
-1  -1  -13 -0.04   0.34
-1  -1  -13 0.08    0.6
1   -1  13  -0.41   0.34
1   -1  13  -0.51   0.43
-1  1   13  0.41    0.34
-1  1   13  0.55    0.49
-1  1   -13 0.3     0.34
-1  1   -13 -0.06   0.51
1   -1  -13 0.79    0.64
1   -1  -13 0.38    0.38
1   1   13  -0.08   0.49
1   1   13  0.13    0.34
-1  -1  13  0.26    0.34
-1  -1  13  -0.68   0.47
1   1   -14 61.17   4.11
1   1   -14 63.36   4.33
-1  -1  -14 59.82   4.03
-1  -1  -14 62.43   4.28
1   -1  14  61.27   4.14
1   -1  14  62.38   4.18
-1  1   14  58.57   3.99
-1  1   14  62.83   4.22
-1  1   -14 60.31   4.05
-1  1   -14 62.25   4.24
1   -1  -14 62.89   4.31
1   -1  -14 61.02   4.11
1   1   14  60.78   4.12
1   1   14  60.93   4.09
-1  -1  14  60.33   4.09
-1  -1  14  61.17   4.11
-1  -1  -15 0.23    0.66
-1  -1  -15 0.13    0.36
1   -1  15  0.13    0.32
1   -1  15  -0.11   0.47
-1  1   15  -0.09   0.36
-1  1   -15 -0.08   0.34
-1  1   -15 -0.04   0.58
1   1   15  0.06    0.55
1   1   15  0.23    0.34
-1  -1  15  -0.04   0.34
1   1   -16 36.65   2.5
-1  1   16  44.66   3.11
-1  1   16  34.64   2.37
1   -1  -16 37.61   2.58
-1  -1  16  36.26   2.47
-1  -1  16  42.89   2.96
1   1   -17 -0.38   0.7
1   1   -17 0.17    0.32
-1  -1  -17 0.08    0.73
-1  -1  -17 -0.09   0.34
1   -1  17  -0.13   0.3
1   -1  17  -0.21   0.51
-1  1   17  0.15    0.3
-1  1   17  0.19    0.53
-1  1   -17 0.34    0.32
-1  1   -17 0.51    0.68
1   -1  -17 1.54    0.77
1   -1  -17 0.09    0.34
1   1   17  -0.26   0.32
1   1   17  -0.57   0.55
-1  -1  17  0.23    0.51
-1  -1  17  0.15    0.3
1   1   -18 13.39   1
-1  -1  -18 15.16   1.13
1   -1  18  16.4    1.17
-1  1   18  16.86   1.21
-1  1   -18 14.82   1.09
1   -1  -18 14.24   1.05
1   1   18  16.89   1.22
-1  -1  18  15.27   1.11
1   1   -19 1.45    0.75
1   1   -19 -0.19   0.34
-1  -1  -19 -0.21   0.36
-1  -1  -19 0.11    0.83
1   -1  19  -0.23   0.3
1   -1  19  -0.15   0.55
-1  1   19  -0.06   0.3
-1  1   19  -0.02   0.66
-1  1   -19 0.43    0.34
-1  1   -19 -1.28   0.73
1   -1  -19 -0.02   0.83
1   -1  -19 -0.19   0.38
1   1   19  0.4     0.64
1   1   19  -0.08   0.34
-1  -1  19  -0.02   0.55
-1  -1  19  0.21    0.3
1   1   -20 0.6     0.34
1   1   -20 -0.09   0.92
-1  -1  -20 0.87    1
-1  -1  -20 0.51    0.38
1   -1  20  0.94    0.6
1   -1  20  0.26    0.32
-1  1   20  0.77    0.7
-1  1   20  0.38    0.34
-1  1   -20 0.36    0.34
-1  1   -20 0.41    0.87
1   -1  -20 1.05    1
1   -1  -20 0.43    0.38
1   1   20  0.49    0.68
1   1   20  0.28    0.34
-1  -1  20  0.23    0.64
-1  -1  20  0.15    0.3
-1  -1  -21 1.62    1.04
-1  -1  -21 -0.34   0.4
1   -1  21  -0.06   0.34
1   -1  21  -0.04   0.72
-1  1   -21 -1      0.92
-1  1   -21 -0.23   0.34
1   1   21  -0.72   0.79
1   1   21  -0.3    0.38
1   1   -22 2.24    0.43
1   1   -22 1.45    1.15
-1  -1  -22 1.34    0.43
-1  -1  -22 2.41    1.17
1   -1  22  2.22    0.43
1   -1  22  2.77    0.87
-1  1   22  2.15    0.43
-1  1   22  1.88    0.92
-1  1   -22 2.32    0.45
-1  1   -22 3.48    1.13
1   -1  -22 1.88    1.19
1   -1  -22 1.81    0.43
1   1   22  1.85    0.47
1   1   22  2.09    0.9
-1  -1  22  2.62    0.43
-1  -1  22  2.26    0.87
1   1   -23 0.66    0.41
1   1   -23 -1.02   1.17
-1  -1  -23 -0.36   1.24
-1  -1  -23 0.3     0.43
1   -1  23  -0.04   0.85
1   -1  23  0.24    0.4
-1  1   23  -0.57   0.89
-1  1   23  -0.13   0.4
-1  1   -23 0.94    1.13
-1  1   -23 0.53    0.43
1   -1  -23 0.02    0.43
1   -1  -23 -0.04   1.32
1   1   23  0.47    0.87
1   1   23  0.11    0.41
-1  -1  23  -0.13   0.36
-1  -1  23  -0.26   0.83
1   1   -24 0.17    0.43
1   1   -24 -0.58   1.19
-1  -1  -24 0.34    0.43
-1  -1  -24 0.06    1.41
1   -1  24  1.54    0.89
1   -1  24  0.26    0.4
-1  1   24  0.34    0.94
-1  1   24  0.73    0.4
-1  1   -24 -0.49   1.21
-1  1   -24 -0.06   0.43
1   -1  -24 -1.51   1.53
1   -1  -24 0.23    0.43
1   1   24  0.75    0.41
1   1   24  0.13    0.89
-1  -1  24  0.51    0.4
-1  -1  24  1.09    0.94
-1  -1  -25 1.32    1.07
-1  -1  -25 0.41    0.49
1   -1  25  -1.11   0.85
1   -1  25  0.19    0.47
-1  1   -25 -0.57   0.45
-1  1   -25 0.9     1.02
1   1   25  0.11    0.9
1   1   25  0.53    0.47
2   0   0   3576.59 236.18
2   0   0   3005.92 198.51
0   2   0   3717.84 245.41
0   2   0   3787.53 249.93
0   -2  0   3516.32 232.04
0   -2  0   3893    256.9
2   0   -1  0.15    0.15
2   0   -1  0.09    0.13
-2  0   1   -0.04   0.11
-2  0   1   0.15    0.13
0   2   -1  0.06    0.15
0   2   -1  -0.13   0.21
0   -2  -1  0.08    0.15
0   -2  -1  0.04    0.19
0   2   1   0.19    0.19
0   2   1   0.02    0.15
0   -2  1   0.02    0.15
0   -2  1   -0.19   0.21
2   0   -2  1.54    0.21
-2  0   -2  0.9     0.15
2   0   2   1.26    0.13
2   0   2   1.02    0.13
-2  0   2   1.04    0.19
-2  0   2   1.45    0.21
0   2   -2  1.02    0.21
0   -2  -2  1.41    0.21
0   -2  -2  1.32    0.24
0   2   2   0.96    0.23
0   2   2   0.96    0.19
0   -2  2   0.72    0.19
0   -2  2   1.64    0.24
2   0   -3  0.26    0.23
2   0   -3  0.06    0.26
-2  0   -3  -0.04   0.21
-2  0   -3  -0.15   0.17
2   0   3   0.11    0.17
2   0   3   -0.15   0.17
-2  0   3   0.28    0.24
-2  0   3   0       0.23
0   -2  -3  0.26    0.28
0   -2  -3  -0.19   0.23
0   2   3   -0.15   0.26
0   2   3   0.08    0.21
0   -2  3   0.02    0.21
0   -2  3   -0.15   0.23
2   0   -4  1313.49 86.71
2   0   -4  1694.5  111.86
-2  0   -4  1326.29 87.56
2   0   4   1676.98 110.71
2   0   4   1330.06 87.8
-2  0   4   1602.97 105.83
-2  0   4   1385.81 91.5
0   2   -4  1580.37 104.34
0   2   -4  1302.56 86
0   2   4   1391.08 91.83
0   -2  4   1501.07 99.09
0   -2  4   1337.41 88.29
2   0   -5  -0.04   0.36
2   0   -5  0.02    0.4
-2  0   -5  0.15    0.32
-2  0   -5  -0.6    0.36
2   0   5   0.51    0.3
2   0   5   -0.09   0.28
-2  0   5   -0.43   0.36
-2  0   5   0.15    0.36
0   2   -5  0.41    0.38
0   2   -5  0.04    0.36
0   -2  -5  -0.11   0.32
0   -2  -5  0.41    0.43
0   2   5   -0.34   0.32
0   2   5   0       0.43
0   -2  5   0.19    0.36
0   -2  5   0.11    0.38
2   0   -6  733.96  48.48
2   0   -6  625.29  41.3
-2  0   -6  743     49.08
-2  0   -6  642.24  42.41
2   0   6   706.47  46.65
2   0   6   620.96  41.02
-2  0   6   703.83  46.48
-2  0   6   642.43  42.43
0   2   -6  610.22  40.3
0   2   -6  705.9   46.63
0   -2  -6  666.54  44.03
0   -2  -6  762.59  50.38
0   2   6   792.91  52.38
0   2   6   669.36  44.22
0   -2  6   671.43  44.35
0   -2  6   623.97  41.23
2   0   -7  -0.34   0.36
2   0   -7  -0.64   0.47
-2  0   -7  0.24    0.34
-2  0   -7  0.87    0.43
2   0   7   -0.19   0.4
2   0   7   -0.21   0.32
-2  0   7   0.11    0.36
-2  0   7   0.34    0.41
0   2   -7  0.21    0.36
0   2   -7  -0.45   0.43
0   -2  -7  0.04    0.34
0   -2  -7  -0.09   0.53
0   2   7   -0.15   0.53
0   2   7   0.02    0.36
0   -2  7   -0.28   0.38
0   -2  7   0.23    0.38
2   0   -8  1945.56 128.52
2   0   -8  1719.93 113.55
-2  0   -8  1719.17 113.49
-2  0   -8  1951.21 128.79
2   0   8   1928.61 127.28
2   0   8   1749.12 115.49
-2  0   8   1874.74 123.78
-2  0   8   1787.16 118
2   0   -9  0.53    0.51
2   0   -9  0.11    0.38
0   2   -9  -0.23   0.45
0   2   -9  0.17    0.4
0   -2  -9  -0.79   0.55
0   -2  -9  -0.34   0.38
0   2   9   0.28    0.36
0   2   9   0.04    0.55
0   -2  9   0.02    0.41
0   -2  9   0.15    0.36
2   0   -10 237.87  15.78
2   0   -10 244.84  16.22
-2  0   -10 228.27  15.14
-2  0   -10 242.39  16.05
2   0   10  233.92  15.5
2   0   10  226.2   14.97
-2  0   10  231.28  15.33
-2  0   10  244.65  16.2
0   2   -10 253.88  16.8
0   2   -10 228.46  15.14
0   -2  -10 244.47  16.23
0   -2  -10 245.97  16.29
0   2   10  230.72  15.31
0   2   10  251.25  16.63
0   -2  10  222.81  14.77
0   -2  10  235.24  15.58
2   0   -11 0.41    0.38
2   0   -11 0.32    0.55
-2  0   -11 -0.57   0.47
-2  0   -11 -0.19   0.36
2   0   11  0       0.43
2   0   11  0.08    0.32
-2  0   11  0.21    0.47
-2  0   11  -0.32   0.36
0   2   -11 -0.02   0.43
0   2   -11 -0.23   0.38
0   -2  -11 -1.22   0.6
0   -2  -11 -0.21   0.36
0   2   11  0.06    0.51
0   2   11  0.09    0.34
0   -2  11  -0.43   0.41
0   -2  11  -0.09   0.34
2   0   -12 85.05   5.69
-2  0   -12 84.66   5.65
-2  0   -12 107.24  7.18
2   0   12  81.06   5.41
2   0   12  101.55  6.78
-2  0   12  87.03   5.8
0   2   -12 83.13   5.56
0   -2  -12 84.36   5.63
0   2   12  86.99   5.8
0   -2  12  81.63   5.44
0   -2  12  99.16   6.61
2   0   -13 0.41    0.36
2   0   -13 0.23    0.64
-2  0   -13 0.17    0.34
-2  0   -13 0.47    0.58
2   0   13  0.41    0.45
2   0   13  -0.15   0.3
-2  0   13  -0.06   0.51
-2  0   13  -0.51   0.32
0   2   -13 -0.23   0.34
0   2   -13 0.11    0.53
0   -2  -13 0.09    0.36
0   -2  -13 -0.64   0.68
0   2   13  0.81    0.57
0   2   13  -0.13   0.34
0   -2  13  -0.57   0.45
0   -2  13  -0.11   0.34
2   0   -14 3.62    0.47
-2  0   -14 2.79    0.43
2   0   14  4.26    0.47
-2  0   14  3.77    0.47
0   2   -14 3.05    0.43
0   -2  -14 3.48    0.47
0   2   14  4.2     0.51
0   -2  14  3.65    0.43
-2  0   -15 0.19    0.34
-2  0   -15 0.45    0.66
2   0   15  0.87    0.32
2   0   15  0.51    0.51
0   2   -15 -0.64   0.58
0   2   -15 -0.09   0.34
0   -2  -15 -0.06   0.77
0   -2  -15 0.4     0.38
0   2   15  -0.4    0.34
0   -2  15  0.17    0.51
0   -2  15  -0.3    0.32
2   0   -16 42.36   2.88
-2  0   -16 39.48   2.71
-2  0   -16 53.73   3.77
2   0   16  43.54   2.94
-2  0   16  43.68   2.96
0   2   -16 41.25   2.81
0   -2  -16 42.4    2.88
0   2   16  46.03   3.13
0   -2  16  53.43   3.65
0   -2  16  43.75   2.96
2   0   -17 0.19    0.32
2   0   -17 -1.15   0.73
-2  0   -17 -0.58   0.32
-2  0   -17 0.83    0.72
2   0   17  0.02    0.3
2   0   17  -0.09   0.51
-2  0   17  -0.11   0.3
-2  0   17  0.89    0.57
0   2   -17 -0.34   0.3
0   2   -17 0.15    0.58
0   -2  -17 0.13    0.81
0   -2  -17 0.11    0.34
0   2   17  -0.15   0.55
0   2   17  -0.04   0.34
0   -2  17  -0.36   0.3
0   -2  17  -0.26   0.51
2   0   -18 69.23   4.78
2   0   -18 77.73   5.2
-2  0   -18 73.64   4.93
-2  0   -18 70.14   4.84
2   0   18  68.89   4.69
2   0   18  72.66   4.86
-2  0   18  70.08   4.77
-2  0   18  73.17   4.9
0   2   -18 76.03   5.09
0   2   -18 71.59   4.92
0   -2  -18 73.74   4.95
0   -2  -18 72.87   5.09
0   2   18  74.81   5.01
0   2   18  67.82   4.63
0   -2  18  75.2    5.03
0   -2  18  74.13   5.03
2   0   -19 -0.58   0.34
2   0   -19 -0.6    0.81
-2  0   -19 -0.49   0.75
-2  0   -19 0.17    0.34
2   0   19  -0.04   0.55
2   0   19  0.06    0.3
-2  0   19  -0.02   0.32
-2  0   19  -0.21   0.58
0   2   -19 -0.53   0.72
0   2   -19 -0.02   0.32
0   -2  -19 -0.68   0.9
0   -2  -19 -0.06   0.38
0   2   19  0.49    0.66
0   2   19  -0.28   0.34
0   -2  19  0.47    0.55
0   -2  19  -0.13   0.3
2   0   -20 4.11    0.47
2   0   -20 3.45    1.05
-2  0   -20 4.84    0.51
-2  0   -20 2.39    0.98
2   0   20  4.18    0.47
2   0   20  3.54    0.72
-2  0   20  3.94    0.77
-2  0   20  4.99    0.51
0   2   -20 4.35    0.47
0   -2  -20 1.64    1.04
0   -2  -20 4.52    0.55
0   2   20  4.43    0.51
0   2   20  3.05    0.77
0   -2  20  3.37    0.7
0   -2  20  4.8     0.51
2   0   -21 -0.68   1.07
2   0   -21 -0.23   0.36
-2  0   -21 -0.34   0.34
-2  0   -21 -0.11   1
2   0   21  0.98    0.7
2   0   21  -0.34   0.36
-2  0   21  0.79    0.75
-2  0   21  0       0.32
2   0   -22 2.98    0.47
2   0   -22 1.6     1.3
-2  0   -22 2.37    0.49
-2  0   -22 1.68    1.26
2   0   22  2.88    0.83
-2  0   22  2.96    0.45
-2  0   22  4.73    0.96
0   2   -22 2.73    0.45
0   2   -22 3.5     1.15
0   -2  -22 2.52    0.49
0   -2  -22 3.73    1.26
0   2   22  2.92    0.49
0   2   22  4.35    1.02
0   -2  22  4.29    0.89
0   -2  22  3.63    0.49
2   0   -23 -0.24   0.4
2   0   -23 -0.21   1.26
-2  0   -23 0.21    1.24
-2  0   -23 0.26    0.41
2   0   23  0.28    0.85
2   0   23  0.02    0.4
-2  0   23  1.02    0.87
-2  0   23  0       0.38
0   2   -23 0.13    1.11
0   2   -23 -0.47   0.41
0   -2  -23 -0.06   0.45
0   -2  -23 -0.3    1.28
0   2   23  -0.38   0.41
0   2   23  0.41    0.94
0   -2  23  0.15    0.79
0   -2  23  -0.04   0.38
2   0   -24 0.38    0.41
2   0   -24 1.19    1.41
-2  0   -24 0.62    0.41
-2  0   -24 0.06    1.39
2   0   24  0.49    0.83
2   0   24  0.66    0.4
-2  0   24  0.06    0.4
-2  0   24  0.49    0.92
0   2   -24 0.64    1.13
0   2   -24 0.3     0.43
0   -2  -24 1.22    1.49
0   -2  -24 0.17    0.49
0   2   24  -0.06   1
0   2   24  0.62    0.43
0   -2  24  -0.26   0.85
0   -2  24  0.34    0.4
-2  0   -25 -1.56   1.09
-2  0   -25 -0.43   0.45
2   0   25  0.32    0.96
2   0   25  -0.06   0.51
0   2   -25 0.17    0.98
0   2   -25 -0.6    0.45
0   -2  -25 -0.15   0.51
0   -2  -25 0.41    1.15
0   2   25  -0.51   0.45
0   -2  25  -0.51   0.89
0   -2  25  -0.19   0.49
2   1   0   -0.09   0.11
2   1   0   0.11    0.15
-2  -1  0   0.08    0.11
-2  -1  0   -0.08   0.13
2   -1  0   -0.11   0.13
2   -1  0   0.08    0.11
-2  1   0   -0.21   0.11
-2  1   0   -0.04   0.13
-1  2   0   0.19    0.19
-1  2   0   0.34    0.15
1   -2  0   0       0.15
1   -2  0   0.02    0.19
1   2   0   0.08    0.19
1   2   0   0.13    0.15
-1  -2  0   0.26    0.15
-1  -2  0   0.21    0.21
2   1   1   466.52  30.81
2   1   1   445.8   29.44
-2  -1  1   496.47  32.79
-2  -1  1   453.15  29.93
-2  1   -1  423.2   27.95
-2  1   -1  499.86  33
2   -1  -1  467.27  30.85
2   -1  -1  426.97  28.19
-1  2   1   471.23  31.11
-1  2   1   502.12  33.15
1   -2  1   471.79  31.15
1   -2  1   447.87  29.59
1   2   -1  414.73  27.38
1   2   -1  442.79  29.25
-1  -2  -1  506.82  33.47
-1  -2  -1  421.88  27.87
2   1   -1  474.43  31.32
2   1   -1  498.54  32.9
-2  -1  -1  487.05  32.15
-2  -1  -1  416.8   27.52
2   -1  1   481.96  31.81
2   -1  1   447.12  29.53
-2  1   1   479.7   31.68
-2  1   1   417.17  27.55
-1  2   -1  492.7   32.55
-1  2   -1  439.78  29.04
1   -2  -1  465.39  30.72
1   -2  -1  431.86  28.51
1   2   1   429.23  28.35
1   2   1   464.82  30.68
-1  -2  1   489.69  32.34
-1  -2  1   516.62  34.11
2   1   2   438.46  28.95
-2  -1  2   416.04  27.48
-2  -1  2   430.36  28.42
-2  1   -2  520.76  34.39
-2  1   -2  398.72  26.33
2   -1  -2  485.17  32.04
2   -1  -2  390.05  25.76
-1  2   2   445.99  29.46
1   -2  2   410.21  27.1
1   -2  2   467.84  30.89
1   2   -2  400.41  26.44
1   2   -2  467.46  30.87
-1  -2  -2  506.82  33.47
-1  -2  -2  441.09  29.14
2   1   -2  473.86  31.28
2   1   -2  406.06  26.82
-2  -1  -2  448.25  29.61
2   -1  2   480.46  31.72
2   -1  2   439.59  29.02
-2  1   2   458.23  30.27
-2  1   2   452.39  29.87
-1  2   -2  411.52  27.18
-1  2   -2  469.16  30.98
1   -2  -2  506.82  33.47
1   -2  -2  417.74  27.59
1   2   2   448.82  29.64
1   2   2   535.26  35.35
2   1   3   8.34    0.6
-2  -1  3   9.94    0.73
-2  1   -3  10.3    0.72
-2  1   -3  7.8     0.58
2   -1  -3  8.16    0.6
1   -2  3   10.38   0.75
1   2   -3  10.17   0.73
-1  -2  -3  8.61    0.62
2   1   -3  9.04    0.66
-2  -1  -3  9.15    0.64
2   -1  3   8       0.58
-2  1   3   9.12    0.66
-1  2   -3  9.64    0.7
1   -2  -3  8.63    0.64
1   2   3   8.17    0.6
-1  -2  3   10.26   0.75
2   1   4   78.09   5.18
2   1   4   79.82   5.31
-2  -1  4   76.49   5.09
-2  -1  4   83.27   5.54
-2  1   -4  84.17   5.57
-2  1   -4  79.88   5.31
2   -1  -4  78.93   5.24
2   -1  -4  71.38   4.77
-1  2   4   81.36   5.41
-1  2   4   77.9    5.2
1   -2  4   73.04   4.86
1   -2  4   86.07   5.73
1   2   -4  84.36   5.61
1   2   -4  77.63   5.16
-1  -2  -4  80.1    5.33
-1  -2  -4  71.91   4.8
2   1   -4  75.81   5.05
2   1   -4  87.03   5.78
-2  -1  -4  81.63   5.41
-2  -1  -4  76.82   5.1
2   -1  4   83.42   5.54
2   -1  4   78.54   5.22
-2  1   4   73.79   4.92
-2  1   4   80.84   5.37
-1  2   -4  83.4    5.54
-1  2   -4  76.07   5.07
1   -2  -4  84.96   5.65
1   -2  -4  77.22   5.14
1   2   4   79.01   5.25
1   2   4   76.43   5.09
-1  -2  4   74.6    4.97
-1  -2  4   86.9    5.78
2   1   5   468.78  30.96
2   1   5   479.33  31.66
-2  -1  5   483.85  31.96
-2  -1  5   466.14  30.79
-2  1   -5  478.76  31.62
-2  1   -5  496.84  32.81
2   -1  -5  518.31  34.24
2   -1  -5  478.57  31.62
-1  2   5   481.59  31.81
-1  2   5   495.71  32.77
1   -2  5   493.83  32.62
1   -2  5   448.06  29.61
1   2   -5  485.54  32.07
1   2   -5  460.49  30.44
-1  -2  -5  463.32  30.62
-1  -2  -5  496.28  32.79
2   1   -5  487.43  32.21
2   1   -5  473.49  31.28
-2  -1  -5  499.1   32.96
-2  -1  -5  472.55  31.23
2   -1  5   474.24  31.32
2   -1  5   472.92  31.23
-2  1   5   481.4   31.81
-2  1   5   489.87  32.36
-1  2   -5  474.81  31.36
-1  2   -5  487.8   32.23
1   -2  -5  474.24  31.34
1   -2  -5  506.82  33.49
1   2   5   488.18  32.24
1   2   5   489.12  32.32
-1  -2  5   484.98  32.04
-1  -2  5   452.96  29.93
2   1   6   207.93  13.75
2   1   6   185.63  12.3
-2  -1  6   208.87  13.82
-2  -1  6   184.86  12.24
-2  1   -6  190.6   12.62
-2  1   -6  218.66  14.46
2   -1  -6  181.3   12.03
2   -1  -6  214.14  14.18
-1  2   6   213.77  14.14
-1  2   6   184.16  12.22
1   -2  6   214.33  14.18
1   -2  6   185.21  12.26
1   2   -6  216.21  14.31
1   2   -6  187.42  12.41
-1  -2  -6  216.97  14.35
-1  -2  -6  181.11  12.02
2   1   -6  213.01  14.09
2   1   -6  185.06  12.26
-2  -1  -6  223.18  14.77
-2  -1  -6  189.28  12.54
2   -1  6   208.3   13.79
2   -1  6   191.73  12.69
-2  1   6   210.94  13.97
-2  1   6   186.14  12.34
-1  2   -6  192.11  12.71
-1  2   -6  218.1   14.43
1   -2  -6  185.23  12.28
1   -2  -6  215.46  14.26
1   2   6   193.61  12.83
1   2   6   211.69  14.01
-1  -2  6   212.26  14.05
-1  -2  6   183.61  12.17
2   1   7   302.47  20.02
2   1   7   313.4   20.72
-2  -1  7   299.08  19.78
-2  -1  7   294.75  19.49
-2  1   -7  305.11  20.17
-2  1   -7  304.55  20.15
2   -1  -7  306.24  20.27
2   -1  -7  300.03  19.83
-1  2   7   318.48  21.06
-1  2   7   326.58  21.62
1   -2  7   292.3   19.32
1   -2  7   305.68  20.21
1   2   -7  295.51  19.55
1   2   -7  303.23  20.06
-1  -2  -7  319.43  21.13
-1  -2  -7  319.24  21.09
2   1   -7  309.82  20.49
2   1   -7  297.77  19.7
-2  -1  -7  307.75  20.34
-2  -1  -7  315.09  20.85
2   -1  7   308.13  20.38
2   -1  7   302.29  19.98
-2  1   7   305.11  20.17
-2  1   7   303.23  20.06
-1  2   -7  306.62  20.28
-1  2   -7  307.37  20.32
1   -2  -7  311.14  20.59
1   -2  -7  321.87  21.3
1   2   7   336.94  22.3
1   2   7   322.44  21.32
-1  -2  7   283.64  18.78
-1  -2  7   301.72  19.96
2   1   8   84.17   5.61
2   1   8   74.88   5.01
-2  -1  8   81.98   5.46
-2  -1  8   75.88   5.09
-2  1   -8  85.96   5.73
-2  1   -8  76.37   5.1
2   -1  -8  85.73   5.71
2   -1  -8  76.56   5.14
-1  2   8   90.46   6.03
-1  2   8   77.95   5.24
1   2   -8  76.92   5.14
1   2   -8  87.09   5.8
2   1   -8  76.94   5.16
2   1   -8  86.69   5.78
-2  -1  -8  76.26   5.1
-2  -1  -8  85.81   5.71
2   -1  8   81.89   5.46
2   -1  8   77.03   5.14
-2  1   8   87.31   5.82
-2  1   8   80.29   5.39
1   -2  -8  80.63   5.42
1   -2  -8  90.03   5.99
-1  -2  8   86.56   5.78
-1  -2  8   77.67   5.2
2   -1  -9  170.43  11.3
2   -1  -9  175.04  11.64
-1  2   9   173.35  11.53
-1  2   9   180.51  11.96
1   -2  9   164.89  10.92
1   -2  9   162.91  10.81
-1  -2  -9  179.96  11.96
-1  -2  -9  180.79  11.98
2   1   -9  175.99  11.68
2   1   -9  170.81  11.32
-1  2   -9  173.39  11.49
-1  2   -9  171.3   11.36
1   -2  -9  183.03  12.17
1   -2  -9  183.42  12.15
1   2   9   175.35  11.66
1   2   9   174.57  11.56
-1  -2  9   168.24  11.15
-1  -2  9   164.57  10.92
2   1   10  120.48  8.02
2   1   10  136.09  9.02
-2  -1  10  111.91  7.46
-2  -1  10  135.83  9.02
-2  1   -10 113.8   7.59
2   -1  -10 140.73  9.34
2   -1  -10 114.02  7.63
-1  2   10  137.85  9.15
-1  2   10  111.5   7.46
1   -2  10  133.42  8.85
1   -2  10  111.72  7.44
1   2   -10 115.77  7.72
-1  -2  -10 111.4   7.46
2   1   -10 117.03  7.82
-2  -1  -10 112.63  7.51
-2  -1  -10 137.53  9.13
2   -1  10  111.67  7.42
2   -1  10  132.35  8.78
-2  1   10  120.07  8
-1  2   -10 113.78  7.57
1   2   10  111.06  7.42
1   2   10  134.12  8.91
-1  -2  10  137.19  9.12
-1  -2  10  115.28  7.68
2   1   11  211.69  14.05
2   1   11  188.91  12.52
-2  -1  11  200.02  13.28
-2  -1  11  186.02  12.34
-2  1   -11 186.74  12.37
-2  1   -11 199.45  13.24
2   -1  -11 184.78  12.24
2   -1  -11 211.69  14.07
-1  2   11  194.37  12.88
-1  2   11  197     13.09
1   -2  11  195.5   12.98
1   -2  11  182.37  12.09
1   2   -11 187.15  12.41
1   2   -11 203.6   13.52
-1  -2  -11 207.36  13.79
-1  -2  -11 191.35  12.69
2   1   -11 184.72  12.24
2   1   -11 209.25  13.88
-2  -1  -11 201.52  13.37
-2  -1  -11 189.09  12.52
2   -1  11  194.74  12.92
2   -1  11  187.66  12.43
-2  1   11  191.73  12.69
-2  1   11  203.6   13.52
-1  2   -11 196.82  13.05
-1  2   -11 189.28  12.54
1   -2  -11 186.93  12.39
1   -2  -11 214.33  14.24
1   2   11  193.05  12.79
1   2   11  196.44  13.05
-1  -2  11  183.86  12.19
-1  -2  11  196.44  13.03
2   1   12  10.34   0.9
2   1   12  12.37   0.92
-2  -1  12  12.02   0.92
-2  -1  12  10.68   0.9
-2  1   -12 11.88   0.9
-2  1   -12 9.98    0.87
2   -1  -12 11.04   1.04
2   -1  -12 12.94   0.98
-1  2   12  10.62   0.96
-1  2   12  12.36   0.94
1   -2  12  11.24   0.9
1   -2  12  12      0.9
1   2   -12 11.04   0.94
1   2   -12 11.9    0.92
-1  -2  -12 11.15   0.87
-1  -2  -12 9.62    0.94
2   1   -12 11.21   0.89
2   1   -12 11.11   0.98
-2  -1  -12 11.55   0.89
-2  -1  -12 10.19   0.92
2   -1  12  12.17   0.92
2   -1  12  10.64   0.87
-2  1   12  13      0.98
-2  1   12  10.47   0.9
-1  2   -12 10.79   0.89
-1  2   -12 12.02   0.9
1   -2  -12 10.42   1.04
1   -2  -12 12.17   0.94
1   2   12  12.09   0.92
1   2   12  9.7     0.92
-1  -2  12  11.47   0.89
-1  -2  12  11.13   0.92
2   1   13  98.41   6.55
2   1   13  91.29   6.12
-2  -1  13  95.49   6.37
-2  -1  13  90.84   6.08
-2  1   -13 87.24   5.86
-2  1   -13 95.58   6.37
2   -1  -13 96.86   6.46
2   -1  -13 96.02   6.48
-1  2   13  97.11   6.54
-1  2   13  99.5    6.63
1   -2  13  90.8    6.08
1   -2  13  93.94   6.25
1   2   -13 96.92   6.46
1   2   -13 95.75   6.42
-1  -2  -13 96.52   6.44
-1  -2  -13 92.27   6.23
2   1   -13 92.59   6.23
2   1   -13 93.29   6.22
-2  -1  -13 93.27   6.27
-2  -1  -13 99.2    6.61
2   -1  13  98.28   6.54
2   -1  13  88.37   5.91
-2  1   13  92.89   6.23
-2  1   13  96.98   6.46
-1  2   -13 97.2    6.48
-1  2   -13 94.66   6.35
1   -2  -13 98.35   6.65
1   -2  -13 101.03  6.74
1   2   13  95.6    6.44
1   2   13  96.94   6.46
-1  -2  13  96.17   6.4
-1  -2  13  92.02   6.16
2   1   14  1.45    0.51
2   1   14  1.71    0.36
-2  -1  14  2.07    0.38
-2  -1  14  1.26    0.53
-2  1   -14 1.85    0.6
-2  1   -14 1.62    0.36
2   -1  -14 2.37    0.4
2   -1  -14 2.45    0.77
-1  2   14  1.32    0.6
-1  2   14  1.86    0.4
1   -2  14  1.11    0.36
1   -2  14  0.85    0.47
1   2   -14 1.71    0.58
1   2   -14 1.75    0.38
-1  -2  -14 1.02    0.73
-1  -2  -14 1.45    0.4
2   1   -14 1.32    0.36
2   1   -14 0.92    0.62
-2  -1  -14 1.92    0.41
-2  -1  -14 2.13    0.73
2   -1  14  1.13    0.34
2   -1  14  0.79    0.47
-2  1   14  0.85    0.53
-2  1   14  1.56    0.38
-1  2   -14 1.47    0.38
-1  2   -14 0.77    0.55
1   -2  -14 2.2     0.41
1   -2  -14 0.66    0.75
1   2   14  1.54    0.4
1   2   14  2.13    0.64
-1  -2  14  2.49    0.4
-1  -2  14  1.43    0.53
2   1   15  125.55  8.34
2   1   15  144.21  9.62
-2  1   -15 120.69  8.02
-2  1   -15 148.81  9.94
1   -2  15  142.63  9.51
1   -2  15  122.31  8.14
-1  -2  -15 122.67  8.17
-1  -2  -15 151.65  10.17
-2  -1  -15 152.07  10.17
-2  -1  -15 123.48  8.21
2   -1  15  137.7   9.17
2   -1  15  127.73  8.49
-1  2   -15 144.55  9.64
-1  2   -15 121.25  8.06
1   2   15  129.13  8.59
1   2   15  148.62  9.93
-2  -1  16  5.07    0.68
-2  -1  16  5.86    0.55
2   -1  -16 6.67    0.94
2   -1  -16 5.2     0.55
-1  2   16  6.1     0.58
-1  2   16  5.84    0.75
1   -2  16  4.67    0.51
1   -2  16  6.01    0.68
1   2   -16 6.08    0.79
1   2   -16 4.99    0.51
-1  -2  -16 6.27    0.96
-1  -2  -16 5.33    0.57
2   1   -16 4.97    0.83
2   1   -16 5.29    0.53
2   -1  16  4.6     0.49
-2  1   16  5.57    0.75
-2  1   16  5.84    0.55
-1  2   -16 5.65    0.55
-1  2   -16 4.39    0.7
1   -2  -16 5.88    1
1   -2  -16 6.12    0.58
1   2   16  5.25    0.55
1   2   16  5.74    0.77
-1  -2  16  5.63    0.53
-1  -2  16  5.5     0.66
2   1   17  19.21   1.49
2   1   17  19.44   1.37
-2  -1  17  21.26   1.49
-2  -1  17  18.8    1.45
-2  1   -17 21.26   1.7
-2  1   -17 20.62   1.45
2   -1  -17 19.27   1.37
2   -1  -17 22.04   1.79
-1  2   17  19.7    1.51
-1  2   17  19.36   1.37
1   -2  17  21.09   1.49
1   -2  17  20.57   1.53
1   2   -17 19.15   1.53
1   2   -17 20.13   1.43
-1  -2  -17 19.87   1.71
-1  -2  -17 18.65   1.34
2   1   -17 20.94   1.7
2   1   -17 18.48   1.32
-2  -1  -17 19.12   1.37
-2  -1  -17 21.04   1.75
2   -1  17  22.05   1.54
2   -1  17  21.98   1.64
-2  1   17  20.43   1.58
-2  1   17  21.26   1.51
-1  2   -17 19.49   1.54
-1  2   -17 20.04   1.41
1   -2  -17 19.79   1.41
1   -2  -17 21.9    1.83
1   2   17  19.19   1.37
1   2   17  19.53   1.53
-1  -2  17  19.42   1.49
-1  -2  17  21.09   1.49
2   1   18  4.48    0.49
-2  -1  18  4.26    0.45
-2  -1  18  3.07    0.6
-2  1   -18 4.48    0.47
-2  1   -18 2.66    0.75
2   -1  -18 2.52    0.85
2   -1  -18 4.84    0.51
-1  2   18  4.61    0.49
-1  2   18  2.94    0.62
1   -2  18  4.82    0.49
1   -2  18  3.5     0.6
1   2   -18 4.33    0.45
1   2   -18 3.58    0.75
-1  -2  -18 4.9     0.53
-1  -2  -18 2.6     0.92
2   1   -18 2.75    0.81
2   1   -18 4.63    0.47
-2  -1  -18 4.92    0.51
-2  -1  -18 3.48    0.9
2   -1  18  3.54    0.62
2   -1  18  4.65    0.47
-2  1   18  4.09    0.45
-2  1   18  3.56    0.68
-1  2   -18 3.97    0.77
1   -2  -18 4.54    0.49
1   -2  -18 2.26    0.94
1   2   18  3.82    0.45
1   2   18  2.92    0.6
-1  -2  18  3.22    0.6
-1  -2  18  4.11    0.43
2   1   19  104.42  7.04
2   1   19  91.5    6.12
-2  -1  19  98.33   6.63
-2  -1  19  91.38   6.1
-2  1   -19 87.56   5.86
-2  1   -19 103.42  7.03
2   -1  -19 93.74   6.27
2   -1  -19 104.79  7.16
-1  2   19  101.99  6.91
-1  2   19  91.72   6.14
1   -2  19  92.08   6.14
1   -2  19  101.67  6.86
1   2   -19 104.6   7.12
1   2   -19 90.05   6.03
-1  -2  -19 103     7.06
-1  -2  -19 88.88   5.95
2   1   -19 88.69   5.93
2   1   -19 103.06  7.03
-2  -1  -19 91.67   6.14
-2  -1  -19 106.64  7.27
2   -1  19  98.35   6.63
2   -1  19  90.25   6.03
-2  1   19  88.99   5.95
-2  1   19  102.17  6.91
-1  2   -19 104.3   7.08
-1  2   -19 82.25   5.5
1   -2  -19 107.2   7.35
1   -2  -19 92.27   6.18
1   2   19  91.61   6.12
1   2   19  101.2   6.86
-1  -2  19  89.73   5.99
-1  -2  19  100.61  6.78
2   1   20  2.39    0.73
2   1   20  2.35    0.41
-2  -1  20  2.49    0.4
-2  -1  20  1.13    0.7
-2  1   -20 2.6     0.92
-2  1   -20 1.96    0.38
2   -1  -20 1.45    1.05
2   -1  -20 1.73    0.41
-1  2   20  1.81    0.79
-1  2   20  1.81    0.41
1   -2  20  2.98    0.41
1   -2  20  1.26    0.6
1   2   -20 3.92    0.96
1   2   -20 2.26    0.4
-1  -2  -20 1.15    1.02
-1  -2  -20 2.3     0.45
2   1   -20 2.24    0.4
2   1   -20 0.06    0.96
-2  -1  -20 2.43    0.43
-2  -1  -20 2.07    1.04
2   -1  20  1.79    0.64
2   -1  20  2.43    0.38
-2  1   20  2       0.79
-2  1   20  2.41    0.41
-1  2   -20 2.09    0.85
-1  2   -20 2.3     0.4
1   -2  -20 2.26    0.45
1   -2  -20 1.37    1.07
1   2   20  2.3     0.41
1   2   20  1.26    0.73
-1  -2  20  2.66    0.41
-1  -2  20  1.58    0.64
2   1   21  1.58    0.41
2   1   21  1.81    0.75
-2  -1  21  1.96    0.4
-2  -1  21  1.05    0.75
-2  1   -21 1.86    1
-2  1   -21 1.9     0.41
2   -1  -21 1.83    1.13
2   -1  -21 1.92    0.43
-1  2   21  1.04    0.83
-1  2   21  1.49    0.43
1   -2  21  2       0.41
1   -2  21  1.04    0.73
1   2   -21 2.03    0.96
1   2   -21 1.73    0.41
-1  -2  -21 1.68    0.45
-1  -2  -21 0.15    1.07
2   1   -21 0.73    1.04
2   1   -21 1.86    0.41
-2  -1  -21 0.66    1.11
-2  -1  -21 2.11    0.43
2   -1  21  0.98    0.7
2   -1  21  1.53    0.38
-2  1   21  0.9     0.79
-2  1   21  2.11    0.41
-1  2   -21 2.39    1
-1  2   -21 2.3     0.41
1   -2  -21 1.88    1.13
1   -2  -21 1.73    0.45
1   2   21  0.9     0.92
1   2   21  2.3     0.45
-1  -2  21  1.77    0.73
-1  -2  21  1.19    0.36
2   1   22  -0.28   0.43
2   1   22  -0.72   0.75
-2  -1  22  0.23    0.38
-2  -1  22  0.26    0.79
-2  1   -22 -1.41   1.09
-2  1   -22 0.26    0.4
2   -1  -22 0.08    0.4
2   -1  -22 1.24    1.24
-1  2   22  0.7     0.94
-1  2   22  0       0.38
1   -2  22  -0.36   0.38
1   -2  22  -0.23   0.75
1   2   -22 0.43    0.38
1   2   -22 0.41    1.11
-1  -2  -22 0.21    0.43
-1  -2  -22 0.53    1.15
2   1   -22 1.21    1.17
2   1   -22 0.19    0.36
-2  -1  -22 -0.4    0.41
-2  -1  -22 -1.64   1.22
2   -1  22  -0.4    0.72
2   -1  22  0.58    0.43
-2  1   22  0.66    0.87
-2  1   22  -0.43   0.38
-1  2   -22 0.11    0.38
-1  2   -22 0.62    1.05
1   -2  -22 -0.81   1.17
1   -2  -22 -0.13   0.41
1   2   22  0.13    0.41
1   2   22  0.83    0.92
-1  -2  22  0.62    0.79
-1  -2  22  -0.45   0.36
2   1   23  44.79   3.31
2   1   23  47.52   3.26
-2  -1  23  48.06   3.28
-2  -1  23  49.89   3.63
-2  1   -23 49.99   3.82
-2  1   -23 49.7    3.41
2   -1  -23 49.25   3.37
2   -1  -23 56.69   4.35
-1  2   23  47.69   3.26
-1  2   23  50.44   3.71
1   -2  23  47.78   3.28
1   -2  23  50.61   3.65
1   2   -23 49.27   3.75
1   2   -23 49.63   3.39
-1  -2  -23 42.24   3.45
-1  -2  -23 48.23   3.33
2   1   -23 48.76   3.33
2   1   -23 50.53   3.88
-2  -1  -23 46.76   3.73
-2  -1  -23 46.75   3.22
2   -1  23  49.82   3.62
2   -1  23  49.21   3.37
-2  1   23  52.68   3.82
-2  1   23  48.63   3.33
-1  2   -23 46.11   3.54
-1  2   -23 49.01   3.35
1   -2  -23 51.34   3.52
1   -2  -23 48.84   3.84
1   2   23  48.01   3.56
1   2   23  47.52   3.28
-1  -2  23  49.5    3.58
-1  -2  23  44.6    3.05
2   1   24  1.49    0.43
2   1   24  2.5     0.9
-2  -1  24  1.45    0.41
-2  -1  24  0.28    0.9
-2  1   -24 1.09    1.28
-2  1   -24 1.73    0.45
2   -1  -24 1.66    0.45
2   -1  -24 2.2     1.49
-1  2   24  1.68    0.45
-1  2   24  0.77    1.05
1   -2  24  1.19    0.83
1   -2  24  1.92    0.43
1   2   -24 0.77    0.43
1   2   -24 1.17    1.22
-1  -2  -24 2.15    0.55
-1  -2  -24 1.24    1.47
2   1   -24 0.79    1.21
2   1   -24 0.66    0.43
-2  -1  -24 0.87    1.39
-2  -1  -24 1.51    0.45
2   -1  24  1.88    0.41
2   -1  24  1.49    0.85
-2  1   24  0.32    0.92
-2  1   24  1.37    0.43
-1  2   -24 1.45    0.45
-1  2   -24 1.56    1.17
1   -2  -24 1.41    0.51
1   -2  -24 0.87    1.51
1   2   24  0.58    0.98
1   2   24  0.58    0.4
-1  -2  24  1.26    0.9
-1  -2  24  0.77    0.4
2   1   25  1.19    0.98
2   1   25  0.79    0.53
-2  1   -25 0.58    1.04
-2  1   -25 0.49    0.49
1   -2  25  1.88    0.85
1   -2  25  1.28    0.49
-1  -2  -25 1.45    1.13
-1  -2  -25 0.64    0.55
-2  -1  -25 0.89    0.51
-2  -1  -25 0.49    1.05
2   -1  25  0.55    0.49
2   -1  25  0.96    0.94
-1  2   -25 0.49    0.49
-1  2   -25 1.96    0.96
1   2   25  0.96    0.92
1   2   25  0.87    0.49
-2  2   0   824.93  54.47
-2  2   0   878.99  58.03
2   -2  0   846.59  55.88
2   -2  0   801.95  52.94
2   2   0   788.96  52.09
2   2   0   771.63  50.95
-2  -2  0   692.72  45.75
-2  -2  0   786.13  51.91
2   2   -1  -0.19   0.21
2   2   -1  0.36    0.21
-2  -2  -1  0.21    0.17
-2  -2  -1  -0.32   0.24
2   -2  1   0.09    0.17
2   -2  1   0.17    0.24
-2  2   1   0.09    0.24
-2  2   1   -0.06   0.19
-2  2   -1  0.19    0.19
-2  2   -1  0.11    0.23
2   -2  -1  0.08    0.23
2   -2  -1  0.09    0.19
2   2   1   -0.24   0.23
2   2   1   0       0.19
-2  -2  1   0.02    0.23
-2  -2  1   0.17    0.21
2   2   -2  91.65   6.08
-2  -2  -2  94.57   6.25
2   -2  2   120.88  8
2   -2  2   94.36   6.25
-2  2   2   96.05   6.37
-2  2   -2  92.8    6.14
2   -2  -2  102.48  6.78
2   2   2   96.94   6.42
-2  -2  2   88.58   5.88
2   2   -3  -0.57   0.3
2   2   -3  0.57    0.32
-2  -2  -3  -0.19   0.24
-2  -2  -3  -0.23   0.32
2   -2  3   -0.17   0.24
2   -2  3   0.38    0.26
-2  2   3   -0.19   0.34
-2  2   3   -0.19   0.28
-2  2   -3  0.13    0.24
-2  2   -3  -0.53   0.26
2   -2  -3  0.17    0.26
2   -2  -3  -0.26   0.34
2   2   3   0.36    0.3
2   2   3   -0.23   0.23
-2  -2  3   -0.17   0.32
-2  -2  3   0.28    0.28
2   2   -4  353.14  23.34
-2  -2  -4  419.62  27.72
2   -2  4   355.78  23.5
-2  2   4   371.03  24.52
-2  2   -4  343.72  22.71
2   -2  -4  388.36  25.65
2   2   4   394.95  26.09
-2  -2  4   342.59  22.64
2   2   -5  0.13    0.4
2   2   -5  -0.15   0.36
-2  -2  -5  0.43    0.34
-2  -2  -5  0.08    0.43
2   -2  5   0.13    0.32
2   -2  5   0.09    0.34
-2  2   5   0.04    0.34
-2  2   5   0.09    0.45
-2  2   -5  0.06    0.32
-2  2   -5  -0.09   0.38
2   -2  -5  -0.55   0.47
2   -2  -5  0       0.34
2   2   5   0.09    0.3
2   2   5   -0.3    0.43
-2  -2  5   0.34    0.4
-2  -2  5   -0.04   0.38
2   2   -6  60.49   4.05
-2  -2  -6  65.54   4.37
2   -2  6   61.36   4.11
2   -2  6   76.81   5.12
-2  2   6   63.53   4.26
-2  2   -6  60.66   4.05
2   -2  -6  62.38   4.16
2   2   6   62.85   4.2
-2  -2  6   60.87   4.07
-2  -2  6   76.45   5.1
-2  -2  -7  0.23    0.47
-2  -2  -7  -0.09   0.34
2   -2  7   -0.13   0.38
2   -2  7   0.13    0.38
-2  2   -7  -0.21   0.4
-2  2   -7  -0.34   0.34
2   2   7   -0.08   0.36
2   2   7   0.6     0.51
2   2   -8  2956.95 195.12
2   2   -8  2860.89 188.91
-2  -2  -8  3075.6  203.03
-2  -2  -8  3004.03 198.32
2   -2  8   2900.44 191.35
2   -2  8   2796.86 184.61
-2  2   8   3135.87 206.99
-2  2   8   3194.26 210.75
-2  2   -8  2924.93 193.05
-2  2   -8  2872.19 189.47
2   -2  -8  2970.13 196.06
2   -2  -8  3092.55 204.16
2   2   8   3226.27 213.01
2   2   8   2990.85 197.38
-2  -2  8   2802.51 185.01
-2  -2  8   2921.16 192.86
2   2   -9  0.45    0.45
2   2   -9  -0.19   0.38
-2  -2  -9  0.73    0.51
-2  -2  -9  0.06    0.36
2   -2  9   0.06    0.34
2   -2  9   0.57    0.38
-2  2   -9  0       0.43
-2  2   -9  -0.06   0.34
2   -2  -9  0.21    0.36
2   -2  -9  -0.21   0.58
2   2   9   0.26    0.32
2   2   9   0.53    0.53
-2  -2  9   0.53    0.47
-2  -2  9   -0.06   0.43
2   2   -10 70.08   4.69
-2  -2  -10 71.1    4.75
2   -2  10  67.29   4.5
2   -2  10  90.78   6.05
-2  2   10  72.68   4.86
-2  2   -10 67.05   4.48
2   -2  -10 72.85   4.88
2   2   10  72.96   4.88
-2  -2  10  67.48   4.52
2   2   -11 -0.79   0.45
2   2   -11 -0.04   0.36
-2  -2  -11 0.38    0.36
-2  -2  -11 -0.26   0.53
2   -2  11  0.08    0.34
2   -2  11  -0.04   0.41
-2  2   11  0.04    0.36
-2  2   11  0.49    0.51
-2  2   -11 0.24    0.34
-2  2   -11 0.11    0.41
2   -2  -11 -0.02   0.36
2   -2  -11 0.79    0.66
2   2   11  0.02    0.55
2   2   11  -0.15   0.36
-2  -2  11  0.08    0.45
-2  -2  11  0.36    0.36
2   2   -12 332.42  22.02
2   2   -12 310.39  20.55
-2  -2  -12 353.33  23.41
-2  -2  -12 324.89  21.49
2   -2  12  315.28  20.87
2   -2  12  304.36  20.13
-2  2   12  343.16  22.75
-2  2   12  322.25  21.32
-2  2   -12 312.46  20.68
-2  2   -12 332.23  22
2   -2  -12 356.34  23.62
2   -2  -12 326.77  21.62
2   2   12  315.09  20.85
2   2   12  339.58  22.49
-2  -2  12  327.52  21.68
-2  -2  12  300.97  19.91
2   2   -13 -0.36   0.32
2   2   -13 -0.41   0.55
-2  -2  -13 0.75    0.36
-2  -2  -13 0.13    0.7
2   -2  13  0.6     0.43
2   -2  13  0.57    0.32
-2  2   13  0.08    0.58
-2  2   13  0.02    0.36
-2  2   -13 -0.43   0.51
-2  2   -13 0.02    0.32
2   -2  -13 -0.32   0.73
2   -2  -13 0.02    0.34
2   2   13  -0.17   0.58
2   2   13  0.32    0.34
-2  -2  13  -0.09   0.49
-2  -2  13  0.04    0.32
2   2   -14 2.45    0.4
-2  -2  -14 2.15    0.41
2   -2  14  2.37    0.38
-2  2   14  2.99    0.45
-2  2   -14 2.03    0.36
2   -2  -14 2.11    0.4
2   2   14  2.54    0.41
-2  -2  14  2.34    0.4
-2  -2  14  4.84    0.64
-2  -2  -15 0.49    0.75
-2  -2  -15 -0.13   0.4
2   -2  15  -0.23   0.32
2   -2  15  -0.62   0.47
-2  2   15  0.24    0.6
-2  2   15  -0.06   0.38
-2  2   -15 -0.09   0.34
-2  2   -15 0.04    0.55
2   -2  -15 -0.23   0.89
2   -2  -15 -0.08   0.36
2   2   15  -0.09   0.57
2   2   15  0.02    0.34
-2  -2  15  -0.34   0.34
-2  -2  15  -0.02   0.53
2   2   -16 31.68   2.18
-2  2   16  36.5    2.5
2   -2  -16 30.04   2.09
-2  -2  16  32.71   2.24
2   2   -17 0.53    0.66
2   2   -17 0.17    0.3
-2  -2  -17 -0.13   0.36
-2  -2  -17 0.7     0.85
2   -2  17  0.08    0.51
2   -2  17  -0.19   0.3
-2  2   17  0.13    0.57
-2  2   17  -0.17   0.32
-2  2   -17 0.38    0.3
-2  2   -17 -0.15   0.58
2   -2  -17 0.75    0.87
2   -2  -17 -0.19   0.34
2   2   17  0       0.57
2   2   17  0.34    0.32
-2  -2  17  0.36    0.3
-2  -2  17  0.45    0.55
2   2   -18 25.26   1.75
2   2   -18 31.28   2.34
-2  -2  -18 30.29   2.35
-2  -2  -18 25.14   1.77
2   -2  18  28.85   2.09
2   -2  18  26.1    1.81
-2  2   18  27.1    1.88
-2  2   18  27.01   1.98
-2  2   -18 25.01   1.73
-2  2   -18 28.93   2.15
2   -2  -18 30.1    2.39
2   -2  -18 24.37   1.71
2   2   18  24.58   1.73
2   2   18  26.88   2.02
-2  -2  18  29.29   2.13
-2  -2  18  23.64   1.66
2   2   -19 -0.26   0.72
2   2   -19 -0.06   0.32
-2  -2  -19 -0.92   0.9
-2  -2  -19 -0.15   0.38
2   -2  19  0.57    0.55
2   -2  19  0.47    0.3
-2  2   19  -0.08   0.34
-2  2   19  0.06    0.68
-2  2   -19 -0.17   0.32
-2  2   -19 0.21    0.68
2   -2  -19 -0.4    0.38
2   -2  -19 -1.26   0.92
2   2   19  -0.43   0.34
2   2   19  -0.73   0.62
-2  -2  19  0.11    0.32
-2  -2  19  -0.47   0.57
2   2   -20 0.09    0.87
2   2   -20 1.34    0.36
-2  -2  -20 1.17    0.41
-2  -2  -20 0.89    1.04
2   -2  20  0.34    0.6
2   -2  20  1.22    0.34
-2  2   20  0.58    0.38
-2  2   20  1.17    0.81
-2  2   -20 0.49    0.85
-2  2   -20 0.92    0.34
2   -2  -20 0.75    1.07
2   -2  -20 1.07    0.4
2   2   20  1.07    0.38
2   2   20  0.04    0.72
-2  -2  20  1.66    0.38
-2  -2  20  0.89    0.66
2   2   -21 -0.49   0.94
2   2   -21 -0.34   0.36
-2  -2  -21 0       0.4
-2  -2  -21 -1.02   1.04
2   -2  21  -0.15   0.34
2   -2  21  1.17    0.66
-2  2   21  -1.66   0.81
-2  2   21  0       0.36
-2  2   -21 -0.08   0.36
-2  2   -21 -0.45   0.98
2   -2  -21 0.47    1.13
2   -2  -21 -0.17   0.4
2   2   21  -0.24   0.4
2   2   21  -1.02   0.79
-2  -2  21  -0.15   0.32
-2  -2  21  -0.45   0.7
2   2   -22 1.49    0.4
2   2   -22 -0.89   1.17
-2  -2  -22 1.81    0.49
-2  -2  -22 -0.3    1.17
2   -2  22  1       0.41
2   -2  22  0.45    0.72
-2  2   22  0.58    0.9
-2  2   22  0.96    0.41
-2  2   -22 1.68    0.43
-2  2   -22 1.56    1.11
2   -2  -22 2.05    0.47
2   -2  -22 0.94    1.32
2   2   22  -0.77   0.85
2   2   22  1.24    0.47
-2  -2  22  0.06    0.77
-2  -2  22  1.28    0.4
2   2   -23 0       0.4
2   2   -23 -0.19   1.19
-2  -2  -23 0.24    1.11
-2  -2  -23 0.4     0.45
2   -2  23  0.21    0.38
2   -2  23  -0.87   0.83
-2  2   23  -0.17   0.41
-2  2   23  0.45    0.96
-2  2   -23 0.55    1.09
-2  2   -23 -0.49   0.41
2   -2  -23 1.54    1.34
2   -2  -23 0.17    0.45
2   2   23  -0.41   0.92
2   2   23  -0.11   0.43
-2  -2  23  0.55    0.85
-2  -2  23  0.6     0.36
2   2   -24 1.54    1.17
2   2   -24 1.94    0.47
-2  -2  -24 1.58    0.53
-2  -2  -24 -0.47   1.39
2   -2  24  1.7     0.85
2   -2  24  1.92    0.43
-2  2   24  0.45    1
-2  2   24  1.9     0.47
-2  2   -24 1.83    0.45
-2  2   -24 1.9     1.15
2   -2  -24 1.6     0.53
2   -2  -24 0.81    1.43
2   2   24  1.73    0.49
2   2   24  0.15    0.92
-2  -2  24  1.75    0.45
-2  -2  24  -0.17   0.89
-2  -2  -25 0.64    1.07
-2  -2  -25 -0.45   0.51
2   -2  25  -0.96   0.89
2   -2  25  -0.19   0.49
-2  2   -25 0.19    0.45
-2  2   -25 0.13    0.92
2   2   25  0.02    0.94
2   2   25  -0.11   0.55
3   0   0   -0.09   0.13
3   0   0   -0.08   0.13
-3  0   0   -0.19   0.13
0   3   0   -0.11   0.28
0   3   0   -0.13   0.23
0   -3  0   -0.47   0.28
0   -3  0   -0.08   0.21
3   0   -1  24.07   1.62
3   0   -1  22.19   1.49
-3  0   1   24.47   1.64
-3  0   1   20.92   1.41
0   3   -1  27.44   1.86
0   3   -1  23.26   1.58
0   -3  -1  21.83   1.49
0   -3  -1  25.44   1.73
0   3   1   21.41   1.45
0   3   1   26.44   1.79
0   -3  1   22.41   1.53
0   -3  1   27.97   1.9
3   0   -2  0.13    0.26
3   0   -2  0.15    0.24
-3  0   -2  -0.08   0.13
3   0   2   0.06    0.09
3   0   2   0.13    0.11
-3  0   2   0.08    0.24
-3  0   2   0.11    0.24
0   3   -2  -0.11   0.38
0   3   -2  -0.21   0.28
0   -3  -2  0.4     0.32
0   -3  -2  0.36    0.24
0   3   2   -0.43   0.3
0   3   2   -0.04   0.24
0   -3  2   0       0.26
0   -3  2   0.23    0.28
3   0   -3  63.51   4.24
-3  0   -3  63.09   4.18
3   0   3   75.83   5.03
-3  0   3   66.88   4.44
0   -3  3   76.79   5.1
3   0   -4  -0.3    0.38
3   0   -4  0.55    0.34
-3  0   -4  0       0.23
-3  0   -4  0.26    0.3
3   0   4   -0.09   0.21
3   0   4   0.43    0.28
-3  0   4   -0.21   0.34
-3  0   4   -0.4    0.3
0   3   -4  -0.02   0.36
0   3   -4  -0.64   0.36
0   3   4   -0.49   0.32
0   3   4   -0.55   0.43
0   -3  4   -0.17   0.32
0   -3  4   0.3     0.36
3   0   -5  1731.41 114.3
3   0   -5  1521.98 100.48
-3  0   -5  1680.56 110.93
-3  0   -5  1593.74 105.23
3   0   5   1667.38 110.09
3   0   5   1557.2  102.8
-3  0   5   1736.31 114.62
-3  0   5   1374.7  90.76
0   3   -5  1626.89 107.41
0   3   -5  1771.15 116.94
0   -3  -5  1757.78 116.06
0   -3  -5  1456.63 96.19
0   3   5   1572.46 103.83
0   3   5   1680.94 110.97
0   -3  5   1535.16 101.35
0   -3  5   1836.51 121.23
3   0   -6  0.11    0.45
3   0   -6  -0.08   0.36
-3  0   -6  -0.19   0.32
-3  0   -6  0.21    0.4
3   0   6   -0.11   0.26
3   0   6   0.21    0.34
-3  0   6   0.13    0.41
-3  0   6   0.02    0.36
0   3   -6  0.02    0.36
0   3   -6  -0.17   0.41
0   -3  -6  0.26    0.36
0   -3  -6  -1      0.49
0   3   6   -0.58   0.36
0   3   6   -0.23   0.55
0   -3  6   -0.47   0.38
0   -3  6   -0.15   0.38
-3  0   -7  12.83   0.94
-3  0   -7  11.87   0.94
3   0   7   12.47   0.94
3   0   7   12.79   0.92
-3  0   7   11.23   0.89
3   0   -8  0.02    0.38
3   0   -8  0.32    0.49
-3  0   -8  0.24    0.36
-3  0   -8  -0.28   0.45
3   0   8   -0.15   0.4
3   0   8   0.4     0.3
-3  0   8   0.47    0.38
-3  0   8   0.09    0.45
0   3   -8  0.09    0.38
0   3   -8  0.28    0.43
0   -3  -8  0.55    0.57
0   -3  -8  -0.36   0.38
0   3   8   0.32    0.38
0   3   8   0.47    0.58
0   -3  8   0.36    0.38
0   -3  8   -0.3    0.4
3   0   -9  258.59  17.12
3   0   -9  219.23  14.54
-3  0   -9  254.26  16.82
-3  0   -9  215.27  14.28
3   0   9   247.86  16.4
3   0   9   218.1   14.45
-3  0   9   226.39  14.99
-3  0   9   266.13  17.61
0   3   -9  215.46  14.28
0   3   -9  268.39  17.76
0   -3  -9  216.59  14.39
0   -3  -9  261.79  17.33
0   3   9   230.34  15.29
0   3   9   255.01  16.88
0   -3  9   219.04  14.52
0   -3  9   252.56  16.72
3   0   -10 -0.17   0.36
3   0   -10 0.64    0.55
-3  0   -10 -0.3    0.34
-3  0   -10 0.24    0.45
3   0   10  0.66    0.28
3   0   10  -0.13   0.4
-3  0   10  -0.06   0.36
-3  0   10  -0.08   0.47
0   3   -10 -0.21   0.36
0   3   -10 0.13    0.45
0   -3  -10 0.19    0.36
0   -3  -10 -0.04   0.62
0   3   10  -0.41   0.58
0   3   10  0.41    0.36
0   -3  10  0       0.41
0   -3  10  0.08    0.36
3   0   -11 103.36  6.87
3   0   -11 94.62   6.37
-3  0   -11 101.29  6.74
-3  0   -11 91.08   6.1
3   0   11  92.38   6.16
3   0   11  100.59  6.69
-3  0   11  106.56  7.1
-3  0   11  97.45   6.52
0   3   -11 101.5   6.76
0   3   -11 90.42   6.05
0   -3  -11 96.45   6.42
0   -3  -11 88.63   5.97
0   3   11  101.61  6.76
0   3   11  92.34   6.22
0   -3  11  90.67   6.05
0   -3  11  97.65   6.5
3   0   -12 0       0.36
3   0   -12 -0.15   0.6
-3  0   -12 -0.36   0.34
-3  0   -12 -0.19   0.55
3   0   12  0.02    0.3
3   0   12  -0.11   0.43
-3  0   12  -0.64   0.49
-3  0   12  0.19    0.36
0   3   -12 0.51    0.36
0   3   -12 -0.17   0.47
0   -3  -12 0       0.66
0   -3  -12 -0.08   0.36
0   3   12  -0.55   0.34
0   3   12  -0.75   0.58
0   -3  12  -0.3    0.41
0   -3  12  0.08    0.38
3   0   -13 82.19   5.57
3   0   -13 76.18   5.1
-3  0   -13 73.74   4.99
-3  0   -13 76.07   5.09
3   0   13  77.01   5.14
3   0   13  76.6    5.14
-3  0   13  83.04   5.56
-3  0   13  80.42   5.42
0   3   -13 70.5    4.77
0   3   -13 74.79   5.01
0   -3  -13 84.24   5.63
0   -3  -13 75.24   5.14
0   3   13  77.29   5.18
0   3   13  75.52   5.12
0   -3  13  72.29   4.86
0   -3  13  71.8    4.8
3   0   -14 0.51    0.72
3   0   -14 0.13    0.34
-3  0   -14 0.41    0.32
-3  0   -14 -0.79   0.6
3   0   14  0.11    0.3
3   0   14  -0.47   0.47
-3  0   14  0.04    0.34
-3  0   14  -0.7    0.53
0   3   -14 0.04    0.34
0   3   -14 0.53    0.53
0   -3  -14 0.41    0.75
0   -3  -14 0.17    0.38
0   3   14  -0.26   0.62
0   3   14  0.08    0.36
0   -3  14  -0.24   0.34
0   -3  14  0       0.47
3   0   -15 26.65   1.85
-3  0   -15 25.29   1.75
3   0   15  26.88   1.85
3   0   -16 0.53    0.34
3   0   -16 -0.51   0.83
-3  0   -16 0       0.32
-3  0   -16 -0.13   0.7
3   0   16  -0.3    0.49
3   0   16  -0.36   0.28
-3  0   16  0.09    0.3
-3  0   16  0.34    0.57
0   3   -16 -0.04   0.3
0   3   -16 -0.4    0.55
0   -3  -16 0.34    0.36
0   -3  -16 -0.6    0.83
0   3   16  -0.21   0.32
0   3   16  -0.96   0.66
0   -3  16  0.09    0.47
0   -3  16  -0.23   0.32
3   0   -17 26.82   1.85
3   0   -17 26.52   2.07
-3  0   -17 28.44   1.96
-3  0   -17 25.14   1.96
3   0   17  25.63   1.88
3   0   17  28.1    1.94
-3  0   17  26.2    1.92
-3  0   17  27.82   1.92
0   3   -17 24.22   1.83
0   3   -17 28.67   1.98
0   -3  -17 24.28   2
0   -3  -17 27.54   1.92
0   3   17  27.4    2.07
0   3   17  27.38   1.9
0   -3  17  27.31   1.88
0   -3  17  23.88   1.75
3   0   -18 0.26    0.3
3   0   -18 -0.4    0.77
-3  0   -18 -0.41   0.3
-3  0   -18 0.4     0.75
3   0   18  -0.23   0.3
3   0   18  0.49    0.51
-3  0   18  -0.26   0.28
-3  0   18  0.32    0.57
0   3   -18 0.17    0.66
0   3   -18 -0.24   0.28
0   -3  -18 0.45    0.9
0   -3  -18 0.19    0.34
0   3   18  0.23    0.32
0   3   18  0.64    0.64
0   -3  18  0.51    0.3
0   -3  18  0.08    0.51
3   0   -19 97.03   6.48
3   0   -19 103.96  7.12
-3  0   -19 96.11   6.42
-3  0   -19 100.01  6.84
3   0   19  96.73   6.54
3   0   19  98.39   6.55
-3  0   19  95.28   6.37
-3  0   19  101.44  6.86
0   3   -19 96.36   6.44
0   3   -19 100.95  6.86
0   -3  -19 96.62   6.69
0   -3  -19 100.1   6.7
0   3   19  98.86   6.72
0   3   19  98.95   6.61
0   -3  19  97.54   6.52
0   -3  19  97.9    6.61
3   0   -20 -0.08   0.34
3   0   -20 -0.58   1.07
-3  0   -20 0.96    0.9
-3  0   -20 -0.06   0.32
3   0   20  0.15    0.58
3   0   20  -0.02   0.32
0   3   -20 -1.21   0.77
0   3   -20 -0.21   0.32
0   -3  -20 -0.83   1.07
0   -3  -20 -0.15   0.38
0   3   20  0.02    0.72
0   3   20  -0.19   0.36
0   -3  20  0.06    0.57
0   -3  20  0.08    0.34
-3  0   -21 3.01    1.05
-3  0   -21 1.28    0.38
3   0   21  2.94    0.73
3   0   21  0.92    0.38
-3  0   21  1.7     0.77
-3  0   21  1.32    0.38
0   3   -21 1.05    0.94
0   3   -21 0.3     0.38
0   -3  -21 1.51    0.45
0   -3  -21 2.17    1.21
0   3   21  1.05    0.41
0   3   21  1.56    0.83
0   -3  21  1       0.68
0   -3  21  1.02    0.43
3   0   -22 -0.34   1.21
3   0   -22 0.15    0.38
-3  0   22  0.11    0.38
-3  0   22  -0.11   0.81
0   3   -22 0.02    0.36
0   3   -22 -1.05   0.98
0   -3  -22 0.68    1.26
0   -3  -22 0.38    0.43
0   3   22  -0.11   0.4
0   3   22  -1.49   0.9
0   -3  22  0.3     0.4
0   -3  22  -0.15   0.73
3   0   -23 15.78   1.21
-3  0   -23 20.77   2.17
-3  0   -23 15.31   1.19
3   0   23  18.36   1.66
3   0   23  14.88   1.17
-3  0   23  20.45   1.81
-3  0   23  17.36   1.3
0   3   -23 19.29   1.94
0   3   -23 13.99   1.11
0   -3  -23 14.99   1.21
0   -3  -23 20.36   2.22
0   3   23  16.89   1.3
0   3   23  17.85   1.75
0   -3  23  19.36   1.7
0   -3  23  16.4    1.24
3   0   -24 0.81    1.28
3   0   -24 -0.17   0.41
-3  0   -24 0.79    0.43
-3  0   -24 0       1.24
-3  0   24  0       0.4
-3  0   24  -0.23   0.89
0   3   -24 -1.53   1.07
0   3   -24 -0.15   0.41
0   -3  -24 -1.73   1.51
0   -3  -24 0.47    0.55
0   3   24  -0.36   0.43
0   3   24  -0.66   1.02
0   -3  24  0.24    0.41
0   -3  24  0.02    0.81
-3  0   -25 0.81    0.53
-3  0   -25 0.41    0.92
3   0   25  0.57    0.87
3   0   25  0.3     0.51
3   1   0   3252.64 214.71
-3  -1  0   3058.65 201.9
-3  -1  0   3386.36 223.56
3   -1  0   3030.4  200.02
3   -1  0   3367.53 222.24
-3  1   0   3271.48 216.03
-3  1   0   3512.55 231.85
-1  3   0   3181.07 210
-1  3   0   3378.83 223
1   -3  0   3235.69 213.58
1   -3  0   3425.91 226.2
1   3   0   3311.03 218.66
1   3   0   3164.12 208.87
-1  -3  0   3013.45 198.89
-1  -3  0   2972.01 196.25
3   1   1   899.7   59.4
3   1   1   784.82  51.81
-3  -1  1   837.74  55.32
-3  -1  1   875.97  57.84
-3  1   -1  928.9   61.34
-3  1   -1  895.37  59.12
3   -1  -1  845.27  55.81
3   -1  -1  746.58  49.29
-1  3   1   910.81  60.14
-1  3   1   861.47  56.9
1   -3  1   923.25  60.97
1   -3  1   870.51  57.48
1   3   -1  884.64  58.42
1   3   -1  843.95  55.73
-1  -3  -1  844.33  55.77
-1  -3  -1  878.42  57.99
3   1   -1  897.63  59.27
3   1   -1  829.08  54.73
-3  -1  -1  885.77  58.48
-3  -1  -1  857.33  56.6
3   -1  1   881.62  58.22
3   -1  1   949.42  62.68
-3  1   1   798.75  52.74
-3  1   1   851.3   56.2
-1  3   -1  927.95  61.27
-1  3   -1  859.02  56.73
1   -3  -1  888.97  58.69
1   -3  -1  893.68  59.01
1   3   1   862.79  56.97
1   3   1   881.62  58.22
-1  -3  1   836.8   55.26
-1  -3  1   858.83  56.71
-3  -1  2   11.06   0.79
-3  1   -2  13.65   0.92
-3  1   -2  13.52   0.92
3   -1  -2  13.17   0.94
-1  3   2   13.32   0.98
1   -3  2   11.23   0.81
1   3   -2  14.33   1.04
1   3   -2  11.28   0.83
-1  -3  -2  12.81   0.94
3   1   -2  12.43   0.89
-3  -1  -2  12.58   0.87
3   -1  2   11.32   0.77
-3  1   2   12.09   0.89
-1  3   -2  14.09   1.04
-1  3   -2  11.7    0.85
1   -3  -2  13.3    0.98
1   3   2   12.92   0.94
3   1   3   13.81   0.94
3   1   3   13.77   0.98
-3  -1  3   13.09   0.94
-3  1   -3  14.71   1.02
1   -3  3   14.13   1
1   3   -3  12.96   0.96
-1  -3  -3  14.01   1
3   1   -3  14.03   1
3   1   -3  17.59   1.22
-3  -1  -3  17.08   1.17
3   -1  3   14.56   1
-3  1   3   13.5    1
-3  1   3   15.33   1.07
-1  3   -3  13.03   0.94
-1  3   -3  17.63   1.24
1   -3  -3  15.61   1.11
1   3   3   13.13   0.94
-1  -3  3   13.67   0.98
3   1   4   3648.16 240.89
3   1   4   3625.56 239.38
-3  -1  4   3708.43 244.65
-3  -1  4   3326.09 219.61
-3  1   -4  3435.33 226.76
-3  1   -4  3759.28 248.04
3   -1  -4  3827.08 252.56
3   -1  -4  3071.83 202.84
-1  3   4   3311.03 218.66
-1  3   4   3288.43 217.16
1   -3  4   3940.08 260.1
1   -3  4   3263.94 215.46
1   3   -4  3461.7  228.65
1   3   -4  3819.55 252.19
-1  -3  -4  3650.04 240.89
-1  -3  -4  3090.67 203.97
3   1   -4  3322.33 219.23
3   1   -4  3761.16 248.23
-3  -1  -4  3721.61 245.6
-3  -1  -4  3356.23 221.49
3   -1  4   3599.19 237.5
3   -1  4   3712.19 245.03
-3  1   4   3631.21 239.76
-3  1   4   3510.67 231.66
-1  3   -4  3435.33 226.76
-1  3   -4  3734.79 246.54
1   -3  -4  3781.88 249.55
1   -3  -4  3145.29 207.55
1   3   4   3414.61 225.44
1   3   4   3657.57 241.45
-1  -3  4   3827.08 252.56
-1  -3  4   3250.76 214.52
3   1   5   104.51  6.93
3   1   5   97.03   6.42
-3  -1  5   97.9    6.52
-3  -1  5   99.27   6.59
-3  1   -5  96.64   6.4
-3  1   -5  101.16  6.7
3   -1  -5  102.27  6.8
3   -1  -5  88.8    5.93
-1  3   5   96.24   6.42
-1  3   5   94.08   6.25
1   -3  5   92.89   6.18
1   -3  5   96.52   6.42
1   3   -5  98.16   6.54
1   3   -5  98.75   6.57
-1  -3  -5  97.22   6.46
-1  -3  -5  89.71   5.99
3   1   -5  88.97   5.91
3   1   -5  96.43   6.4
-3  -1  -5  99.76   6.61
-3  -1  -5  99.95   6.65
3   -1  5   97.35   6.46
3   -1  5   104.4   6.91
-3  1   5   94.23   6.27
-3  1   5   95.41   6.35
-1  3   -5  93.06   6.18
-1  3   -5  99.9    6.65
1   -3  -5  101.72  6.76
1   -3  -5  93.4    6.23
1   3   5   97.01   6.46
1   3   5   95.51   6.35
-1  -3  5   98.31   6.54
-1  -3  5   96.47   6.42
3   1   6   47.44   3.2
3   1   6   47.44   3.16
-3  -1  6   44.34   2.99
-3  -1  6   47.09   3.18
-3  1   -6  49.04   3.3
-3  1   -6  45.13   3.03
3   -1  -6  44.58   2.99
3   -1  -6  45.16   3.09
-1  3   6   44.37   2.99
-1  3   6   48.12   3.28
1   -3  6   45.13   3.03
1   -3  6   45.54   3.07
1   3   -6  47.74   3.22
1   3   -6  42.24   2.84
-1  -3  -6  45.45   3.07
-1  -3  -6  45.16   3.09
3   1   -6  44.15   2.99
3   1   -6  44.58   2.99
-3  -1  -6  49.19   3.31
-3  -1  -6  45.58   3.05
3   -1  6   48.48   3.24
3   -1  6   45.65   3.05
-3  1   6   46.76   3.16
-3  1   6   42.47   2.86
-1  3   -6  48.46   3.28
-1  3   -6  42.87   2.88
1   -3  -6  46.56   3.18
1   -3  -6  48.35   3.26
1   3   6   43.41   2.92
1   3   6   48.57   3.3
-1  -3  6   44.9    3.03
-1  -3  6   44.88   3.03
3   1   7   72.3    4.84
3   1   7   84.15   5.59
-3  1   -7  76.22   5.09
-3  1   -7  87.09   5.8
-1  3   7   77.97   5.24
1   -3  7   82.06   5.46
1   3   -7  81.02   5.42
1   3   -7  89.95   5.99
-3  -1  -7  85.37   5.67
-3  -1  -7  76.41   5.1
3   -1  7   83.59   5.56
3   -1  7   77.92   5.2
-1  3   -7  74.6    4.99
1   -3  -7  73.43   4.97
1   -3  -7  86.81   5.78
-1  -3  7   75.41   5.05
3   1   8   1166.58 77.03
3   1   8   1316.88 86.96
-3  -1  8   1223.08 80.78
-3  -1  8   1056.78 69.8
-3  1   -8  1321.77 87.28
-3  1   -8  1097.84 72.49
3   -1  -8  1081.45 71.42
3   -1  -8  1292.39 85.37
-1  3   8   1172.8  77.45
1   -3  8   1212.91 80.1
1   -3  8   1085.78 71.7
1   3   -8  1066.95 70.46
1   3   -8  1211.78 80.03
-1  -3  -8  1237.4  81.7
-1  -3  -8  1410.67 93.17
3   1   -8  1314.99 86.84
3   1   -8  1080.13 71.32
-3  -1  -8  1100.66 72.68
-3  -1  -8  1387.69 91.65
3   -1  8   1234.95 81.53
3   -1  8   1062.24 70.14
-3  1   8   1119.31 73.9
-3  1   8   1319.7  87.16
-1  3   -8  1085.22 71.66
-1  3   -8  1286.55 84.96
1   -3  -8  1189.56 78.56
1   3   8   1188.24 78.46
-1  -3  8   1064.69 70.31
-1  -3  8   1207.45 79.72
3   1   9   17.52   1.22
-3  -1  9   17.2    1.22
-3  1   -9  18.21   1.3
3   -1  -9  17.76   1.26
-1  3   9   17.04   1.24
1   -3  9   14.92   1.11
1   -3  9   18.66   1.32
-1  -3  -9  17.2    1.24
3   1   -9  19.36   1.37
3   1   -9  13.69   1.09
3   -1  9   17.57   1.22
-3  1   9   17.21   1.24
-1  3   -9  14.05   1.07
1   -3  -9  17.1    1.24
1   3   9   16.27   1.19
-1  -3  9   18.93   1.36
-1  -3  9   14.94   1.11
3   1   10  143.87  9.55
-3  -1  10  133.18  8.85
-3  -1  10  156.94  10.43
-3  1   -10 140.43  9.32
-3  1   -10 159.52  10.58
3   -1  -10 160.2   10.68
3   -1  -10 135.53  9
-1  3   10  143.14  9.51
-1  3   10  171.05  11.39
1   -3  10  133.06  8.83
1   -3  10  149.2   9.91
1   3   -10 160.9   10.7
1   3   -10 138.11  9.17
-1  -3  -10 163.22  10.87
-1  -3  -10 142.76  9.47
3   1   -10 167.59  11.15
3   1   -10 134.96  8.97
-3  -1  -10 168.38  11.19
-3  -1  -10 138.02  9.15
3   -1  10  134.98  8.95
3   -1  10  150.54  9.98
-3  1   10  135.59  9
-3  1   10  165.82  11.02
-1  3   -10 134.38  8.93
-1  3   -10 156.83  10.42
1   3   10  139.67  9.29
-1  -3  10  155.08  10.3
-1  -3  10  133.5   8.87
3   1   11  -0.09   0.47
3   1   11  -0.08   0.32
-3  -1  11  0.58    0.36
-3  -1  11  -0.9    0.47
-3  1   -11 -0.36   0.41
-3  1   -11 0.26    0.32
3   -1  -11 -0.45   0.64
3   -1  -11 -0.08   0.34
-1  3   11  0.55    0.36
-1  3   11  0.06    0.58
1   -3  11  0       0.38
1   -3  11  0.04    0.4
1   3   -11 0.13    0.47
1   3   -11 -0.21   0.36
-1  -3  -11 -0.04   0.34
-1  -3  -11 -0.32   0.64
3   1   -11 0.47    0.55
3   1   -11 0.51    0.34
-3  -1  -11 0.09    0.34
-3  -1  -11 0.21    0.51
3   -1  11  0.41    0.4
3   -1  11  0.73    0.32
-3  1   11  -0.08   0.36
-3  1   11  -0.36   0.47
-1  3   -11 0.75    0.43
-1  3   -11 -0.11   0.32
1   -3  -11 -0.68   0.66
1   -3  -11 0.11    0.36
1   3   11  0.64    0.34
1   3   11  -0.34   0.58
-1  -3  11  1.09    0.4
-1  -3  11  -0.73   0.41
3   1   12  59.65   3.99
-3  -1  12  58.91   3.96
-3  1   -12 57.8    3.88
3   -1  -12 58.5    3.94
-1  3   12  62.38   4.2
1   -3  12  56.45   3.8
1   3   -12 56.09   3.79
-1  -3  -12 63.79   4.29
3   1   -12 54.88   3.69
-3  -1  -12 59.72   4.01
3   -1  12  60.91   4.09
-3  1   12  61.25   4.11
-1  3   -12 54.34   3.65
1   -3  -12 63.24   4.26
1   3   12  65.86   4.43
-1  -3  12  78.8    5.29
-1  -3  12  57.54   3.88
3   1   13  8.57    0.7
-3  -1  13  7.04    0.73
-3  -1  13  8.51    0.7
-3  1   -13 8.93    0.7
3   -1  -13 9.53    0.77
3   -1  -13 6.2     0.89
-1  3   13  6.25    0.81
-1  3   13  8.83    0.73
1   -3  13  7.82    0.66
1   -3  13  6.78    0.7
1   3   -13 8.95    0.73
-1  -3  -13 8.81    0.73
3   1   -13 8.08    0.68
3   1   -13 6.59    0.81
-3  -1  -13 9.3     0.75
3   -1  13  9.04    0.72
-3  1   13  8.81    0.73
-1  3   -13 8.85    0.72
1   -3  -13 9.06    0.75
1   3   13  8.27    0.73
-1  -3  13  8.89    0.73
3   1   14  145.93  9.68
3   1   14  150.97  10.06
-3  -1  14  147.77  9.85
-3  -1  14  135.17  8.98
-3  1   -14 137.34  9.12
-3  1   -14 157.89  10.53
3   -1  -14 169.3   11.32
3   -1  -14 133.89  8.89
-1  3   14  158.92  10.62
-1  3   14  133.02  8.83
1   -3  14  138.45  9.19
1   -3  14  150.54  10.02
1   3   -14 139.9   9.29
1   3   -14 165.04  11
-1  -3  -14 140.01  9.3
-1  -3  -14 158.24  10.6
3   1   -14 163.05  10.89
3   1   -14 132.59  8.81
-3  -1  -14 136.47  9.06
-3  -1  -14 171.48  11.45
3   -1  14  147.17  9.79
3   -1  14  142.65  9.47
-3  1   14  151.33  10.1
-3  1   14  144.36  9.59
-1  3   -14 140.16  9.3
-1  3   -14 155.66  10.38
1   -3  -14 150.75  10.11
1   -3  -14 142.52  9.47
1   3   14  145.68  9.68
1   3   14  151.75  10.15
-1  -3  14  152.35  10.15
-1  -3  14  137.87  9.15
3   1   15  1.05    0.36
3   1   15  0.17    0.53
-3  1   -15 0.21    0.6
-3  1   -15 0.81    0.32
3   -1  -15 0.34    0.36
3   -1  -15 1.04    0.75
-1  3   15  1.09    0.64
-1  3   15  0.11    0.34
1   -3  15  0.32    0.34
1   3   -15 0.55    0.58
1   3   -15 0.3     0.34
3   1   -15 0.66    0.7
3   1   -15 0.77    0.34
-3  -1  -15 0.11    0.72
-3  -1  -15 0.17    0.34
3   -1  15  0.43    0.45
3   -1  15  0.53    0.32
-1  3   -15 1.02    0.55
-1  3   -15 0.08    0.4
1   -3  -15 -0.21   0.79
1   -3  -15 0.4     0.38
-1  -3  15  0.24    0.34
-1  -3  15  0.28    0.49
3   1   16  28.04   1.94
3   1   16  33.36   2.37
-3  -1  16  27.57   1.9
-3  1   -16 27.72   1.92
3   -1  -16 27.48   1.9
-1  3   16  25.56   1.79
1   -3  16  25.6    1.77
1   -3  16  31.51   2.22
1   3   -16 26.57   1.85
-1  -3  -16 34.73   2.6
-1  -3  -16 26.99   1.88
3   1   -16 25.86   1.79
-3  -1  -16 27.14   1.88
3   -1  16  29      2
-3  1   16  25.09   1.75
-3  1   16  32.04   2.32
-1  3   -16 26.63   1.85
-1  3   -16 33.68   2.41
1   -3  -16 27.52   1.92
1   3   16  29.66   2.05
-1  -3  16  32.07   2.26
-1  -3  16  25.88   1.79
3   1   17  5.14    0.72
3   1   17  5.69    0.55
-3  -1  17  4.65    0.66
-3  -1  17  6.14    0.57
-3  1   -17 6.61    0.58
-3  1   -17 4.69    0.81
3   -1  -17 5.24    0.98
3   -1  -17 7.44    0.64
-1  3   17  3.99    0.75
-1  3   17  5.73    0.53
1   -3  17  4.11    0.6
1   -3  17  5.37    0.51
1   3   -17 5.14    0.79
1   3   -17 6.14    0.57
-1  -3  -17 4.46    0.96
-1  -3  -17 6.31    0.6
3   1   -17 4.77    0.9
3   1   -17 6.23    0.55
-3  -1  -17 4.11    0.94
-3  -1  -17 6.63    0.6
3   -1  17  4.86    0.66
3   -1  17  5.67    0.51
-3  1   17  5.48    0.75
-3  1   17  6.57    0.58
-1  3   -17 6.38    0.57
-1  3   -17 5.56    0.77
1   -3  -17 6.52    0.6
1   -3  -17 5.37    1.05
1   3   17  4.97    0.81
1   3   17  5.88    0.57
-1  -3  17  5.65    0.53
3   1   18  8.68    0.72
-3  -1  18  7.78    0.64
-3  1   -18 7.44    0.64
3   -1  -18 13.37   1.41
3   -1  -18 8.21    0.7
-1  3   18  7.21    0.62
1   -3  18  7.33    0.62
1   3   -18 7.25    0.62
-1  -3  -18 8.08    0.72
3   1   -18 7.44    0.62
-3  -1  -18 8.89    0.75
3   -1  18  8.66    0.7
-3  1   18  8.74    0.72
-1  3   -18 7.44    0.64
1   -3  -18 8.48    0.73
1   3   18  8.44    0.7
-1  -3  18  7.12    0.6
3   1   19  2.15    0.66
3   1   19  2.47    0.4
-3  -1  19  2.99    0.68
-3  -1  19  2.18    0.38
-3  1   -19 2.75    0.4
-3  1   -19 1.68    0.81
3   -1  -19 1.79    0.98
3   -1  -19 3.58    0.47
-1  3   19  2.54    0.41
-1  3   19  1.83    0.72
1   -3  19  2.69    0.41
1   -3  19  1.68    0.58
1   3   -19 0.75    0.73
1   3   -19 2.77    0.41
-1  -3  -19 0.58    0.98
-1  -3  -19 3.18    0.47
3   1   -19 2.94    0.41
3   1   -19 1.34    0.89
-3  -1  -19 3.05    0.45
-3  -1  -19 1.47    0.92
3   -1  19  2.67    0.38
3   -1  19  1.54    0.57
-3  1   19  1.73    0.72
-3  1   19  2.9     0.41
-1  3   -19 2.84    0.41
-1  3   -19 2.6     0.75
1   -3  -19 2.56    0.96
1   -3  -19 2.86    0.47
1   3   19  2.05    0.72
1   3   19  2.3     0.4
-1  -3  19  2.24    0.38
-1  -3  19  1.49    0.58
3   1   20  1.13    0.66
3   1   20  1.86    0.4
-3  -1  20  1.73    0.38
-3  1   -20 -0.3    0.89
-3  1   -20 1.43    0.36
-1  3   20  -0.17   0.73
-1  3   20  1.21    0.38
1   -3  20  1.68    0.6
1   -3  20  1.81    0.4
1   3   -20 2.56    0.4
1   3   -20 1.81    0.85
-1  -3  -20 -0.04   1.05
-1  -3  -20 1.58    0.43
-3  -1  -20 1.66    0.4
-3  -1  -20 -0.15   1.02
3   -1  20  1.83    0.36
3   -1  20  1.36    0.62
-3  1   20  1.11    0.4
-1  3   -20 1.94    0.38
-1  3   -20 1.22    0.81
1   -3  -20 1.85    0.43
1   -3  -20 -1.64   1.11
1   3   20  1.19    0.38
1   3   20  1.36    0.72
-1  -3  20  1.81    0.4
-1  -3  20  1.17    0.64
3   1   21  0.57    0.38
3   1   21  -0.04   0.7
-3  -1  21  -0.38   0.34
-3  -1  21  0.51    0.73
-3  1   -21 -0.34   0.96
-3  1   -21 0.28    0.34
-1  3   21  0.32    0.81
-1  3   21  0       0.38
1   3   -21 0.04    0.36
1   3   -21 -0.58   0.92
-3  -1  -21 -0.58   1.04
-3  -1  -21 -0.53   0.38
3   -1  21  0.9     0.68
3   -1  21  -0.24   0.36
-3  1   21  -0.02   0.36
-3  1   21  -0.06   0.79
1   -3  -21 -0.13   1.15
1   -3  -21 0       0.38
-1  -3  21  -0.94   0.7
-1  -3  21  0.06    0.38
-3  -1  22  8.34    0.75
-3  -1  22  7.76    1.07
3   -1  -22 8.48    0.77
3   -1  -22 6.59    1.47
-1  3   22  7.44    1.22
-1  3   22  8.87    0.79
1   -3  22  8.36    0.77
1   -3  22  6.2     0.96
1   3   -22 8.51    0.75
1   3   -22 8.17    1.32
-1  -3  -22 4.92    1.45
-1  -3  -22 7.51    0.75
3   1   -22 8.14    0.73
3   1   -22 6.46    1.39
-3  1   22  8.76    0.79
-3  1   22  8.06    1.15
-1  3   -22 9.1     0.79
-1  3   -22 7.93    1.28
1   -3  -22 7.48    0.75
1   -3  -22 7.04    1.53
1   3   22  7.63    0.75
1   3   22  4.58    1.11
-1  -3  22  7.68    0.72
-1  -3  22  8.21    1.05
3   1   23  0.04    0.83
3   1   23  1.6     0.43
-3  -1  23  0.17    0.85
-3  -1  23  1.19    0.41
-3  1   -23 0.57    1.17
-3  1   -23 1.39    0.43
3   -1  -23 1.28    0.43
3   -1  -23 1.26    1.43
-1  3   23  1.6     1.02
-1  3   23  1.79    0.45
1   -3  23  -0.24   0.81
1   -3  23  1.66    0.41
1   3   -23 1.92    0.45
1   3   -23 0.49    1.15
-1  -3  -23 1.56    0.53
-1  -3  -23 2.24    1.43
3   1   -23 0.43    1.26
3   1   -23 1.77    0.45
-3  -1  -23 1.6     0.45
-3  -1  -23 2.03    1.3
3   -1  23  2.07    0.43
3   -1  23  1.13    0.85
-3  1   23  1.45    0.89
-3  1   23  1.37    0.41
-1  3   -23 1.92    1.11
-1  3   -23 0.79    0.41
1   -3  -23 1.45    0.51
1   -3  -23 0.7     1.43
1   3   23  -0.32   0.98
1   3   23  0.75    0.45
-1  -3  23  1.05    0.41
-1  -3  23  1.41    0.83
3   1   24  0.72    0.94
-3  -1  24  0.38    0.87
-3  -1  24  0.19    0.4
-3  1   -24 0.83    1.15
-3  1   -24 0.47    0.43
3   -1  -24 0.34    1.28
3   -1  -24 0.36    0.45
-1  3   24  0.38    0.43
-1  3   24  0.64    1.05
1   -3  24  0.26    0.79
1   -3  24  0.51    0.4
1   3   -24 0.77    0.43
1   3   -24 1.86    1.13
-1  -3  -24 0.3     0.57
-1  -3  -24 1.19    1.45
3   1   -24 0.81    0.43
3   1   -24 0.64    1.15
-3  -1  -24 -0.15   1.21
-3  -1  -24 0.94    0.43
-3  1   24  0.28    0.9
-3  1   24  0.23    0.41
-1  3   -24 0.87    0.43
-1  3   -24 0.3     1.05
1   -3  -24 -0.83   1.43
1   -3  -24 -0.23   0.51
1   3   24  -0.15   1.02
1   3   24  0.47    0.49
-1  -3  24  0.28    0.4
-1  -3  24  0.53    0.85
3   1   25  1.17    0.55
3   1   25  -1.02   0.87
-3  1   -25 1.17    0.51
-3  1   -25 -1.62   0.89
1   -3  25  1.15    0.89
1   -3  25  1.02    0.51
-1  -3  -25 -0.57   1.17
-1  -3  -25 2.13    0.68
-3  -1  -25 1.19    0.57
-3  -1  -25 0.51    0.96
3   -1  25  0.85    0.53
3   -1  25  1.04    0.89
-1  3   -25 -0.4    0.89
-1  3   -25 0.47    0.49
1   3   25  1.09    0.53
3   2   0   0.09    0.3
3   2   0   0.11    0.23
-3  -2  0   0.36    0.23
-3  -2  0   0.21    0.26
3   -2  0   -0.38   0.26
3   -2  0   0.19    0.21
-3  2   0   -0.21   0.26
-3  2   0   -0.06   0.23
-2  3   0   -0.43   0.32
-2  3   0   0.32    0.26
2   -3  0   0       0.24
2   -3  0   0.26    0.34
2   3   0   0.13    0.28
2   3   0   0.45    0.34
-2  -3  0   -0.09   0.4
-2  -3  0   0.57    0.26
3   2   1   9.23    0.66
3   2   1   10.58   0.77
-3  -2  1   12.03   0.85
-3  -2  1   7.95    0.62
-3  2   -1  9.77    0.72
-3  2   -1  10.42   0.73
3   -2  -1  11      0.81
3   -2  -1  9.83    0.72
-2  3   1   10.4    0.79
-2  3   1   10.25   0.75
2   -3  1   10.47   0.79
2   -3  1   10.02   0.72
2   3   -1  10.4    0.77
2   3   -1  11.15   0.87
-2  -3  -1  10.43   0.81
-2  -3  -1  9.81    0.72
3   2   -1  9.68    0.72
3   2   -1  8.63    0.64
-3  -2  -1  10.04   0.72
-3  -2  -1  10.1    0.75
3   -2  1   10.45   0.73
3   -2  1   10.21   0.75
-3  2   1   10.89   0.77
-3  2   1   11.71   0.85
-2  3   -1  9.94    0.73
-2  3   -1  10.02   0.77
2   -3  -1  8.78    0.66
2   -3  -1  10.08   0.77
2   3   1   10.17   0.77
2   3   1   10.51   0.77
-2  -3  1   9.66    0.72
3   2   2   0.15    0.23
3   2   2   0.19    0.28
-3  -2  2   0.49    0.3
-3  -2  2   0.81    0.34
-3  2   -2  0.24    0.26
-3  2   -2  0.23    0.24
3   -2  -2  0.4     0.32
3   -2  -2  0.36    0.26
-2  3   2   0.23    0.3
-2  3   2   0.34    0.36
2   -3  2   0.36    0.26
2   3   -2  0.81    0.34
2   3   -2  0.38    0.32
-2  -3  -2  0.94    0.28
-2  -3  -2  0.19    0.38
3   2   -2  0.19    0.3
3   2   -2  0.75    0.3
-3  -2  -2  -0.19   0.3
-3  -2  -2  0.08    0.21
3   -2  2   0.62    0.24
3   -2  2   0.58    0.23
-3  2   2   0.85    0.28
-3  2   2   0.26    0.38
-2  3   -2  -0.32   0.38
-2  3   -2  0.17    0.3
2   -3  -2  0.64    0.28
2   -3  -2  0.75    0.38
2   3   2   0.47    0.34
2   3   2   -0.17   0.28
-2  -3  2   0.55    0.34
-2  -3  2   0.34    0.3
3   2   3   382.9   25.29
3   2   3   354.83  23.43
-3  -2  3   366.51  24.22
-3  -2  3   334.3   22.09
-3  2   -3  366.51  24.2
3   -2  -3  332.04  21.94
3   -2  -3  362.18  23.94
-2  3   3   358.41  23.69
-2  3   3   388.73  25.71
2   -3  3   356.72  23.58
2   -3  3   365.38  24.15
2   3   -3  376.49  24.88
2   3   -3  360.86  23.84
-2  -3  -3  323.38  21.4
-2  -3  -3  367.45  24.28
3   2   -3  352.01  23.26
3   2   -3  348.43  23.02
-3  -2  -3  332.8   21.98
-3  -2  -3  362.74  23.98
3   -2  3   367.08  24.24
3   -2  3   367.64  24.28
-3  2   3   333.17  22.02
-3  2   3   334.49  22.11
-2  3   -3  328.84  21.73
-2  3   -3  375.17  24.79
2   -3  -3  342.78  22.66
2   -3  -3  339.2   22.41
2   3   3   346.92  22.94
2   3   3   353.7   23.37
-2  -3  3   369.15  24.41
-2  -3  3   356.53  23.56
3   2   4   37.39   2.5
3   2   4   38.12   2.58
-3  -2  4   42.49   2.86
-3  -2  4   37.29   2.52
-3  2   -4  41.21   2.75
-3  2   -4  41.17   2.77
3   -2  -4  38.76   2.62
3   -2  -4  33.9    2.34
-2  3   4   36.31   2.49
-2  3   4   41.21   2.79
2   -3  4   41.59   2.79
2   -3  4   37.37   2.5
2   3   -4  41.38   2.81
2   3   -4  42.68   2.88
-2  -3  -4  33.45   2.3
-2  -3  -4  38.72   2.6
3   2   -4  39.87   2.69
3   2   -4  42.58   2.86
-3  -2  -4  33.13   2.24
-3  -2  -4  40.15   2.69
3   -2  4   39.23   2.62
3   -2  4   43.86   2.94
-3  2   4   37.65   2.54
-3  2   4   38.01   2.6
-2  3   -4  39.08   2.64
-2  3   -4  40.23   2.71
2   -3  -4  37.39   2.56
2   -3  -4  40.25   2.71
2   3   4   38.2    2.58
2   3   4   36.97   2.52
-2  -3  4   36.56   2.47
-2  -3  4   41.7    2.83
3   2   5   15.59   1.09
-3  -2  5   13.52   1.02
-3  2   -5  12.68   0.94
-2  3   5   16.03   1.17
2   -3  5   12.86   0.94
2   3   -5  13.79   1.04
-2  -3  -5  16.12   1.15
3   2   -5  13.03   1
3   -2  5   13.09   0.94
-3  2   5   16.86   1.21
-2  3   -5  13.05   0.98
2   3   5   15.59   1.11
-2  -3  5   14.26   1.05
3   2   6   7.95    0.75
3   2   6   10.98   0.81
-3  -2  6   8.68    0.73
-3  2   -6  9.4     0.75
3   -2  -6  7.67    0.77
2   -3  6   8.4     0.7
3   2   -6  8.38    0.73
-3  -2  -6  6.99    0.7
3   -2  6   8.95    0.7
-3  2   6   8.4     0.81
-2  3   -6  8.7     0.72
2   3   6   7.35    0.75
3   2   7   90.67   6.03
3   2   7   84.75   5.67
-3  -2  7   81.4    5.44
-3  -2  7   92.44   6.16
-3  2   -7  81.98   5.46
-3  2   -7  95.13   6.33
3   -2  -7  96.94   6.44
-2  3   7   81.74   5.5
-2  3   7   90.06   6.01
2   -3  7   92.29   6.14
2   -3  7   78.05   5.2
2   3   -7  80.8    5.41
2   3   -7  97.32   6.48
-2  -3  -7  91.23   6.08
3   2   -7  95.43   6.35
3   2   -7  76.22   5.1
-3  -2  -7  92.74   6.16
-3  -2  -7  75.15   5.05
3   -2  7   78.52   5.24
3   -2  7   95.02   6.31
-3  2   7   77.39   5.2
-2  3   -7  79.54   5.31
-2  3   -7  87.65   5.84
2   -3  -7  94.81   6.31
2   -3  -7  75.19   5.07
2   3   7   85.83   5.73
2   3   7   78.27   5.25
-2  -3  7   92.51   6.16
-2  -3  7   80.65   5.39
3   2   8   0.51    0.51
3   2   8   0.87    0.34
-3  -2  8   0.92    0.43
-3  -2  8   0.64    0.38
-3  2   -8  0.04    0.32
-3  2   -8  0.53    0.4
3   -2  -8  1.39    0.6
3   -2  -8  0.26    0.36
-2  3   8   1.86    0.62
-2  3   8   0.26    0.38
2   3   -8  0.87    0.45
2   3   -8  0.53    0.38
-2  -3  -8  0.66    0.62
-2  -3  -8  0.72    0.38
3   2   -8  0.66    0.36
3   2   -8  0.58    0.47
-3  -2  -8  0.45    0.53
-3  -2  -8  0.09    0.32
3   -2  8   0.68    0.32
3   -2  8   0.43    0.34
-3  2   8   0.92    0.53
-3  2   8   0.43    0.38
2   -3  -8  0.34    0.34
2   -3  -8  0.51    0.6
2   3   8   0.83    0.57
-3  -2  9   153.22  10.17
-3  -2  9   153.2   10.17
3   -2  -9  177.7   11.77
3   -2  -9  146.72  9.79
-2  3   9   157.45  10.51
-2  3   9   174.37  11.56
2   -3  9   151.88  10.08
2   -3  9   166.59  11.04
2   3   -9  152.71  10.15
2   3   -9  173.57  11.51
-2  -3  -9  174.38  11.56
-2  -3  -9  150.24  10.02
3   2   -9  192.67  12.77
3   2   -9  152.89  10.15
-3  2   9   154.53  10.28
-3  2   9   170.35  11.3
-2  3   -9  172.76  11.45
-2  3   -9  152.84  10.15
2   -3  -9  175.04  11.6
2   -3  -9  149.98  10
2   3   9   167.47  11.11
2   3   9   162.52  10.81
-2  -3  9   164.93  10.94
-2  -3  9   153.42  10.19
3   2   10  0.19    0.36
3   2   10  0.6     0.51
-3  -2  10  0.75    0.36
-3  -2  10  0.02    0.45
-3  2   -10 0.32    0.38
-3  2   -10 0.3     0.3
3   -2  -10 0.6     0.34
3   -2  -10 0.4     0.62
-2  3   10  -0.17   0.68
-2  3   10  -0.49   0.4
2   -3  10  0.15    0.34
2   -3  10  0.64    0.4
2   3   -10 0.41    0.36
2   3   -10 -0.32   0.47
-2  -3  -10 0.17    0.6
-2  -3  -10 0.6     0.36
3   2   -10 -0.3    0.45
3   2   -10 0.64    0.36
-3  -2  -10 -0.4    0.53
-3  -2  -10 0.41    0.34
3   -2  10  0.85    0.34
3   -2  10  0.09    0.36
-3  2   10  -0.28   0.51
-3  2   10  0.21    0.38
-2  3   -10 0.17    0.41
-2  3   -10 0.32    0.32
2   -3  -10 0.13    0.34
2   -3  -10 -0.6    0.62
2   3   10  -0.55   0.58
2   3   10  0       0.34
-2  -3  10  0.26    0.36
-2  -3  10  -0.08   0.41
3   2   11  457.48  30.27
3   2   11  444.3   29.36
-3  -2  11  453.34  29.98
-3  -2  11  432.24  28.57
-3  2   -11 438.65  29
-3  2   -11 448.63  29.66
3   -2  -11 469.72  31.11
3   -2  -11 436.76  28.87
-2  3   11  441.66  29.19
-2  3   11  478.2   31.66
2   -3  11  438.83  29.02
2   -3  11  446.18  29.49
2   3   -11 441.66  29.21
2   3   -11 438.08  28.97
-2  -3  -11 484.41  32.02
-2  -3  -11 460.12  30.45
3   2   -11 428.66  28.35
3   2   -11 454.65  30.08
-3  -2  -11 410.02  27.14
-3  -2  -11 458.99  30.34
3   -2  11  433.56  28.65
3   -2  11  435.63  28.8
-3  2   11  469.91  31.1
-3  2   11  454.47  30.04
-2  3   -11 433.37  28.67
-2  3   -11 441.28  29.17
2   -3  -11 491.57  32.49
2   -3  -11 464.82  30.77
2   3   11  469.91  31.06
2   3   11  476.31  31.53
-2  -3  11  437.52  28.93
-2  -3  11  433.94  28.68
3   2   12  1.53    0.36
3   2   12  1.73    0.58
-3  -2  12  1.32    0.49
-3  -2  12  2.03    0.4
-3  2   -12 1.75    0.36
-3  2   -12 1.39    0.49
3   -2  -12 1.26    0.77
3   -2  -12 1.98    0.38
-2  3   12  2.09    0.41
-2  3   12  1.68    0.6
2   -3  12  1.92    0.45
2   -3  12  1.02    0.36
2   3   -12 1.64    0.55
2   3   -12 2.2     0.4
-2  -3  -12 1.45    0.41
-2  -3  -12 1.28    0.73
3   2   -12 1.49    0.36
3   2   -12 1.96    0.58
-3  -2  -12 1.68    0.68
-3  -2  -12 1.58    0.38
3   -2  12  1.71    0.36
3   -2  12  1.28    0.43
-3  2   12  1.75    0.41
-3  2   12  1.26    0.58
-2  3   -12 1.75    0.36
-2  3   -12 1.39    0.49
2   -3  -12 2.15    0.41
2   -3  -12 2.58    0.72
2   3   12  1.28    0.38
2   3   12  1.26    0.66
-2  -3  12  2.24    0.41
-2  -3  12  2.22    0.51
3   2   13  77.6    5.24
3   2   13  81.4    5.44
-3  -2  13  74.79   5.05
-3  -2  13  83.68   5.59
-3  2   -13 77.05   5.18
-3  2   -13 86.02   5.73
3   -2  -13 85.98   5.86
3   -2  -13 87.79   5.86
-2  3   13  77.07   5.24
-2  3   13  85.6    5.73
2   -3  13  75.58   5.07
2   -3  13  81.46   5.44
2   3   -13 84.28   5.63
2   3   -13 75.17   5.07
-2  -3  -13 88.26   5.9
-2  -3  -13 75.66   5.18
3   2   -13 80.87   5.46
3   2   -13 82.66   5.52
-3  -2  -13 85.83   5.73
-3  -2  -13 74.51   5.07
3   -2  13  84.41   5.63
3   -2  13  74.26   4.97
-3  2   13  86.47   5.78
-3  2   13  81.91   5.54
-2  3   -13 72.53   4.88
-2  3   -13 85.66   5.71
2   -3  -13 78.58   5.37
2   -3  -13 90.61   6.05
2   3   13  72.34   4.92
2   3   13  88.9    5.93
-2  -3  13  75.77   5.1
-2  -3  13  84.17   5.61
-3  -2  14  7.18    0.66
-3  2   -14 7.16    0.77
-2  3   14  9.34    0.81
2   -3  14  6.61    0.68
-2  -3  -14 6.23    0.96
3   -2  14  6.69    0.68
-3  2   14  8.91    0.75
-2  3   -14 6.55    0.72
-2  -3  14  8.29    0.73
3   2   15  347.68  23
3   2   15  340.14  22.56
-3  2   -15 360.3   23.84
-3  2   -15 338.45  22.43
3   -2  -15 344.66  22.81
3   -2  -15 375.74  24.96
-2  3   15  358.6   23.73
-2  3   15  365.76  24.28
2   -3  15  351.07  23.22
2   -3  15  346.73  22.96
2   3   -15 346.92  23.03
2   3   -15 344.1   22.79
-2  -3  -15 368.58  24.39
-2  -3  -15 353.14  23.47
3   2   -15 353.7   23.39
3   2   -15 352.57  23.39
-3  -2  -15 357.66  23.66
-3  -2  -15 342.78  22.75
3   -2  15  345.6   22.88
3   -2  15  355.4   23.5
-3  2   15  330.16  21.9
-3  2   15  355.4   23.52
-2  3   -15 357.09  23.66
-2  3   -15 368.58  24.37
2   -3  -15 354.65  23.58
2   -3  -15 357.47  23.66
2   3   15  376.87  24.94
2   3   15  351.07  23.3
-2  -3  15  350.31  23.17
-2  -3  15  333.36  22.09
3   2   16  1.49    0.38
-3  -2  16  1.34    0.55
-3  -2  16  1.9     0.36
-3  2   -16 1.71    0.38
-3  2   -16 0.85    0.58
3   -2  -16 2.34    0.4
3   -2  -16 1.11    0.9
-2  3   16  1.6     0.66
-2  3   16  1.62    0.38
2   -3  16  1.64    0.49
2   -3  16  1.53    0.36
2   3   -16 0.87    0.6
2   3   -16 1.86    0.36
-2  -3  -16 1.62    0.41
-2  -3  -16 1.45    0.92
3   2   -16 1.39    0.68
3   2   -16 1.58    0.34
3   -2  16  1.26    0.6
3   -2  16  2.11    0.36
-3  2   16  0.98    0.62
-3  2   16  1.21    0.4
-2  3   -16 1.88    0.58
-2  3   -16 2.22    0.36
2   3   16  1.62    0.72
2   3   16  2.24    0.41
-2  -3  16  1.96    0.36
-2  -3  16  1.28    0.53
3   2   17  32.7    2.35
3   2   17  38.27   2.62
-3  -2  17  38.91   2.64
-3  -2  17  35.9    2.54
-3  2   -17 40.85   2.77
-3  2   -17 34.84   2.52
3   -2  -17 37.93   2.58
3   -2  -17 39.91   2.99
-2  3   17  38.08   2.6
-2  3   17  36.46   2.64
2   -3  17  38.31   2.6
2   -3  17  36.35   2.54
2   3   -17 35.69   2.58
2   3   -17 40.76   2.77
-2  -3  -17 36.05   2.49
-2  -3  -17 33.94   2.66
3   2   -17 36.8    2.67
3   2   -17 36.63   2.49
-3  -2  -17 35.77   2.71
-3  -2  -17 37.25   2.54
3   -2  17  41.28   2.79
3   -2  17  37.54   2.64
-3  2   17  37.03   2.62
-3  2   17  37.08   2.54
-2  3   -17 40.38   2.73
-2  3   -17 35.6    2.54
2   -3  -17 38.53   2.64
2   -3  -17 35.39   2.71
2   3   17  41.17   2.81
2   3   17  37.1    2.69
-2  -3  17  37.57   2.56
-2  -3  17  35.33   2.5
3   2   18  -0.51   0.62
3   2   18  0       0.32
-3  -2  18  -0.28   0.55
-3  -2  18  0.13    0.3
-3  2   -18 0.15    0.32
-3  2   -18 0.23    0.64
3   -2  -18 -0.24   0.34
3   -2  -18 -0.13   0.9
-2  3   18  -0.38   0.34
-2  3   18  -0.3    0.66
2   -3  18  0.11    0.3
2   -3  18  -0.51   0.51
2   3   -18 0.08    0.3
2   3   -18 -1.02   0.7
-2  -3  -18 0.32    0.96
-2  -3  -18 0.08    0.36
3   2   -18 -0.11   0.73
3   2   -18 0.4     0.3
-3  -2  -18 0       0.87
-3  -2  -18 -0.23   0.36
3   -2  18  0.13    0.3
3   -2  18  0.32    0.51
-3  2   18  0.21    0.34
-3  2   18  0.45    0.62
-2  3   -18 0.34    0.62
-2  3   -18 0.02    0.3
2   -3  -18 -1.07   0.89
2   -3  -18 0.28    0.36
2   3   18  0.24    0.36
2   3   18  -0.23   0.7
-2  -3  18  -0.47   0.3
-2  -3  18  -0.62   0.53
3   2   19  121.84  8.12
3   2   19  130.44  8.78
-3  -2  19  132.95  8.93
-3  -2  19  123.38  8.21
-3  2   -19 133.36  9
-3  2   -19 119.9   7.99
3   -2  -19 120.18  8.02
3   -2  -19 137.98  9.42
-2  3   19  111.1   7.42
-2  3   19  130.93  8.83
2   -3  19  124.57  8.29
2   -3  19  130.07  8.72
2   3   -19 130.28  8.81
2   3   -19 117.73  7.85
-2  -3  -19 120.2   8.02
-2  -3  -19 128.24  8.8
3   2   -19 118.56  7.89
3   2   -19 137.75  9.32
-3  -2  -19 124.3   8.48
-3  -2  -19 123.63  8.25
3   -2  19  130.67  8.76
3   -2  19  123.93  8.25
-3  2   19  123.19  8.21
-3  2   19  136.7   9.21
-2  3   -19 118.81  7.91
-2  3   -19 129.01  8.7
2   -3  -19 123.59  8.25
2   -3  -19 123.04  8.42
2   3   19  127     8.48
2   3   19  126.9   8.57
-2  -3  19  127.45  8.57
-2  -3  19  120.58  8.04
3   2   20  1.36    0.38
3   2   20  1.81    0.75
-3  2   -20 0.47    0.92
-3  2   -20 1.47    0.38
2   -3  20  1.43    0.62
2   -3  20  2.71    0.41
-2  -3  -20 2.28    0.45
-2  -3  -20 0.49    1.13
-3  -2  -20 2.11    0.43
-3  -2  -20 0.55    1.09
3   -2  20  1.34    0.62
3   -2  20  1.9     0.38
-2  3   -20 2.73    0.41
-2  3   -20 1.51    0.81
2   3   20  1.07    0.81
2   3   20  1.96    0.45
3   2   21  2.83    0.49
3   2   21  2.67    0.87
-3  -2  21  3.52    0.47
-3  -2  21  1.88    0.79
-3  2   -21 3.84    0.49
-3  2   -21 2.62    1.02
3   -2  -21 2.99    0.53
-2  3   21  3.07    0.47
-2  3   21  3.09    0.92
2   -3  21  1.66    0.72
2   -3  21  4.2     0.55
2   3   -21 0.6     1.04
2   3   -21 3.92    0.49
-2  -3  -21 1.96    0.49
-2  -3  -21 0.98    1.39
3   2   -21 2.77    0.47
3   2   -21 1.71    1.19
-3  -2  -21 2.83    0.49
-3  -2  -21 3.05    1.09
3   -2  21  2.49    0.75
3   -2  21  3.37    0.47
-3  2   21  3.15    0.9
-3  2   21  2.67    0.47
-2  3   -21 2.64    1
-2  3   -21 3.3     0.47
2   -3  -21 2.73    1.32
2   -3  -21 3.3     0.49
2   3   21  3.73    0.57
-2  -3  21  3.94    0.51
-2  -3  21  1.83    0.73
3   2   22  -0.09   0.87
-3  -2  22  0.43    0.36
-3  -2  22  -0.32   0.77
3   -2  -22 -0.34   0.41
3   -2  -22 0.36    1.3
-2  3   22  0.24    0.92
-2  3   22  0.15    0.38
2   -3  22  0.23    0.41
2   -3  22  0.73    0.75
2   3   -22 0.7     0.38
2   3   -22 0.21    1.09
-2  -3  -22 -1.24   1.32
-2  -3  -22 0.17    0.47
3   2   -22 0.66    1.15
3   2   -22 0.17    0.38
-3  -2  -22 -0.02   0.45
-3  -2  -22 -1.47   1.34
3   -2  22  0.85    0.81
-3  2   22  -0.21   0.38
-3  2   22  -0.15   0.9
-2  3   -22 0.6     1
-2  3   -22 0.66    0.4
2   -3  -22 -0.19   0.41
2   -3  -22 -0.49   1.36
2   3   22  1.09    0.9
2   3   22  0.4     0.47
-2  -3  22  0.4     0.4
-2  -3  22  -0.51   0.75
3   2   23  32.28   2.28
3   2   23  28.61   2.35
-3  -2  23  28.87   2.3
-3  -2  23  28.61   2.02
-3  2   -23 28.46   2.5
-3  2   -23 33.26   2.34
3   -2  -23 35.71   3.16
3   -2  -23 32.56   2.32
-2  3   23  31.85   2.6
-2  3   23  31.17   2.2
2   -3  23  30.45   2.39
2   -3  23  32.73   2.3
2   3   -23 32.43   2.28
2   3   -23 30.66   2.66
-2  -3  -23 29.46   2.15
-2  -3  -23 26.03   2.75
3   2   -23 26.95   2.47
3   2   -23 32      2.26
-3  -2  -23 32.38   2.3
-3  -2  -23 28.31   2.79
3   -2  23  29.63   2.34
3   -2  23  32.71   2.3
-3  2   23  30.17   2.13
-3  2   23  33.05   2.64
-2  3   -23 32.11   2.26
-2  3   -23 29.14   2.56
2   -3  -23 31.98   2.3
2   -3  -23 31.58   2.98
2   3   23  33.81   2.41
2   3   23  26.57   2.32
-2  -3  23  31.36   2.45
-2  -3  23  29.42   2.09
-3  -2  24  0.64    0.83
-3  -2  24  0.3     0.41
-3  2   -24 2.09    0.96
-3  2   -24 0.06    0.41
3   -2  -24 0.36    0.49
3   -2  -24 -0.41   1.22
-2  3   24  1.85    0.98
-2  3   24  -0.23   0.45
2   -3  24  0.15    0.79
2   -3  24  0.72    0.43
2   3   -24 0.36    0.43
2   3   -24 0.64    1.05
-2  -3  -24 0.24    0.55
-2  -3  -24 -1.11   1.36
3   2   -24 0.6     0.43
3   2   -24 -0.96   1.04
-3  -2  -24 0.73    0.49
-3  -2  -24 -0.92   1.19
3   -2  24  0.57    0.45
3   -2  24  0.92    0.79
-3  2   24  0.19    0.43
-3  2   24  -0.7    0.9
-2  3   -24 0.51    1.04
-2  3   -24 -0.11   0.43
2   -3  -24 0.79    0.55
2   -3  -24 1.21    1.32
2   3   24  0.51    0.51
2   3   24  -0.53   0.94
-2  -3  24  0.45    0.81
-2  -3  24  0.64    0.45
3   2   25  4.69    0.7
-3  2   -25 5.93    0.7
2   -3  25  3.3     1
2   -3  25  4.71    0.68
-2  -3  -25 5.74    0.79
-3  -2  -25 4.86    0.73
3   -2  25  3.18    0.98
3   -2  25  5.18    0.68
-2  3   -25 5.33    0.68
2   3   25  2.02    1
2   3   25  5.24    0.77
-3  3   0   43.75   2.92
-3  3   0   48.67   3.26
3   -3  0   48.8    3.28
3   -3  0   42.85   2.86
3   3   0   48.42   3.26
3   3   0   37.74   2.54
-3  -3  0   47.03   3.18
-3  -3  0   40.4    2.71
3   3   -1  0.43    0.32
3   3   -1  0.64    0.43
-3  -3  -1  -0.06   0.43
-3  -3  -1  0.23    0.26
3   -3  1   0.3     0.36
3   -3  1   -0.08   0.24
-3  3   1   -0.02   0.36
-3  3   1   0.26    0.3
-3  3   -1  0.02    0.34
-3  3   -1  -0.11   0.26
3   -3  -1  -0.02   0.26
3   -3  -1  0.09    0.38
3   3   1   -0.26   0.38
3   3   1   -0.02   0.28
-3  -3  1   -0.13   0.34
-3  -3  1   0.06    0.3
3   3   -2  69.69   4.65
-3  -3  -2  65.49   4.35
-3  -3  -2  79.8    5.33
3   -3  2   68.97   4.58
3   -3  2   85.85   5.71
-3  3   2   85.04   5.67
-3  3   2   70.35   4.69
-3  3   -2  81.91   5.44
-3  3   -2  76.69   5.09
3   -3  -2  83.21   5.54
3   -3  -2  71.23   4.75
3   3   2   83.91   5.59
-3  -3  2   75.86   5.05
3   3   -3  -0.21   0.38
3   3   -3  0.08    0.34
-3  -3  -3  0       0.28
-3  -3  -3  -0.32   0.43
3   -3  3   0.23    0.26
3   -3  3   0.19    0.28
-3  3   3   0.04    0.32
-3  3   3   -0.32   0.47
-3  3   -3  0.19    0.3
-3  3   -3  0.11    0.43
3   -3  -3  0.32    0.32
3   -3  -3  -0.19   0.43
3   3   3   -0.19   0.28
3   3   3   0.09    0.4
-3  -3  3   -0.02   0.36
-3  -3  3   -0.43   0.34
3   3   -4  229.21  15.18
3   3   -4  278.56  18.42
-3  -3  -4  257.08  17.01
3   -3  4   286.09  18.91
3   -3  4   229.78  15.2
-3  3   4   265.37  17.55
-3  3   -4  230.72  15.27
3   -3  -4  253.69  16.78
3   3   4   252.19  16.67
-3  -3  4   280.63  18.55
-3  -3  4   214.33  14.2
3   3   -5  0.08    0.34
3   3   -5  0.19    0.41
-3  -3  -5  -0.13   0.32
-3  -3  -5  -0.32   0.47
3   -3  5   -0.06   0.3
3   -3  5   0.17    0.32
-3  3   5   -0.26   0.34
-3  3   5   0.13    0.53
-3  3   -5  -0.19   0.36
-3  3   -5  0.04    0.3
3   -3  -5  0.4     0.34
3   -3  -5  0.98    0.53
3   3   5   -0.04   0.51
3   3   5   -0.09   0.32
-3  -3  5   0.34    0.38
-3  -3  5   0.09    0.38
3   -3  6   11.51   0.85
-3  3   -6  11.24   0.87
3   3   6   13.99   1.04
3   3   -7  0.13    0.43
3   3   -7  0.23    0.36
-3  -3  -7  0.19    0.36
-3  -3  -7  -0.24   0.57
3   -3  7   0.62    0.32
3   -3  7   -0.02   0.34
-3  3   7   -0.11   0.57
-3  3   7   0.43    0.4
-3  3   -7  0.28    0.3
-3  3   -7  0.38    0.4
3   -3  -7  -0.23   0.34
3   -3  -7  -0.53   0.58
3   3   7   -0.34   0.36
3   3   7   0.4     0.53
-3  -3  7   -0.08   0.41
-3  -3  7   0.09    0.38
3   3   -8  1790.37 118.2
3   3   -8  1785.09 117.86
-3  3   8   1698.08 112.12
-3  3   8   1825.96 120.58
3   -3  -8  1828.6  120.76
3   -3  -8  1782.83 117.71
-3  -3  8   1725.39 113.93
-3  -3  8   1805.24 119.2
3   3   -9  -0.19   0.36
3   3   -9  -0.32   0.47
-3  -3  -9  0.32    0.34
-3  -3  -9  -0.02   0.58
3   -3  9   -0.08   0.34
3   -3  9   -0.21   0.3
-3  3   9   0.43    0.38
-3  3   9   0.53    0.6
-3  3   -9  0.04    0.3
-3  3   -9  0.4     0.4
3   -3  -9  0.19    0.36
3   -3  -9  -0.64   0.62
3   3   9   -0.26   0.57
3   3   9   0.36    0.34
-3  -3  9   -0.6    0.43
-3  -3  9   0.04    0.36
3   3   -10 63.96   4.29
3   3   -10 65.94   4.44
-3  -3  -10 64.43   4.31
-3  -3  -10 67.37   4.58
3   -3  10  66.24   4.44
3   -3  10  66.5    4.44
-3  3   10  75.37   5.1
-3  3   10  58.48   3.94
-3  3   -10 63.11   4.22
-3  3   -10 62.43   4.2
3   -3  -10 70.04   4.69
3   -3  -10 65.02   4.44
3   3   10  70.25   4.77
3   3   10  63.9    4.28
-3  -3  10  62.83   4.22
-3  -3  10  61.15   4.12
3   3   -11 -0.08   0.51
3   3   -11 0       0.36
-3  -3  -11 0.4     0.75
-3  -3  -11 0.49    0.36
3   -3  11  0.47    0.36
3   -3  11  -0.28   0.4
-3  3   11  0.21    0.36
-3  3   11  -0.09   0.58
-3  3   -11 0.19    0.45
-3  3   -11 0.02    0.32
3   -3  -11 -0.53   0.7
3   -3  -11 0.02    0.36
3   3   11  0.55    0.62
3   3   11  -0.19   0.38
-3  -3  11  0.09    0.47
-3  -3  11  -0.04   0.4
3   3   -12 519.07  34.32
3   3   -12 566.53  37.46
-3  -3  -12 597.42  39.48
-3  -3  -12 648.46  42.9
3   -3  12  534.51  35.31
3   -3  12  581.41  38.42
-3  3   12  619.26  40.96
-3  3   12  512.29  33.86
-3  3   -12 543.55  35.92
-3  3   -12 573.87  37.93
3   -3  -12 556.36  36.82
3   -3  -12 549.77  36.33
3   3   12  576.7   38.12
3   3   12  610.22  40.38
-3  -3  12  515.49  34.07
-3  -3  12  575.38  38.04
3   3   -13 0.23    0.55
3   3   -13 0.26    0.34
-3  -3  -13 -0.21   0.36
-3  -3  -13 -1.24   0.77
3   -3  13  0.02    0.41
3   -3  13  0.55    0.32
-3  3   13  0.4     0.36
-3  3   13  0.09    0.6
-3  3   -13 -0.19   0.32
-3  3   -13 0       0.43
3   -3  -13 0.08    0.83
3   -3  -13 0.4     0.34
3   3   13  0.34    0.38
3   3   13  -0.15   0.6
-3  -3  13  -0.7    0.34
-3  -3  13  0.09    0.49
-3  -3  -14 24.6    1.96
-3  -3  -14 20.15   1.43
3   -3  14  21.15   1.49
3   -3  14  25.86   1.83
-3  3   -14 26.59   1.92
-3  3   -14 21.34   1.49
3   3   14  22.21   1.71
3   3   14  21.79   1.54
3   3   -15 -0.6    0.64
3   3   -15 0.19    0.32
-3  -3  -15 0.26    0.89
-3  -3  -15 -0.3    0.38
3   -3  15  0.15    0.47
3   -3  15  -0.17   0.32
-3  3   15  -0.13   0.38
-3  3   15  0.04    0.64
-3  3   -15 -0.32   0.55
-3  3   -15 -0.19   0.32
3   -3  -15 -0.21   0.87
3   -3  -15 -0.21   0.34
3   3   15  0.19    0.36
3   3   15  0.4     0.68
-3  -3  15  0.36    0.6
-3  -3  15  -0.02   0.38
3   3   -16 112.53  7.5
3   3   -16 113.1   7.63
-3  -3  -16 108.73  7.29
3   -3  -16 111.1   7.4
3   -3  -16 114.94  7.82
3   3   16  99.58   6.76
-3  -3  16  109.05  7.31
-3  -3  16  110.54  7.36
3   3   -17 0.06    0.28
3   3   -17 0.55    0.68
-3  -3  -17 0.06    1
-3  -3  -17 -0.19   0.34
3   -3  17  -0.23   0.28
3   -3  17  0.4     0.49
-3  3   17  -0.15   0.32
-3  3   17  0.32    0.64
-3  3   -17 0.15    0.58
-3  3   -17 0.06    0.28
3   -3  -17 -0.19   0.3
3   -3  -17 0.49    0.9
3   3   17  0.4     0.36
3   3   17  0.38    0.7
-3  -3  17  0.24    0.28
-3  -3  17  -1.21   0.51
3   3   -18 1.3     0.34
-3  -3  -18 2.6     1.07
-3  -3  -18 0.75    0.38
3   -3  18  1.24    0.32
3   -3  18  1.64    0.55
-3  3   18  2.37    0.73
-3  3   18  1.28    0.38
-3  3   -18 2.41    0.7
-3  3   -18 0.68    0.3
3   -3  -18 2.71    1.02
3   -3  -18 0.92    0.36
3   3   18  2.73    0.75
3   3   18  1.36    0.38
-3  -3  18  0.62    0.32
-3  -3  18  2.17    0.6
3   3   -19 -1.32   0.81
3   3   -19 0.3     0.32
-3  -3  -19 0.6     1.15
-3  -3  -19 0.02    0.4
3   -3  19  0.57    0.32
3   -3  19  0.26    0.57
-3  3   19  0.7     0.38
-3  3   19  -0.96   0.7
-3  3   -19 -0.87   0.7
-3  3   -19 -0.08   0.3
3   -3  -19 -0.51   0.38
3   -3  -19 0.51    1.11
3   3   19  0.36    0.38
3   3   19  0.09    0.7
-3  -3  19  -0.06   0.62
-3  -3  19  -0.19   0.32
3   3   -20 0.62    0.4
3   3   -20 -1.86   1.07
-3  -3  -20 -0.06   0.4
-3  -3  -20 -1.32   1.32
3   -3  20  -0.19   0.62
3   -3  20  0.3     0.36
-3  3   20  -0.68   0.75
-3  3   20  -0.09   0.34
-3  3   -20 0.32    0.34
-3  3   -20 -0.11   0.79
3   -3  -20 -0.32   0.4
3   -3  -20 -0.15   1.02
3   3   20  -0.04   0.41
3   3   20  0.43    0.73
-3  -3  20  0.6     0.38
-3  -3  20  0.51    0.7
3   3   -21 -1.19   1.09
3   3   -21 -0.28   0.36
-3  -3  -21 -0.09   0.41
-3  -3  -21 0.24    1.45
3   -3  21  0.7     0.41
3   -3  21  0.15    0.72
-3  3   21  -1.73   0.9
-3  3   21  -0.09   0.4
-3  3   -21 1.04    0.94
-3  3   -21 0.43    0.36
3   -3  -21 -0.17   1.45
3   -3  -21 0       0.41
3   3   21  -0.13   0.85
3   3   21  0.38    0.45
-3  -3  21  0.38    0.4
-3  -3  21  0.47    0.75
3   3   -22 0.15    0.38
3   3   -22 0.17    1.05
-3  -3  -22 -0.24   0.45
-3  -3  -22 -0.23   1.53
3   -3  22  0.92    0.77
3   -3  22  0.66    0.4
-3  3   22  -0.08   0.38
-3  3   22  0.34    0.9
-3  3   -22 0.26    1
-3  3   -22 0.04    0.4
3   -3  -22 0.43    0.43
3   -3  -22 -1.9    1.3
3   3   22  -0.36   0.47
3   3   22  0.06    0.92
-3  -3  22  0.28    0.38
-3  -3  22  0.49    0.77
3   3   -23 -1.51   1.17
3   3   -23 -0.6    0.4
-3  -3  -23 0.45    0.51
-3  -3  -23 -4.28   1.73
3   -3  23  0.21    0.77
3   -3  23  0.02    0.38
-3  3   23  0.75    1
-3  3   23  -0.24   0.4
-3  3   -23 0.02    1.09
-3  3   -23 0.32    0.4
3   -3  -23 -0.21   0.47
3   -3  -23 0.43    1.58
3   3   23  -0.98   1
3   3   23  -0.38   0.45
-3  -3  23  -0.4    0.83
-3  -3  23  -0.24   0.4
-3  -3  -24 0.75    0.55
-3  -3  -24 1.11    1.3
3   -3  24  0.13    0.73
3   -3  24  0.26    0.45
-3  3   -24 0.57    0.43
-3  3   -24 -0.02   0.89
-3  -3  -25 0.79    0.6
-3  -3  -25 -2.11   1.21
3   -3  25  -0.83   0.49
3   -3  25  -0.45   0.89
-3  3   -25 0.57    0.47
-3  3   -25 -0.08   0.79
3   3   25  0.21    0.57
3   3   25  0.87    0.9
4   0   0   1491.28 98.48
4   0   0   1584.32 104.62
-4  0   0   1455.5  96.11
-4  0   0   1678.11 110.82
0   4   0   1615.77 106.68
0   4   0   1477.53 97.54
0   -4  0   1587.71 104.81
0   -4  0   1504.84 99.35
4   0   -1  -0.23   0.23
4   0   -1  0.08    0.28
-4  0   1   0.19    0.23
-4  0   1   -0.19   0.23
0   4   -1  -0.04   0.41
0   4   -1  0.24    0.34
0   -4  -1  0.15    0.43
0   -4  -1  0.11    0.3
0   4   1   -0.15   0.32
0   4   1   -0.09   0.4
0   -4  1   0.34    0.3
0   -4  1   0.64    0.47
4   0   -2  14.69   1.05
-4  0   2   16.69   1.17
-4  0   2   18.98   1.3
0   -4  -2  13.39   1.04
0   -4  -2  15.93   1.13
0   4   2   13.58   1.02
0   4   2   15.03   1.07
0   -4  2   16.01   1.13
4   0   -3  -0.13   0.3
4   0   -3  0.13    0.36
-4  0   -3  0.02    0.21
-4  0   -3  0.15    0.15
4   0   3   0.17    0.17
4   0   3   0.17    0.13
-4  0   3   0.06    0.32
-4  0   3   -0.49   0.3
0   4   -3  -0.55   0.38
0   4   -3  -0.55   0.51
0   -4  -3  -0.02   0.45
0   -4  -3  0.04    0.32
0   4   3   0.13    0.34
0   4   3   0.4     0.43
0   -4  3   0.26    0.32
0   -4  3   0.19    0.36
4   0   -4  798.19  52.7
-4  0   -4  759.2   50.14
4   0   4   717.39  47.37
-4  0   4   751.1   49.59
0   4   -4  821.35  54.24
0   4   4   652.22  43.09
0   -4  4   814.57  53.79
4   0   -5  -0.08   0.36
4   0   -5  -0.11   0.45
-4  0   -5  0.11    0.24
-4  0   -5  -0.21   0.34
4   0   5   0.3     0.26
4   0   5   0.26    0.23
-4  0   5   -0.13   0.34
-4  0   5   0.19    0.4
0   4   -5  -0.58   0.36
0   4   -5  -0.3    0.4
0   -4  -5  -0.04   0.51
0   -4  -5  0.11    0.36
0   4   5   -0.36   0.36
0   -4  5   0.75    0.36
0   -4  5   0.02    0.36
4   0   -6  175.55  11.66
4   0   -6  181.45  12.02
-4  0   -6  191.35  12.68
-4  0   -6  175.55  11.62
4   0   6   169.19  11.19
4   0   6   183.78  12.17
-4  0   6   166.46  11.04
-4  0   6   183.91  12.19
0   4   -6  171.75  11.39
0   -4  -6  172.37  11.43
0   4   6   192.67  12.79
0   -4  6   186.51  12.37
-4  0   -7  0.3     0.4
-4  0   -7  0.23    0.3
4   0   7   0.11    0.26
4   0   7   -0.49   0.34
0   4   -7  0.11    0.36
0   4   -7  0.13    0.43
0   -4  -7  0.45    0.58
0   -4  -7  0       0.38
0   4   7   0.36    0.38
0   4   7   0.06    0.57
0   -4  7   0.06    0.38
0   -4  7   -0.08   0.36
4   0   -8  1467.74 96.92
4   0   -8  1578.29 104.23
-4  0   -8  1530.64 101.06
-4  0   -8  1517.46 100.2
4   0   8   1457    96.19
4   0   8   1559.84 102.98
-4  0   8   1551.17 102.42
-4  0   8   1562.85 103.19
0   4   -8  1544.39 101.99
0   4   -8  1483.18 97.94
0   -4  -8  1670.96 110.37
0   -4  -8  1609.56 106.28
0   4   8   1746.48 115.34
0   4   8   1501.45 99.14
0   -4  8   1479.04 97.65
0   -4  8   1497.12 98.84
4   0   -9  -0.13   0.53
4   0   -9  0.15    0.34
-4  0   -9  0.47    0.32
-4  0   -9  -0.08   0.41
4   0   9   -0.08   0.26
4   0   9   0.02    0.38
-4  0   9   -0.15   0.36
-4  0   9   -0.21   0.47
0   4   -9  0.49    0.43
0   4   -9  0.41    0.36
0   -4  -9  -0.21   0.4
0   -4  -9  -0.77   0.64
0   4   9   -0.17   0.6
0   4   9   -0.09   0.38
0   -4  9   0.24    0.38
0   -4  9   0.73    0.4
4   0   -10 175.1   11.66
4   0   -10 145.23  9.64
-4  0   10  150.65  10
-4  0   10  161.48  10.74
0   4   -10 136.32  9.06
0   4   -10 153.35  10.19
0   -4  -10 162.29  10.83
0   -4  -10 145.38  9.66
0   4   10  142.23  9.45
0   4   10  159.58  10.64
0   -4  10  154.27  10.25
0   -4  10  136.38  9.06
4   0   -11 0.36    0.34
4   0   -11 0.4     0.6
-4  0   -11 -0.49   0.53
-4  0   -11 0.09    0.32
4   0   11  -0.04   0.28
4   0   11  0.83    0.41
-4  0   11  0.55    0.36
-4  0   11  0       0.49
0   4   -11 -0.08   0.34
0   4   -11 0.26    0.45
0   -4  -11 -0.08   0.34
0   -4  -11 0.45    0.7
0   4   11  -0.04   0.64
0   4   11  -0.17   0.38
0   -4  11  0.04    0.36
0   -4  11  0.7     0.41
4   0   -12 191.54  12.77
4   0   -12 152.39  10.11
-4  0   -12 161.9   10.74
-4  0   -12 192.67  12.81
4   0   12  158.21  10.49
4   0   12  177.36  11.77
-4  0   12  177.23  11.79
-4  0   12  146.83  9.74
0   4   -12 154.31  10.25
0   4   -12 177.4   11.79
0   -4  -12 158.71  10.55
0   -4  -12 182.86  12.22
0   4   12  156.19  10.38
0   4   12  184.25  12.3
0   -4  12  156.66  10.4
0   -4  12  171.69  11.39
4   0   -13 -0.32   0.34
4   0   -13 -0.57   0.7
-4  0   -13 0.04    0.32
-4  0   -13 -0.62   0.6
4   0   13  -0.19   0.3
4   0   13  -0.13   0.43
-4  0   13  0.92    0.36
-4  0   13  0.17    0.51
0   4   -13 0.34    0.51
0   4   -13 0.41    0.34
0   -4  -13 0       0.38
0   -4  -13 0.57    0.81
0   4   13  -0.02   0.36
0   4   13  -0.72   0.66
0   -4  13  -0.75   0.45
0   -4  13  0.55    0.38
-4  0   -14 85.28   5.69
-4  0   -14 102.34  6.87
4   0   14  96.84   6.48
4   0   14  86.17   5.74
0   4   -14 100.27  6.72
0   4   -14 81.82   5.46
0   -4  -14 90.08   6.2
0   4   14  90.18   6.03
0   -4  14  86.71   5.8
0   -4  14  93.53   6.27
4   0   -15 -0.04   0.32
4   0   -15 -0.26   0.75
-4  0   -15 0       0.64
-4  0   -15 0.09    0.3
4   0   15  -0.15   0.47
4   0   15  -0.13   0.28
-4  0   15  0.3     0.55
-4  0   15  0.24    0.34
0   4   -15 -0.02   0.53
0   4   -15 -0.21   0.32
0   -4  -15 0.45    0.9
0   -4  -15 -0.19   0.38
0   4   15  -0.13   0.36
0   4   15  -0.13   0.68
0   -4  15  -0.45   0.34
0   -4  15  0.04    0.47
4   0   -16 41.02   2.79
4   0   -16 49.53   3.52
-4  0   -16 51.4    3.6
-4  0   -16 45.94   3.11
4   0   16  46.78   3.22
4   0   16  46.71   3.15
-4  0   16  43.07   2.92
-4  0   16  48.65   3.37
0   4   -16 47.59   3.3
0   4   -16 44.02   2.98
0   -4  -16 43.36   2.96
0   -4  -16 51.81   3.75
0   4   16  44.6    3.16
0   4   16  43.22   2.96
0   -4  16  42.68   2.9
0   -4  16  47.76   3.3
4   0   -17 0.34    0.28
4   0   -17 -0.45   0.79
-4  0   17  0.08    0.3
-4  0   17  -0.17   0.55
0   4   -17 0.04    0.58
0   4   -17 0.13    0.3
0   -4  -17 -0.06   0.96
0   -4  -17 -0.11   0.32
0   4   17  0.04    0.73
0   4   17  -0.23   0.34
0   -4  17  0.04    0.51
0   -4  17  0       0.3
4   0   -18 41.49   2.83
4   0   -18 37.8    2.83
-4  0   -18 42.92   2.92
-4  0   -18 39.19   2.88
4   0   18  43.73   2.96
4   0   18  38.25   2.69
-4  0   18  40.89   2.79
-4  0   18  40.12   2.86
0   4   -18 41.55   2.99
0   4   -18 42.11   2.86
0   -4  -18 40      2.75
0   -4  -18 35.86   2.88
0   4   18  39.36   2.92
0   4   18  41.49   2.84
0   -4  18  38.1    2.6
0   -4  18  39.59   2.79
4   0   -19 0.38    0.32
4   0   -19 1.96    1
-4  0   -19 -0.24   0.3
-4  0   -19 0.32    0.94
4   0   19  0.06    0.32
4   0   19  -0.15   0.6
-4  0   19  -0.58   0.32
-4  0   19  0.09    0.66
0   4   -19 0.53    0.73
0   4   -19 0       0.32
0   -4  -19 0.34    0.38
0   -4  -19 0.19    1.21
0   4   19  0.24    0.79
0   4   19  0.3     0.38
0   -4  19  -0.24   0.57
0   -4  19  0       0.32
-4  0   -20 0.51    0.34
-4  0   -20 0.66    0.94
4   0   20  -0.15   0.34
4   0   20  0.9     0.66
-4  0   20  -0.55   0.83
0   4   -20 0.51    0.34
0   4   -20 0       0.85
0   -4  -20 -0.72   0.41
0   -4  -20 -0.28   1.39
0   4   20  0.66    0.96
0   4   20  0.57    0.41
0   -4  20  0.04    0.64
0   -4  20  0.06    0.38
4   0   -21 -0.02   0.36
4   0   -21 -0.32   1.21
-4  0   -21 -0.45   0.36
-4  0   -21 0.73    1.09
4   0   21  0.23    0.38
4   0   21  -0.49   0.72
-4  0   21  1.22    0.83
-4  0   21  0.02    0.43
0   4   -21 0.09    0.36
0   4   -21 0.96    0.92
0   -4  -21 0.66    0.45
0   -4  -21 0.38    1.41
0   4   21  -0.36   0.41
0   4   21  -0.4    0.89
0   -4  21  0.11    0.38
0   -4  21  0.34    0.68
4   0   -22 3.82    1.34
4   0   -22 5.33    0.57
-4  0   -22 4.37    0.55
-4  0   -22 3.11    1.28
4   0   22  3.67    0.92
4   0   22  4.77    0.58
-4  0   22  3.6     0.96
-4  0   22  4.12    0.55
0   4   -22 4.16    0.53
0   4   -22 2.88    1.09
0   -4  -22 4.03    1.6
0   -4  -22 4.16    0.58
0   4   22  5.33    1.05
0   4   22  5.48    0.66
0   -4  22  4.2     0.89
0   -4  22  4.26    0.57
4   0   -23 -0.47   0.4
4   0   -23 1.36    1.39
-4  0   -23 -0.08   0.41
-4  0   -23 -1.73   1.41
4   0   23  1.36    0.85
4   0   23  0.15    0.41
-4  0   23  0.57    0.87
-4  0   23  -0.21   0.38
0   4   -23 -0.06   0.41
0   4   -23 0.57    1.04
0   -4  -23 -0.41   1.7
0   -4  -23 0.34    0.51
0   4   23  -0.02   0.45
0   4   23  -0.34   0.96
0   -4  23  -0.51   0.79
0   -4  23  0.4     0.41
-4  0   -24 0.38    1.07
-4  0   -24 0.23    0.45
4   0   24  -0.45   0.85
4   0   24  0.19    0.45
-4  0   24  -0.08   0.47
0   4   -24 0.81    0.45
0   4   -24 -0.6    0.96
0   -4  -24 -0.68   1.34
0   -4  -24 0.3     0.57
0   4   24  0.02    0.94
0   4   24  0.34    0.51
0   -4  24  0.41    0.49
0   -4  24  0.43    0.77
-4  0   -25 0.11    0.55
-4  0   -25 0.13    0.9
4   0   25  0.26    0.81
4   0   25  -0.28   0.51
-4  0   -26 1.71    0.66
-4  0   -26 0.24    0.53
4   0   26  0.21    0.79
4   0   26  1.43    0.66
4   1   0   0.19    0.21
4   1   0   0.09    0.23
-4  -1  0   0.23    0.19
-4  -1  0   0.3     0.23
4   -1  0   0.04    0.17
4   -1  0   0.41    0.23
-4  1   0   0.23    0.17
-4  1   0   0.36    0.23
-1  4   0   0.13    0.4
-1  4   0   0.04    0.32
1   -4  0   0.34    0.43
1   -4  0   -0.08   0.28
1   4   0   0.43    0.34
1   4   0   -0.53   0.41
-1  -4  0   0.3     0.3
-1  -4  0   0.13    0.45
4   1   1   45.13   2.99
-4  -1  1   52.23   3.47
-4  1   -1  44.26   2.94
-1  4   1   42.75   2.88
1   -4  1   43.56   2.92
1   4   -1  47.61   3.2
-1  -4  -1  42.41   2.84
-4  -1  -1  40.93   2.71
-4  1   1   54.52   3.63
-1  4   -1  48.27   3.24
1   -4  -1  40.44   2.71
-1  -4  1   41.36   2.77
4   1   2   132.06  8.74
-4  -1  2   143.85  9.53
-4  1   -2  150.45  9.94
-4  1   -2  155.55  10.28
4   -1  -2  132.72  8.78
4   -1  -2  151.35  10.02
-1  4   2   132.1   8.76
-1  4   2   153.65  10.19
1   -4  2   171.03  11.34
1   -4  2   133.42  8.83
1   4   -2  167.79  11.13
1   4   -2  144.93  9.61
-1  -4  -2  163.95  10.89
4   1   -2  146.55  9.7
-4  -1  -2  159.98  10.58
4   -1  2   135.85  8.98
-4  1   2   167.27  11.07
-1  4   -2  165.97  11
-1  4   -2  146.4   9.7
1   -4  -2  166.47  11.04
1   4   2   157.08  10.42
4   1   3   91.53   6.06
4   1   3   71.14   4.71
-4  -1  3   77.54   5.16
-4  -1  3   73.66   4.9
-4  1   -3  88.29   5.84
-4  1   -3  68.95   4.56
4   -1  -3  77.65   5.18
4   -1  -3  74.21   4.93
-1  4   3   83.92   5.61
-1  4   3   73.79   4.92
1   -4  3   75.11   5.01
1   -4  3   77.69   5.16
1   4   -3  80.4    5.35
1   4   -3  85.22   5.71
-1  -4  -3  69.63   4.63
-1  -4  -3  83.57   5.59
4   1   -3  65.24   4.35
4   1   -3  79.82   5.31
-4  -1  -3  80.97   5.37
-4  -1  -3  76.84   5.09
4   -1  3   73.36   4.86
4   -1  3   77.45   5.12
-4  1   3   67.05   4.46
-4  1   3   85.17   5.67
-1  4   -3  86.62   5.78
-1  4   -3  81.33   5.41
1   -4  -3  79.78   5.33
1   -4  -3  77.29   5.14
1   4   3   85.02   5.67
1   4   3   70.44   4.71
-1  -4  3   77.35   5.16
-1  -4  3   75.77   5.05
4   1   4   59.14   3.92
4   1   4   63.79   4.24
-4  -1  4   55.3    3.69
-4  -1  4   56.84   3.8
-4  1   -4  55.77   3.71
-4  1   -4  66.69   4.43
4   -1  -4  58.37   3.9
4   -1  -4  56.75   3.82
1   -4  4   59.06   3.96
1   -4  4   58.27   3.9
1   4   -4  58.01   3.88
1   4   -4  61.27   4.11
-1  -4  -4  52.49   3.52
-1  -4  -4  55.28   3.75
4   1   -4  59.63   3.97
4   1   -4  57.71   3.86
-4  -1  -4  56.73   3.79
-4  -1  -4  55.69   3.69
4   -1  4   68.5    4.54
4   -1  4   60.49   4.01
-4  1   4   54.54   3.65
-4  1   4   57.8    3.88
-1  4   -4  61.83   4.14
-1  4   -4  57.12   3.82
1   -4  -4  56.8    3.8
1   -4  -4  56.77   3.84
1   4   4   61.12   4.11
1   4   4   53.58   3.6
-1  -4  4   59.82   4.01
-1  -4  4   58.84   3.94
4   1   5   129.09  8.55
4   1   5   144.17  9.53
-4  -1  5   143.25  9.49
-4  -1  5   141.46  9.38
-4  1   -5  144.4   9.55
-4  1   -5  136.77  9.06
4   -1  -5  153.93  10.19
4   -1  -5  121.99  8.12
1   -4  5   141.24  9.36
1   -4  5   124.76  8.27
-1  -4  -5  115.79  7.72
-1  -4  -5  138.24  9.17
4   1   -5  144.66  9.59
4   1   -5  130.8   8.68
-4  -1  -5  133.72  8.87
-4  -1  -5  137.9   9.13
4   -1  5   144.57  9.57
4   -1  5   134.25  8.89
-4  1   5   137.87  9.15
-4  1   5   134.34  8.91
-1  4   -5  134.34  8.91
-1  4   -5  141.48  9.38
1   4   5   132.03  8.78
1   4   5   132.08  8.76
4   1   6   33.36   2.24
4   1   6   33.92   2.3
-4  -1  6   35.33   2.41
-4  -1  6   29.87   2.05
-4  1   -6  38.03   2.56
-4  1   -6  31.36   2.11
4   -1  -6  34.01   2.37
4   -1  -6  32.28   2.2
-1  4   6   35.67   2.49
-1  4   6   27.63   1.92
1   4   -6  36.16   2.47
1   4   -6  31.79   2.18
4   1   -6  32.36   2.2
4   1   -6  35.2    2.41
-4  -1  -6  32.6    2.2
-4  -1  -6  38.42   2.62
4   -1  6   31.38   2.11
4   -1  6   34.92   2.35
-4  1   6   27.57   1.9
-4  1   6   34.67   2.37
1   -4  -6  29.61   2.03
1   -4  -6  34.2    2.39
-1  -4  6   32.32   2.22
-1  -4  6   34.11   2.34
4   1   7   255.2   16.89
4   1   7   263.68  17.44
-4  -1  7   248.42  16.44
-4  1   -7  261.23  17.27
-4  1   -7  239     15.8
4   -1  -7  260.48  17.23
-1  4   7   245.22  16.23
-1  4   7   263.49  17.46
1   -4  7   265.56  17.57
1   -4  7   257.08  17.01
1   4   -7  260.48  17.23
1   4   -7  263.49  17.44
-1  -4  -7  272.72  18.04
-1  -4  -7  252.38  16.74
4   1   -7  262.36  17.36
-4  -1  -7  240.32  15.91
-4  -1  -7  262.55  17.36
4   -1  7   249.93  16.52
4   -1  7   249.36  16.5
-4  1   7   248.04  16.44
-1  4   -7  256.9   17.01
-1  4   -7  270.65  17.91
1   -4  -7  263.49  17.48
1   -4  -7  274.98  18.19
1   4   7   252.19  16.71
1   4   7   277.24  18.36
-1  -4  7   267.26  17.69
-1  -4  7   251.81  16.67
4   1   8   0.51    0.41
4   1   8   0.57    0.28
-4  -1  8   0.19    0.41
-4  -1  8   0.66    0.36
-4  1   -8  1.28    0.32
-4  1   -8  1.13    0.38
4   -1  -8  1.45    0.36
4   -1  -8  1.32    0.57
-1  4   8   0.98    0.4
-1  4   8   -0.6    0.6
1   -4  8   0.51    0.36
1   -4  8   0.58    0.38
-1  -4  -8  0.36    0.64
-1  -4  -8  0.98    0.4
4   1   -8  0.26    0.47
4   1   -8  0.83    0.36
-4  -1  -8  0.94    0.32
-4  -1  -8  0.66    0.45
4   -1  8   1.32    0.28
4   -1  8   0.51    0.34
-4  1   8   1.24    0.36
-4  1   8   0.26    0.45
-1  4   -8  0.43    0.41
-1  4   -8  1.19    0.36
1   -4  -8  0.51    0.64
1   -4  -8  0.23    0.38
1   4   8   0.15    0.57
1   4   8   0.83    0.38
-1  -4  8   0.72    0.36
-1  -4  8   -0.28   0.4
4   1   9   113.66  7.57
4   1   9   102.04  6.78
-4  -1  9   109.44  7.29
-4  -1  9   96.9    6.46
-4  1   -9  103.02  6.86
-4  1   -9  103.23  6.86
4   -1  -9  99.37   6.61
4   -1  -9  102.95  6.91
-1  4   9   110.09  7.38
-1  4   9   99.14   6.61
1   -4  9   99.31   6.61
1   -4  9   99.84   6.65
1   4   -9  92.7    6.18
1   4   -9  102.95  6.87
-1  -4  -9  106.17  7.08
-1  -4  -9  106.86  7.18
4   1   -9  115.75  7.72
4   1   -9  101.21  6.74
-4  -1  -9  100.16  6.65
-4  -1  -9  108.39  7.23
4   -1  9   99.52   6.61
4   -1  9   106.86  7.1
-4  1   9   95.88   6.38
-4  1   9   113.12  7.55
-1  4   -9  106     7.06
-1  4   -9  98.03   6.54
1   -4  -9  109.52  7.35
1   -4  -9  106.75  7.1
1   4   9   114.29  7.65
1   4   9   104.92  6.99
-1  -4  9   104.87  6.99
-1  -4  9   97.9    6.52
4   1   10  5.56    0.6
-4  -1  10  5.73    0.62
-4  -1  10  5.27    0.51
4   -1  -10 5.05    0.51
4   -1  -10 5.37    0.77
-1  4   10  4.6     0.51
-1  4   10  5.25    0.75
1   -4  10  5.01    0.53
1   -4  10  5.2     0.53
1   4   -10 4.77    0.51
1   4   -10 4.5     0.57
-1  -4  -10 4.88    0.53
-1  -4  -10 5.37    0.79
4   1   -10 6.63    0.73
4   1   -10 5.44    0.53
-4  -1  -10 3.88    0.6
-4  -1  -10 4.56    0.47
4   -1  10  4.41    0.55
-4  1   10  5.78    0.64
-4  1   10  4.58    0.49
-1  4   -10 4.26    0.45
-1  4   -10 5.2     0.58
1   4   10  5.82    0.79
1   4   10  4.73    0.51
-1  -4  10  4.75    0.49
-1  -4  10  5.78    0.6
4   1   11  283.08  18.72
4   1   11  267.44  17.72
-4  -1  11  275.73  18.27
-4  -1  11  274.41  18.17
-4  1   -11 281.76  18.65
-4  1   -11 264.05  17.5
4   -1  -11 280.82  18.65
4   -1  -11 256.14  16.95
-1  4   11  268.39  17.84
-1  4   11  268.95  17.82
1   -4  11  273.47  18.1
1   -4  11  279.5   18.5
1   4   -11 276.11  18.29
1   4   -11 283.26  18.76
-1  -4  -11 287.6   19.04
-1  -4  -11 276.67  18.38
4   1   -11 270.46  17.93
4   1   -11 267.07  17.69
-4  -1  -11 293.25  19.44
-4  -1  -11 288.91  19.12
4   -1  11  274.41  18.17
4   -1  11  282.7   18.7
-4  1   11  275.54  18.23
-4  1   11  261.61  17.35
-1  4   -11 283.64  18.78
-1  4   -11 278.18  18.42
1   -4  -11 269.7   17.93
1   -4  -11 277.8   18.4
1   4   11  292.3   19.34
1   4   11  286.65  19.04
-1  -4  11  284.77  18.85
-1  -4  11  281.19  18.61
4   1   12  2.86    0.51
4   1   12  3.09    0.41
-4  -1  12  3.65    0.57
-4  -1  12  3.48    0.43
-4  1   -12 3.33    0.57
-4  1   -12 3.48    0.41
4   -1  -12 3.01    0.77
4   -1  -12 3.79    0.45
-1  4   12  2.84    0.77
-1  4   12  3.22    0.45
1   -4  12  2.79    0.41
1   -4  12  3.24    0.53
1   4   -12 2.92    0.57
1   4   -12 3.26    0.43
-1  -4  -12 3.48    0.79
-1  -4  -12 3.6     0.47
4   1   -12 2.96    0.66
4   1   -12 3.45    0.41
-4  -1  -12 3.86    0.45
-4  -1  -12 2.09    0.68
4   -1  12  3.48    0.49
4   -1  12  3.69    0.41
-4  1   12  3.63    0.47
-4  1   12  3.33    0.55
-1  4   -12 2.64    0.53
-1  4   -12 3.11    0.41
1   -4  -12 2.86    0.45
1   -4  -12 2.43    0.81
1   4   12  2.88    0.75
1   4   12  3.18    0.47
-1  -4  12  3.39    0.47
-1  -4  12  2.83    0.53
4   1   13  87.35   5.82
-4  -1  13  89.41   5.97
-4  1   -13 90.59   6.03
4   -1  -13 80.61   5.39
4   -1  -13 72.4    4.95
-1  4   13  85.83   5.74
1   -4  13  73.32   4.93
1   -4  13  86.62   5.78
1   4   -13 91.38   6.1
-1  -4  -13 90.35   6.05
4   1   -13 87.75   5.86
-4  -1  -13 87.75   5.86
-4  -1  -13 73.92   5.03
4   -1  13  94.02   6.25
-4  1   13  88.05   5.88
-1  4   -13 94.06   6.27
1   4   13  84.08   5.63
-1  -4  13  87.71   5.86
-1  -4  13  73.32   4.93
4   1   14  3.82    0.45
4   1   14  3.82    0.58
-4  1   -14 3.9     0.43
-4  1   -14 4.09    0.68
1   -4  14  4.99    0.62
1   -4  14  3.48    0.47
-1  -4  -14 3.97    0.51
-1  -4  -14 4.35    0.94
-4  -1  -14 4.14    0.47
-4  -1  -14 4.61    0.79
4   -1  14  4.12    0.43
4   -1  14  5.14    0.6
-1  4   -14 5.01    0.66
-1  4   -14 4.01    0.47
1   4   14  4.18    0.81
1   4   14  4.16    0.51
4   1   15  63.09   4.22
4   1   15  65.73   4.44
-4  -1  15  67.41   4.58
-4  -1  15  61.38   4.12
-4  1   -15 72.49   4.93
-4  1   -15 59.78   4.01
4   -1  -15 57.59   3.88
4   -1  -15 68.71   4.77
-1  4   15  59.04   3.97
-1  4   15  64.32   4.43
1   -4  15  65.98   4.46
1   4   -15 57.16   3.84
1   4   -15 65.09   4.43
-1  -4  -15 68.05   4.77
-1  -4  -15 60.02   4.05
4   1   -15 68.88   4.75
4   1   -15 54.92   3.69
-4  -1  -15 59.7    4.01
-4  -1  -15 72      4.93
4   -1  15  68.71   4.63
4   -1  15  61.57   4.12
-4  1   15  69.42   4.73
-4  1   15  58.86   3.96
-1  4   -15 59.95   4.12
-1  4   -15 55.94   3.77
1   -4  -15 60.06   4.05
1   -4  -15 70.36   4.92
1   4   15  62.02   4.18
1   4   15  60.27   4.18
-1  -4  15  65.67   4.44
-1  -4  15  58.1    3.9
4   1   16  -0.13   0.51
4   1   16  0.57    0.32
-4  -1  16  1.02    0.55
-4  -1  16  0.41    0.32
-4  1   -16 0.38    0.3
-4  1   -16 1.07    0.68
4   -1  -16 -0.24   0.3
4   -1  -16 1.13    0.85
-1  4   16  0.13    0.34
-1  4   16  1.49    0.68
1   -4  16  -0.17   0.32
1   -4  16  -0.36   0.47
1   4   -16 -0.94   0.57
1   4   -16 0.24    0.32
-1  -4  -16 -0.13   0.9
-1  -4  -16 -0.3    0.36
4   1   -16 -0.21   0.28
4   1   -16 0.66    0.73
-4  -1  -16 0.62    0.34
-4  -1  -16 -0.72   0.75
4   -1  16  0.26    0.3
4   -1  16  -0.06   0.49
-4  1   16  -0.02   0.57
-4  1   16  -0.23   0.32
-1  4   -16 0.02    0.3
-1  4   -16 0.41    0.51
1   -4  -16 0.15    0.92
1   -4  -16 0.55    0.36
1   4   16  -0.36   0.66
1   4   16  0.19    0.34
-1  -4  16  0.11    0.3
-1  -4  16  -0.02   0.47
4   1   17  10.13   0.98
-4  -1  17  11.09   1
-4  -1  17  12.83   0.96
4   -1  -17 10.79   0.83
4   -1  -17 11.6    1.26
-1  4   17  11.04   0.87
-1  4   17  10.85   1.11
1   -4  17  9.98    0.9
1   -4  17  10.36   0.81
1   4   -17 10.94   0.85
1   4   -17 9.87    0.96
-1  -4  -17 10.32   0.85
-1  -4  -17 9.42    1.34
4   1   -17 12.24   1.22
4   1   -17 10.83   0.81
-4  -1  -17 10.26   0.83
-4  1   17  11.71   0.89
-4  1   17  11.45   1.05
-1  4   -17 10.25   1.02
-1  4   -17 11.28   0.87
1   -4  -17 10.81   0.85
1   -4  -17 9.04    1.22
1   4   17  8.8     1.04
1   4   17  11.49   0.9
-1  -4  17  10.1    0.79
-1  -4  17  10.42   0.92
4   1   18  1.53    0.58
4   1   18  1.07    0.34
-4  -1  18  1.15    0.6
-4  -1  18  0.64    0.32
-4  1   -18 1.54    0.32
-4  1   -18 1.09    0.73
4   -1  -18 0.94    0.34
4   -1  -18 1.22    0.96
-1  4   18  0.79    0.36
-1  4   18  1.05    0.73
1   -4  18  0.81    0.53
1   -4  18  0.43    0.32
1   4   -18 1.05    0.32
1   4   -18 0.09    0.7
-1  -4  -18 -0.04   1.11
-1  -4  -18 0.79    0.38
4   1   -18 1.22    0.85
4   1   -18 0.92    0.32
-4  -1  -18 0.98    0.34
-4  -1  -18 -0.34   0.83
4   -1  18  0.34    0.53
4   -1  18  0.79    0.3
-4  1   18  0.36    0.64
-4  1   18  0.92    0.34
-1  4   -18 1.04    0.68
-1  4   -18 0.96    0.32
1   -4  -18 0.66    0.38
1   -4  -18 -0.08   1.09
1   4   18  1.04    0.36
1   4   18  0.77    0.75
-1  -4  18  1.19    0.57
-1  -4  18  0.57    0.32
4   1   20  0.53    0.7
4   1   20  -0.02   0.34
-4  -1  20  0.02    0.72
-4  1   -20 -0.13   0.32
-4  1   -20 0.87    0.92
4   -1  -20 1.32    1.22
4   -1  -20 0.19    0.4
1   -4  20  -0.17   0.36
1   -4  20  -0.49   0.64
-1  -4  -20 0.06    0.43
-1  -4  -20 -2.62   1.37
4   1   -20 -0.41   0.36
4   1   -20 -1.21   1.13
-4  -1  -20 0.11    0.36
-4  -1  -20 1.26    1.04
4   -1  20  0.64    0.32
4   -1  20  0.6     0.64
-4  1   20  -0.68   0.75
-1  4   -20 0.11    0.34
-1  4   -20 -0.21   0.79
1   4   20  -0.75   0.85
1   4   20  0.24    0.41
4   1   21  0.26    0.77
4   1   21  1.85    0.43
-4  1   -21 2.37    0.43
-4  1   -21 -0.3    1.05
4   -1  -21 2.09    0.41
4   -1  -21 2.67    1.3
-1  4   21  1.49    0.96
-1  4   21  1.98    0.45
1   -4  21  1.17    0.75
1   -4  21  2.32    0.49
1   4   -21 0.94    0.96
1   4   -21 2.47    0.41
-1  -4  -21 1.96    0.51
-1  -4  -21 2.07    1.45
4   1   -21 1.28    1.22
4   1   -21 1.92    0.41
-4  -1  -21 2.52    0.45
-4  -1  -21 1.24    1.17
4   -1  21  1.09    0.77
4   -1  21  2.45    0.43
-4  1   21  0.81    0.87
-4  1   21  1.7     0.45
-1  4   -21 2.54    0.43
-1  4   -21 0.13    0.94
1   -4  -21 2.58    1.45
1   -4  -21 1.86    0.49
1   4   21  1.41    0.47
1   4   21  -0.02   0.94
-1  -4  21  2.54    0.79
-1  -4  21  1.62    0.43
4   1   22  -0.24   0.4
-4  -1  22  -0.28   0.38
-4  -1  22  -0.32   0.85
-4  1   -22 -2.54   1.11
-4  1   -22 -0.43   0.38
4   -1  -22 0.4     0.38
4   -1  -22 -0.11   1.24
-1  4   22  -0.92   0.94
-1  4   22  0.09    0.43
1   -4  22  -0.21   0.41
1   -4  22  1.28    0.77
1   4   -22 -0.38   0.38
1   4   -22 -0.68   1.04
-1  -4  -22 0.11    0.45
-1  -4  -22 2.39    1.49
4   1   -22 -1.05   0.36
4   1   -22 0.55    1.15
-4  -1  -22 0.13    0.41
4   -1  22  -0.23   0.4
4   -1  22  -0.24   0.85
-1  4   -22 -0.09   0.38
-1  4   -22 0.64    1
1   -4  -22 -0.96   0.43
1   -4  -22 -1.92   1.47
1   4   22  0.17    0.47
1   4   22  0.08    0.89
-1  -4  22  0.24    0.4
-1  -4  22  -0.79   0.77
4   1   23  20.83   1.83
4   1   23  25.78   1.86
-4  -1  23  25.05   1.81
-4  -1  23  28.46   2.3
-4  1   -23 25.76   2.47
-4  1   -23 28.46   2.03
4   -1  -23 27.63   2.75
4   -1  -23 26.35   1.88
-1  4   23  24.28   1.79
-1  4   23  22.37   2.02
1   -4  23  25.76   2.09
1   -4  23  26.65   1.92
1   4   -23 25.8    1.86
1   4   -23 22.04   2.13
-1  -4  -23 21.06   2.56
-1  -4  -23 26.8    2
4   1   -23 24.09   2.35
4   1   -23 26.65   1.9
-4  -1  -23 24.67   2.5
-4  -1  -23 27.8    2
4   -1  23  28.78   2.03
4   -1  23  26.05   2.13
-4  1   23  25.93   2.17
-4  1   23  26.63   1.9
-1  4   -23 27.93   2
-1  4   -23 22.17   2.09
1   -4  -23 27.7    2.03
1   -4  -23 23.07   2.73
1   4   23  20.1    1.88
1   4   23  27.91   2.03
-1  -4  23  24.75   1.81
-1  -4  23  25.97   2.13
4   1   24  -0.94   0.87
4   1   24  0.96    0.49
-4  1   -24 0.36    0.45
-4  1   -24 -1.15   1.02
-1  4   24  -0.47   0.92
-1  4   24  -0.09   0.49
1   -4  24  0.38    0.77
1   -4  24  0.02    0.47
1   4   -24 0.7     0.43
1   4   -24 -0.62   0.98
-1  -4  -24 0.58    0.58
-1  -4  -24 -0.98   1.32
-4  -1  -24 -0.04   0.45
-4  -1  -24 1.41    1.13
4   -1  24  -0.6    0.45
4   -1  24  0.92    0.79
-1  4   -24 -0.15   0.96
-1  4   -24 0.72    0.45
1   -4  -24 -0.04   0.55
1   -4  -24 -0.34   1.36
1   4   24  -0.02   0.49
1   4   24  -0.26   0.89
-1  -4  24  0.24    0.45
-1  -4  24  -0.08   0.81
4   1   25  1.64    0.57
4   1   25  -0.6    0.83
-4  1   -25 0.92    0.92
-4  1   -25 1.43    0.53
-4  -1  -25 0.83    0.58
-4  -1  -25 -0.23   0.83
4   -1  25  1.22    0.87
4   -1  25  0.6     0.53
4   1   26  -0.4    0.64
-4  1   -26 -0.26   0.53
-4  1   -26 0.66    0.58
-4  -1  -26 0.28    0.62
-4  -1  -26 -0.58   0.53
4   -1  26  -0.64   0.81
4   -1  26  0.24    0.62
4   2   0   6000.53 396.08
4   2   0   7087.26 467.84
-4  -2  0   6081.52 401.54
-4  -2  0   6322.59 417.36
4   -2  0   7254.88 478.95
4   -2  0   7173.89 473.49
-4  2   0   7251.11 478.76
-4  2   0   7750.21 511.53
-2  4   0   7475.24 493.45
-2  4   0   7025.1  463.69
2   -4  0   7333.98 484.04
2   -4  0   7237.93 477.63
2   4   0   6795.33 448.63
2   4   0   6940.35 458.04
-2  -4  0   6539.18 431.49
-2  -4  0   6456.31 426.21
4   2   1   45.92   3.07
4   2   1   42.64   2.84
-4  -2  1   43.47   2.9
-4  -2  1   45.5    3.03
-4  2   -1  43.68   2.9
-4  2   -1  47.2    3.15
4   -2  -1  45.8    3.07
4   -2  -1  40.06   2.67
-2  4   1   46.28   3.13
-2  4   1   43.11   2.9
2   -4  1   45.52   3.05
2   -4  1   49.87   3.37
2   4   -1  46.35   3.15
2   4   -1  44.75   3.01
-2  -4  -1  49.99   3.39
-2  -4  -1  43.96   2.96
4   2   -1  45.96   3.07
4   2   -1  49.23   3.28
-4  -2  -1  42.9    2.86
-4  -2  -1  41.45   2.79
4   -2  1   43.73   2.9
4   -2  1   47.01   3.15
-4  2   1   44.03   2.96
-4  2   1   43.58   2.92
-2  4   -1  46.01   3.09
-2  4   -1  48.33   3.26
2   -4  -1  44.47   2.98
2   -4  -1  46.58   3.15
2   4   1   46.16   3.09
2   4   1   45.92   3.11
-2  -4  1   42.17   2.83
4   2   2   42.89   2.86
4   2   2   39.29   2.64
-4  -2  2   45.35   3.03
-4  -2  2   44.3    2.98
-4  2   -2  36.46   2.45
-4  2   -2  46.26   3.07
4   -2  -2  42.47   2.86
4   -2  -2  46.44   3.11
-2  4   2   46.71   3.15
-2  4   2   42.64   2.9
2   -4  2   44.69   2.99
2   -4  2   39.53   2.71
2   4   -2  44.88   3.01
2   4   -2  37.5    2.58
-2  -4  -2  41.04   2.77
-2  -4  -2  39.25   2.69
4   2   -2  41.74   2.81
4   2   -2  50.68   3.39
-4  -2  -2  43.26   2.88
-4  -2  -2  38.97   2.62
4   -2  2   43.66   2.9
-4  2   2   49.04   3.28
-4  2   2   40.93   2.77
-2  4   -2  45.67   3.07
-2  4   -2  40.08   2.73
2   -4  -2  44.37   3.01
2   -4  -2  46.75   3.13
2   4   2   39.02   2.64
2   4   2   39.87   2.71
-2  -4  2   50.48   3.39
-2  -4  2   40.7    2.75
4   2   3   23.2    1.56
-4  -2  3   20      1.39
4   -2  -3  20.23   1.39
-2  4   3   23.09   1.6
2   -4  3   19.08   1.34
2   4   -3  19.4    1.37
-2  -4  -3  23.17   1.6
4   2   -3  19.93   1.37
-4  -2  -3  23.07   1.56
4   -2  3   19.93   1.36
-4  2   3   22.81   1.56
2   -4  -3  23.32   1.6
2   4   3   23.94   1.66
-2  -4  3   19.38   1.37
4   2   4   218.48  14.45
-4  -2  4   229.4   15.18
-4  -2  4   191.54  12.68
-4  2   -4  245.78  16.23
4   -2  -4  237.31  15.71
-2  4   4   206.8   13.69
2   -4  4   219.23  14.5
2   -4  4   193.8   12.83
2   4   -4  190.41  12.6
2   4   -4  241.45  15.99
-2  -4  -4  237.87  15.76
-2  -4  -4  209.62  13.86
4   2   -4  189.28  12.54
4   2   -4  230.53  15.26
-4  -2  -4  216.78  14.33
4   -2  4   213.95  14.14
4   -2  4   200.02  13.22
-4  2   4   185.89  12.3
-4  2   4   219.23  14.52
-2  4   -4  235.43  15.58
2   -4  -4  211.51  13.99
2   -4  -4  235.43  15.61
2   4   4   206.99  13.71
-2  -4  4   187.29  12.41
-2  -4  4   215.84  14.3
4   2   5   429.98  28.42
4   2   5   400.79  26.48
-4  -2  5   375.55  24.82
-4  -2  5   378.56  25.01
-4  2   -5  381.77  25.22
-4  2   -5  413.78  27.33
4   -2  -5  331.67  21.92
4   -2  -5  357.28  23.64
2   -4  5   390.81  25.84
2   -4  5   378.56  25.01
-2  -4  -5  391.75  25.9
-2  -4  -5  376.12  24.9
4   2   -5  390.43  25.8
4   2   -5  389.11  25.73
-4  -2  -5  388.73  25.69
-4  -2  -5  415.67  27.46
4   -2  5   406.06  26.82
4   -2  5   371.78  24.56
-4  2   5   339.95  22.47
-4  2   5   353.7   23.41
-2  4   -5  393.63  26.01
-2  4   -5  400.22  26.44
2   4   5   427.72  28.29
2   4   5   382.33  25.28
4   2   6   8.16    0.64
-2  4   6   8.04    0.7
-4  -2  -6  7.03    0.58
4   -2  6   6.93    0.57
-4  2   6   6.7     0.6
-2  4   -6  10.13   0.83
2   -4  -6  7.12    0.64
4   2   7   34.18   2.35
4   2   7   35.62   2.41
-4  -2  7   33.69   2.3
-4  -2  7   34.43   2.35
-4  2   -7  35.03   2.35
-4  2   -7  34.26   2.34
4   -2  -7  31.83   2.24
4   -2  -7  37.84   2.56
-2  4   7   33.54   2.37
-2  4   7   33.05   2.26
2   -4  7   32.28   2.2
2   -4  7   32.13   2.2
2   4   -7  33.94   2.34
2   4   -7  34.94   2.37
-2  -4  -7  33.37   2.28
-2  -4  -7  32.55   2.32
4   2   -7  34.37   2.37
4   2   -7  35.6    2.43
-4  -2  -7  31.51   2.2
-4  -2  -7  35.01   2.37
4   -2  7   35.05   2.37
4   -2  7   33.3    2.24
-4  2   7   33.26   2.32
-4  2   7   33.05   2.26
-2  4   -7  31.08   2.15
-2  4   -7  33.09   2.24
2   -4  -7  32.56   2.32
2   -4  -7  33.43   2.3
2   4   7   33.84   2.32
2   4   7   33.03   2.34
-2  -4  7   32.21   2.22
-2  -4  7   34.33   2.34
4   2   8   962.04  63.55
4   2   8   1050.94 69.42
-4  -2  8   937.75  61.95
-4  -2  8   875.78  57.84
-4  2   -8  982.01  64.86
-4  2   -8  877.29  57.93
4   -2  -8  981.44  64.85
4   -2  -8  924.38  61.04
-2  4   8   1110.27 73.36
-2  4   8   882     58.25
2   -4  8   878.04  57.99
2   -4  8   924.94  61.1
2   4   -8  970.9   64.13
2   4   -8  865.8   57.18
-2  -4  -8  1046.61 69.14
-2  -4  -8  977.11  64.53
4   2   -8  836.61  55.26
4   2   -8  1019.49 67.33
-4  -2  -8  1086.35 71.76
-4  -2  -8  959.78  63.38
4   -2  8   863.16  57.01
4   -2  8   925.69  61.14
-4  2   8   900.46  59.48
-4  2   8   990.48  65.43
-2  4   -8  854.12  56.41
-2  4   -8  991.8   65.5
2   -4  -8  928.52  61.32
2   -4  -8  1096.33 72.44
2   4   8   961.86  63.53
2   4   8   1173.93 77.56
-4  -2  9   4.33    0.49
-4  -2  9   3.8     0.55
-4  2   -9  3.05    0.43
4   -2  -9  3.8     0.45
4   -2  -9  2.39    0.64
-2  4   9   2.79    0.45
-2  4   9   2.11    0.66
2   -4  9   3.69    0.45
2   -4  9   4.52    0.49
2   4   -9  3.92    0.45
2   4   -9  3.5     0.53
-2  -4  -9  2.79    0.72
-2  -4  -9  4.14    0.49
4   2   -9  3.09    0.53
4   2   -9  4.01    0.45
4   -2  9   4.28    0.43
-4  2   9   3.2     0.57
-4  2   9   3.39    0.45
-2  4   -9  3.52    0.43
-2  4   -9  2.99    0.49
2   -4  -9  2.47    0.66
2   -4  -9  3.31    0.45
2   4   9   2.99    0.66
2   4   9   2.92    0.45
-2  -4  9   3.96    0.47
-2  -4  9   3.65    0.51
4   2   10  78.73   5.29
4   2   10  69.84   4.67
-4  -2  10  62.7    4.2
-4  -2  10  78.24   5.25
-4  2   -10 64.28   4.29
4   -2  -10 62.64   4.2
4   -2  -10 80.27   5.44
2   -4  10  73.06   4.9
2   -4  10  63.26   4.24
2   4   -10 77.11   5.18
-2  -4  -10 65.41   4.39
4   2   -10 65.88   4.41
-4  -2  -10 69.22   4.61
4   -2  10  64.34   4.29
4   -2  10  78.26   5.22
-4  2   10  62.94   4.22
-4  2   10  74.62   5.03
-2  4   -10 75.49   5.07
2   4   10  68.48   4.6
-2  -4  10  74.96   5.03
-2  -4  10  63.4    4.26
4   2   11  -0.06   0.51
4   2   11  0.4     0.36
-4  -2  11  0.77    0.36
-4  -2  11  0.09    0.47
-4  2   -11 0.7     0.43
-4  2   -11 0.19    0.32
4   -2  -11 0.36    0.34
4   -2  -11 0.47    0.72
-2  4   11  0.6     0.36
-2  4   11  -0.06   0.64
2   -4  11  0.36    0.36
2   -4  11  0.73    0.4
2   4   -11 -0.08   0.36
2   4   -11 0.43    0.49
-2  -4  -11 0.32    0.73
-2  -4  -11 0.47    0.38
4   2   -11 -0.51   0.53
4   2   -11 0.06    0.32
-4  -2  -11 -0.11   0.34
-4  -2  -11 0.64    0.64
4   -2  11  0.53    0.3
4   -2  11  -0.21   0.38
-4  2   11  -0.02   0.55
-4  2   11  0.24    0.38
-2  4   -11 -0.23   0.32
-2  4   -11 0.49    0.45
2   -4  -11 -0.11   0.73
2   -4  -11 0       0.34
2   4   11  0.49    0.68
2   4   11  0.38    0.4
-2  -4  11  0.21    0.38
-2  -4  11  0.09    0.45
4   2   12  247.86  16.4
4   2   12  282.7   18.74
-4  -2  12  268.01  17.78
-4  -2  12  223.37  14.8
-4  2   -12 231.66  15.33
-4  2   -12 282.51  18.72
4   -2  -12 223.94  14.84
-2  4   12  275.54  18.33
-2  4   12  233.73  15.5
2   -4  12  229.96  15.24
2   -4  12  266.13  17.63
2   4   -12 221.49  14.67
2   4   -12 271.78  18.02
-2  -4  -12 254.26  16.86
4   2   -12 220.74  14.62
-4  -2  -12 236.18  15.63
4   -2  12  267.44  17.72
4   -2  12  234.86  15.54
-4  2   12  284.02  18.83
-4  2   12  236.93  15.71
-2  4   -12 229.96  15.24
-2  4   -12 273.85  18.16
2   -4  -12 225.07  14.92
2   4   12  242.96  16.1
-2  -4  12  228.27  15.12
-2  -4  12  261.23  17.33
4   2   13  164.68  10.92
4   2   13  161.29  10.74
-4  -2  13  156.19  10.38
-4  -2  13  160.94  10.72
-4  2   -13 161.99  10.77
-4  2   -13 165.17  10.94
4   -2  -13 153.27  10.17
4   -2  -13 163.84  10.98
-2  4   13  162.8   10.9
-2  4   13  159.94  10.62
2   -4  13  164.63  10.94
2   -4  13  165.4   10.98
2   4   -13 162.29  10.77
2   4   -13 160.65  10.7
-2  -4  -13 168.28  11.17
-2  -4  -13 156.42  10.49
4   2   -13 156.1   10.36
4   2   -13 166.02  11.07
-4  -2  -13 159.22  10.57
-4  -2  -13 159.92  10.68
4   -2  13  165.44  10.96
4   -2  13  162.82  10.81
-4  2   13  161.73  10.79
-4  2   13  155.63  10.34
-2  4   -13 165.78  11
-2  4   -13 160.05  10.66
2   -4  -13 154.95  10.4
2   -4  -13 172.84  11.47
2   4   13  165.97  11.02
2   4   13  154.65  10.36
-2  -4  13  163.35  10.87
-2  -4  13  164.67  10.92
4   2   14  44.26   2.99
4   2   14  47.27   3.26
-4  -2  14  44.17   3.11
-4  2   -14 44.54   3.01
-4  2   -14 48.97   3.37
-2  4   14  40.72   2.79
-2  4   14  51.49   3.62
2   -4  14  48.4    3.31
2   -4  14  44.18   2.99
-2  -4  -14 43.85   2.99
-2  -4  -14 51.02   3.65
-4  -2  -14 48.76   3.43
-4  -2  -14 43.81   2.98
4   -2  14  44.11   2.98
4   -2  14  48.4    3.3
-2  4   -14 44.88   3.03
-2  4   -14 50.27   3.45
2   -4  -14 48.76   3.52
2   -4  -14 43.83   2.98
2   4   14  44      2.99
2   4   14  48.5    3.41
-2  -4  14  41.87   2.86
-2  -4  14  48.35   3.31
4   2   15  0.77    0.55
4   2   15  0.94    0.32
-4  -2  15  1.34    0.36
-4  -2  15  -0.32   0.55
-4  2   -15 0.09    0.53
-4  2   -15 0.66    0.3
4   -2  -15 0.53    0.32
4   -2  -15 0.09    0.85
-2  4   15  0.73    0.36
-2  4   15  0.96    0.68
2   4   -15 0.85    0.58
2   4   -15 0.38    0.34
4   2   -15 0.77    0.3
4   2   -15 -0.24   0.64
-4  -2  -15 -0.75   0.77
-4  -2  -15 0.47    0.36
4   -2  15  0.66    0.3
4   -2  15  -0.34   0.45
-4  2   15  0.73    0.55
-4  2   15  0.77    0.36
2   -4  -15 0.36    0.36
2   -4  -15 0.68    0.9
-2  -4  15  0.96    0.34
-2  -4  15  0.83    0.51
4   2   16  27.29   2
4   2   16  25.05   1.75
-4  -2  16  30.29   2.18
-4  2   -16 24.63   1.71
-4  2   -16 30.32   2.2
-2  4   16  31.42   2.34
2   -4  16  29.34   2.09
2   4   -16 29.59   2.17
-2  -4  -16 29.59   2.35
4   2   -16 31.68   2.34
-4  -2  -16 30.08   2.32
4   -2  16  30.02   2.13
4   -2  16  25.16   1.73
-4  2   16  23.94   1.68
-4  2   16  31.57   2.28
-2  4   -16 30.3    2.18
2   4   16  25.14   1.77
2   4   16  28.21   2.17
-2  -4  16  28.89   2.07
4   2   17  0.68    0.34
4   2   17  0.28    0.57
-4  -2  17  0.7     0.3
-4  -2  17  0.08    0.55
-4  2   -17 -0.57   0.62
-4  2   -17 0.68    0.3
4   -2  -17 0.58    0.26
4   -2  -17 0.92    0.9
-2  4   17  1.34    0.7
-2  4   17  0.19    0.32
2   -4  17  0.87    0.51
2   -4  17  0.75    0.3
2   4   -17 0.62    0.3
2   4   -17 0.72    0.58
-2  -4  -17 1.73    1.02
-2  -4  -17 0.9     0.36
4   2   -17 0.51    0.28
4   2   -17 -1.51   0.7
-4  -2  -17 -0.21   0.92
-4  -2  -17 0.7     0.34
4   -2  17  0.98    0.49
4   -2  17  0.38    0.3
-4  2   17  1.36    0.53
-4  2   17  0.64    0.34
-2  4   -17 1.73    0.58
-2  4   -17 0.51    0.3
2   -4  -17 0.4     0.34
2   -4  -17 -1.13   0.96
2   4   17  0.68    0.75
2   4   17  0.47    0.4
-2  -4  17  0.43    0.3
-2  -4  17  0.58    0.51
4   2   18  12.9    1.19
4   2   18  15.39   1.15
-4  -2  18  16.63   1.37
-4  -2  18  16.01   1.17
-4  2   -18 15.73   1.37
-4  2   -18 16.72   1.21
4   -2  -18 16.1    1.19
4   -2  -18 16.2    1.66
-2  4   18  15.61   1.17
-2  4   18  14.37   1.39
2   -4  18  15.52   1.26
2   -4  18  15.88   1.17
2   4   -18 15.5    1.37
2   4   -18 16.18   1.19
-2  -4  -18 15.31   1.71
-2  -4  -18 13.88   1.07
4   2   -18 16.59   1.21
4   2   -18 16.48   1.53
-4  -2  -18 14.75   1.51
-4  -2  -18 16.18   1.19
4   -2  18  17.25   1.24
4   -2  18  15.27   1.24
-4  2   18  15.86   1.17
-4  2   18  16.12   1.39
-2  4   -18 16.8    1.22
-2  4   -18 15.84   1.37
2   -4  -18 16.76   1.24
2   -4  -18 16.16   1.73
2   4   18  14.94   1.43
2   4   18  15.88   1.21
-2  -4  18  14.94   1.11
-2  -4  18  14.05   1.21
4   2   19  0.75    0.68
4   2   19  -0.34   0.34
-4  -2  19  -0.38   0.66
-4  -2  19  0.19    0.36
-4  2   -19 0.43    0.85
-4  2   -19 0.13    0.32
4   -2  -19 -0.11   0.36
4   -2  -19 -1.21   1.11
-2  4   19  0.08    0.83
-2  4   19  -0.04   0.38
2   -4  19  0.45    0.58
2   -4  19  0.06    0.34
2   4   -19 -0.02   0.32
2   4   -19 -0.64   0.79
-2  -4  -19 -0.6    0.4
-2  -4  -19 -1.45   1.24
4   2   -19 -0.32   0.34
4   2   -19 -1.7    0.94
-4  -2  -19 -2.69   1.05
-4  -2  -19 0       0.36
4   -2  19  -0.94   0.57
4   -2  19  -0.17   0.3
-4  2   19  0.11    0.38
-4  2   19  -0.98   0.73
-2  4   -19 -0.58   0.7
-2  4   -19 -0.04   0.32
2   -4  -19 0.38    0.38
2   -4  -19 -0.79   1.22
2   4   19  0.41    0.41
2   4   19  0.38    0.89
-2  -4  19  -0.34   0.34
-2  -4  19  -0.13   0.62
4   2   20  0.26    0.38
4   2   20  -0.36   0.75
-4  -2  20  0.75    0.75
-4  -2  20  0.02    0.36
-4  2   -20 0.9     0.89
-4  2   -20 -0.3    0.32
4   -2  -20 0.21    0.38
4   -2  -20 0.55    1.15
-2  4   20  -0.13   0.4
-2  4   20  0.58    0.9
2   -4  20  0.06    0.4
2   -4  20  -0.49   0.64
2   4   -20 0.34    0.36
2   4   -20 -1.24   0.9
-2  -4  -20 0.47    0.43
-2  -4  -20 0.55    1.39
4   2   -20 -1.62   1
4   2   -20 0.04    0.36
-4  -2  -20 -0.02   0.38
-4  -2  -20 0.06    1.11
4   -2  20  -0.26   0.62
4   -2  20  0.72    0.32
-4  2   20  0.43    0.81
-4  2   20  0.09    0.38
-2  4   -20 -0.13   0.79
-2  4   -20 0.11    0.34
2   -4  -20 -0.64   0.41
2   -4  -20 -0.47   1.39
2   4   20  -0.21   0.43
2   4   20  -0.15   0.92
-2  -4  20  -0.15   0.38
-2  -4  20  0.51    0.7
4   2   21  0.06    0.41
4   2   21  0.47    0.83
-4  2   -21 0.26    0.38
-4  2   -21 -0.34   1.04
4   -2  -21 -0.26   0.4
4   -2  -21 -1.9    1.3
-2  4   21  0.08    0.4
-2  4   21  -0.08   0.9
2   4   -21 -0.02   0.36
2   4   -21 -0.3    1.02
-2  -4  -21 0.38    0.53
-2  -4  -21 0.32    1.51
4   2   -21 1.62    1.22
4   2   -21 0.08    0.36
-4  -2  -21 0.21    0.41
-4  -2  -21 -0.79   1.26
-4  2   21  -0.06   0.41
-4  2   21  0.24    0.85
2   -4  -21 -0.89   1.49
2   -4  -21 -0.13   0.43
2   4   21  -0.49   0.94
-2  -4  21  0       0.4
-2  -4  21  0.28    0.73
-4  -2  22  0.24    0.34
-4  -2  22  0.47    0.81
4   -2  -22 0.32    1.24
4   -2  -22 0.47    0.41
-2  4   22  0.11    0.4
-2  4   22  1.66    0.9
2   -4  22  0.34    0.75
2   -4  22  0.7     0.43
2   4   -22 -0.94   1.05
2   4   -22 0.41    0.38
-2  -4  -22 0.4     1.54
-2  -4  -22 0.41    0.47
4   2   -22 0.23    1.13
4   2   -22 0.47    0.38
-2  4   -22 0.23    0.98
-2  4   -22 0.98    0.41
2   -4  -22 0.09    1.47
2   -4  -22 0.3     0.43
2   4   22  -0.19   0.49
2   4   22  -1.05   1
-2  -4  22  0.73    0.77
-2  -4  22  0.51    0.41
4   2   23  0.51    0.92
4   2   23  0.09    0.45
-4  -2  23  -0.98   0.85
-4  -2  23  0.34    0.38
-4  2   -23 -1.34   1.15
-4  2   -23 -0.26   0.41
4   -2  -23 0.04    0.45
4   -2  -23 0.21    1.62
-2  4   23  -0.87   1
-2  4   23  -0.02   0.45
2   -4  23  0.62    0.81
2   -4  23  -0.13   0.41
2   4   -23 -0.23   0.4
2   4   -23 1.22    1.11
-2  -4  -23 -0.55   0.51
-2  -4  -23 1.05    1.71
4   2   -23 -1.21   1.32
4   2   -23 -0.04   0.4
-4  -2  -23 0       0.45
-4  -2  -23 -0.98   1.6
4   -2  23  -0.13   0.4
4   -2  23  0.89    0.81
-4  2   23  0.32    0.41
-4  2   23  0.15    0.96
-2  4   -23 0.62    1.04
-2  4   -23 0.53    0.41
2   -4  -23 0.28    0.47
2   -4  -23 0.36    1.73
2   4   23  0.4     0.51
2   4   23  1.22    1.13
-2  -4  23  0.51    0.85
-2  -4  23  0.96    0.43
4   2   24  0.58    0.83
4   2   24  0.55    0.51
-4  2   -24 0.57    0.94
-4  2   -24 0.94    0.43
2   -4  24  0.51    0.49
2   -4  24  -0.55   0.77
-2  -4  -24 -0.85   0.57
-2  -4  -24 2.37    1.28
-4  -2  -24 0.32    0.51
-4  -2  -24 -1.66   1.13
4   -2  24  0.7     0.73
4   -2  24  -0.21   0.45
-2  4   -24 0.34    0.43
-2  4   -24 1.09    0.92
2   4   24  0.3     0.55
2   4   24  1       0.92
4   2   25  0.06    0.57
4   2   25  -0.24   0.87
-4  2   -25 0.85    0.49
-4  2   -25 -0.7    0.85
2   -4  25  0.68    0.57
-4  -2  -25 -0.96   1.17
-4  -2  -25 0.77    0.57
4   -2  25  1.09    0.53
4   -2  25  1.13    0.89
-2  4   -25 0.28    0.51
4   -2  26  -0.24   0.62
4   3   0   -0.34   0.3
4   3   0   -0.06   0.43
-4  -3  0   0.06    0.26
-4  -3  0   -0.08   0.3
4   -3  0   0.11    0.24
4   -3  0   -0.32   0.41
-4  3   0   0.11    0.36
-4  3   0   0.08    0.26
-3  4   0   0.34    0.41
-3  4   0   -0.11   0.3
3   -4  0   0.04    0.49
3   -4  0   0.3     0.3
3   4   0   0.11    0.51
3   4   0   0.24    0.34
-3  -4  0   0.09    0.32
-3  -4  0   0.75    0.57
4   3   1   30.34   2.07
4   3   1   30.51   2.05
-4  -3  1   29.98   2.03
-4  -3  1   28.7    1.94
-4  3   -1  31.87   2.15
-4  3   -1  29.72   2.03
4   -3  -1  32.15   2.2
4   -3  -1  31.57   2.13
-3  4   1   31.74   2.15
-3  4   1   31.28   2.15
3   -4  1   30.08   2.11
3   -4  1   33.41   2.26
3   4   -1  31.08   2.18
3   4   -1  31.85   2.17
-3  -4  -1  30.94   2.09
-3  -4  -1  28.31   2
4   3   -1  29.8    2.07
4   3   -1  27.2    1.86
-4  -3  -1  31.83   2.15
-4  -3  -1  28.65   2
4   -3  1   30.98   2.13
4   -3  1   32.26   2.17
-4  3   1   29.74   2.03
-4  3   1   32.7    2.2
-3  4   -1  32.36   2.18
-3  4   -1  30.36   2.09
3   -4  -1  32.7    2.2
3   -4  -1  31.9    2.22
3   4   1   31.64   2.15
3   4   1   27.63   1.94
-3  -4  1   35.46   2.41
-3  -4  1   31.25   2.13
4   3   2   731.7   48.33
4   3   2   764.47  50.49
-4  -3  2   693.28  45.79
-4  -3  2   743.57  49.1
-4  3   -2  784.25  51.79
-4  3   -2  786.51  51.94
4   -3  -2  680.29  44.92
4   -3  -2  781.05  51.61
-3  4   2   814.01  53.77
-3  4   2   746.58  49.31
3   -4  2   853.37  56.37
3   -4  2   755.25  49.87
3   4   -2  795.17  52.55
3   4   -2  724.55  47.86
-3  -4  -2  742.44  49.04
-3  -4  -2  778.6   51.42
4   3   -2  768.43  50.76
4   3   -2  790.28  52.19
-4  -3  -2  793.86  52.43
-4  -3  -2  774.64  51.15
4   -3  2   838.3   55.37
4   -3  2   738.48  48.76
-4  3   2   779.73  51.51
-4  3   2   737.16  48.69
-3  4   -2  810.99  53.56
-3  4   -2  835.86  55.22
3   -4  -2  831.34  54.92
3   -4  -2  770.31  50.87
3   4   2   823.24  54.37
3   4   2   667.48  44.09
-3  -4  2   705.34  46.6
-3  -4  2   657.87  43.45
4   3   3   6.93    0.57
4   -3  -3  6.31    0.55
-3  4   3   7.12    0.6
3   -4  3   7.93    0.62
-3  -4  -3  6.2     0.53
-4  -3  -3  6.25    0.51
4   -3  3   7.53    0.57
-4  3   3   6.42    0.57
-3  4   -3  9.34    0.73
3   -4  -3  6.46    0.58
3   4   3   7.19    0.6
4   3   4   2.43    0.34
4   3   4   3.94    0.49
-4  -3  4   2.75    0.41
-4  3   -4  3.52    0.4
4   -3  -4  2.88    0.41
-3  4   4   2.84    0.41
-3  4   4   3.33    0.64
3   -4  4   3.43    0.4
-3  -4  -4  2.92    0.4
-3  -4  -4  4.24    0.66
4   3   -4  2.2     0.4
-4  -3  -4  2.66    0.36
-4  -3  -4  4.44    0.58
4   -3  4   3.15    0.34
4   -3  4   3.05    0.36
-4  3   4   3.94    0.58
-4  3   4   3.24    0.41
-3  4   -4  3.88    0.62
-3  4   -4  3.92    0.45
3   -4  -4  2.18    0.43
3   -4  -4  3.6     0.58
3   4   4   3.05    0.41
4   3   5   15.22   1.09
-4  3   -5  16.88   1.21
-4  3   -5  12.51   0.9
4   -3  -5  16.54   1.26
4   -3  -5  13.92   1.02
-3  4   5   16.1    1.26
3   -4  5   12.81   0.94
3   -4  5   14.24   1.02
3   4   -5  17.35   1.26
3   4   -5  14.69   1.07
-3  -4  -5  14.54   1.19
-3  -4  -5  13.75   1.02
-4  -3  -5  14.8    1.15
-4  -3  -5  14.86   1.05
4   -3  5   14.99   1.05
4   -3  5   13.97   1
-4  3   5   12.49   0.94
-4  3   5   16.88   1.3
-3  4   -5  15.65   1.13
-3  4   -5  15.35   1.22
3   -4  -5  13.79   1.02
3   4   5   13.97   1.04
3   4   5   16.95   1.28
-3  -4  5   14.6    1.09
-3  -4  5   16.71   1.21
-4  -3  6   10.43   0.83
-4  3   -6  9.57    0.75
3   -4  6   9.72    0.75
3   4   -6  9.15    0.77
4   3   -6  10.02   0.83
4   -3  6   10.62   0.79
-3  4   -6  9       0.75
3   4   6   13.11   1
-3  -4  6   10.17   0.83
4   3   7   35.39   2.41
-4  -3  7   32.85   2.24
-4  -3  7   41.23   2.81
-4  3   -7  41.53   2.81
-3  4   7   33.09   2.28
3   4   -7  42.64   2.9
-3  -4  -7  35.75   2.43
4   3   -7  32.09   2.18
-4  -3  -7  33.71   2.3
4   -3  7   38.87   2.62
4   -3  7   32.34   2.18
-4  3   7   32.77   2.24
3   -4  -7  33      2.26
3   4   7   33.68   2.32
-4  -3  8   1.73    0.38
-4  -3  8   0.28    0.43
-4  3   -8  0.72    0.38
-4  3   -8  0.9     0.3
4   -3  -8  1.04    0.62
4   -3  -8  0.75    0.34
-3  4   8   1.17    0.4
-3  4   8   2.11    0.66
3   -4  8   1       0.36
3   -4  8   1.02    0.32
3   4   -8  0.7     0.45
3   4   -8  0.96    0.36
-3  -4  -8  0.83    0.38
-3  -4  -8  0.73    0.66
4   3   -8  1.05    0.47
4   3   -8  1.19    0.36
4   -3  8   0.47    0.32
4   -3  8   1.26    0.34
-4  3   8   0.72    0.36
-4  3   8   0.51    0.6
-3  4   -8  1.04    0.32
-3  4   -8  0.85    0.4
3   -4  -8  0.68    0.36
3   -4  -8  0.77    0.62
3   4   8   1.22    0.38
3   4   8   0.47    0.58
-3  -4  8   0.79    0.38
-3  -4  8   1.21    0.43
4   3   9   126.28  8.38
4   3   9   108.31  7.25
-4  -3  9   121.18  8.06
-4  -3  9   112.99  7.53
-4  3   -9  102.53  6.82
-4  3   -9  120.82  8
4   -3  -9  128.75  8.55
4   -3  -9  101.89  6.86
-3  4   9   113.1   7.53
-3  4   9   105.21  7.06
3   -4  9   108.62  7.21
3   -4  9   127.36  8.46
3   4   -9  105.83  7.06
3   4   -9  123.57  8.21
-3  -4  -9  126.75  8.42
-3  -4  -9  95.85   6.44
4   3   -9  127.15  8.44
4   3   -9  112.85  7.53
-4  -3  -9  122.59  8.14
-4  -3  -9  107.41  7.19
4   -3  9   110.44  7.35
-4  3   9   95.87   6.42
-4  3   9   116.88  7.78
-3  4   -9  108.71  7.23
-3  4   -9  121.97  8.1
3   -4  -9  99.44   6.7
3   -4  -9  113.16  7.53
3   4   9   113.48  7.61
3   4   9   118.32  7.87
-3  -4  9   117.39  7.8
-3  -4  9   110.86  7.38
4   3   10  30.62   2.2
4   3   10  34.65   2.37
-4  -3  10  36.33   2.49
-4  -3  10  30.66   2.15
-4  3   -10 38.06   2.56
-4  3   -10 34.41   2.37
4   -3  -10 37.27   2.54
4   -3  -10 30.85   2.26
-3  4   10  35.73   2.45
-3  4   10  31.06   2.26
3   -4  10  34.33   2.35
3   -4  10  37.57   2.54
3   4   -10 36.18   2.47
3   4   -10 30.98   2.18
-3  -4  -10 33.69   2.49
-3  -4  -10 36.56   2.5
4   3   -10 36.26   2.47
4   3   -10 31.81   2.22
-4  -3  -10 31.4    2.28
-4  -3  -10 37.31   2.54
4   -3  10  38.53   2.6
4   -3  10  33.19   2.26
-4  3   10  32.92   2.26
-4  3   10  34.64   2.45
-3  4   -10 34.03   2.35
-3  4   -10 37.99   2.56
3   -4  -10 32.9    2.26
3   -4  -10 31.81   2.34
3   4   10  33.49   2.3
3   4   10  28.95   2.11
-3  -4  10  35.77   2.45
-3  -4  10  31.66   2.2
4   3   11  591.01  39.1
4   3   11  580.47  38.35
-4  -3  11  568.6   37.57
-4  -3  11  553.34  36.59
-4  3   -11 562.57  37.18
-4  3   -11 584.8   38.63
4   -3  -11 602.69  39.83
4   -3  -11 567.47  37.57
-3  4   11  571.05  37.74
-3  4   11  577.08  38.21
3   -4  11  574.82  37.99
3   -4  11  551.84  36.48
3   4   -11 567.66  37.54
3   4   -11 563.33  37.23
-3  -4  -11 633.95  41.96
-3  -4  -11 621.34  41.06
4   3   -11 575.19  38.03
4   3   -11 562.76  37.2
-4  -3  -11 583.86  38.63
-4  -3  -11 622.47  41.13
4   -3  11  564.08  37.27
4   -3  11  576.89  38.12
-4  3   11  567.09  37.52
-4  3   11  562.01  37.16
-3  4   -11 573.69  37.91
-3  4   -11 564.83  37.35
3   -4  -11 557.3   36.84
3   -4  -11 564.27  37.37
3   4   11  599.3   39.61
3   4   11  594.21  39.33
-3  -4  11  553.34  36.58
-3  -4  11  570.3   37.71
4   3   12  32.09   2.2
-4  -3  12  31.21   2.15
-4  -3  12  27.86   2
-4  3   -12 28.61   2
-4  3   -12 36.84   2.5
4   -3  -12 28.04   2.11
4   -3  -12 34.58   2.35
-3  4   12  31.68   2.18
-3  4   12  30.02   2.22
3   -4  12  34.05   2.32
3   -4  12  29.4    2.05
3   4   -12 32.7    2.24
3   4   -12 28.82   2.07
-3  -4  -12 32      2.2
4   3   -12 27.76   2
4   3   -12 34.84   2.37
-4  -3  -12 36.39   2.49
4   -3  12  30.23   2.09
4   -3  12  35.16   2.39
-4  3   12  29.98   2.17
-4  3   12  29.48   2.03
-3  4   -12 29.68   2.09
-3  4   -12 35.05   2.39
3   -4  -12 35.03   2.39
3   -4  -12 27.91   2.15
3   4   12  28.21   2.11
3   4   12  31.55   2.18
-3  -4  12  28.72   2.05
-3  -4  12  33.81   2.32
4   3   13  52.04   3.52
4   3   13  40.25   2.83
-4  -3  13  44.02   3.05
-4  -3  13  51.02   3.45
-4  3   -13 56.29   3.77
-4  3   -13 48.93   3.33
4   -3  -13 46.99   3.35
4   -3  -13 52.96   3.56
-3  4   13  46.09   3.15
3   -4  13  46.95   3.2
3   -4  13  51.81   3.48
-3  -4  -13 52.11   3.52
-3  -4  -13 43.71   3.16
4   3   -13 52.13   3.5
4   3   -13 50.04   3.45
-4  -3  -13 41.11   2.98
-4  -3  -13 53      3.56
4   -3  13  50.63   3.43
4   -3  13  53.19   3.56
-4  3   13  49.93   3.47
-4  3   13  52.11   3.52
-3  4   -13 49.61   3.39
-3  4   -13 55.16   3.71
3   4   13  49.87   3.37
4   3   14  46.76   3.26
4   3   14  55.84   3.77
-4  -3  14  47.29   3.26
-4  -3  14  52.9    3.56
-4  3   -14 49.29   3.37
-4  3   -14 58.18   3.9
4   -3  -14 46.67   3.33
4   -3  -14 53.92   3.63
-3  4   14  46.75   3.3
-3  4   14  52.15   3.52
3   -4  14  53.15   3.62
3   -4  14  54.11   3.63
3   4   -14 44.98   3.11
3   4   -14 60.19   4.05
-3  -4  -14 58.46   3.94
-3  -4  -14 43.85   3.2
4   3   -14 47.29   3.3
4   3   -14 54.9    3.69
-4  -3  -14 56.33   3.79
4   -3  14  49.33   3.35
4   -3  14  55.5    3.73
-4  3   14  51.83   3.5
-4  3   14  49.95   3.48
-3  4   -14 51.47   3.52
-3  4   -14 60.14   4.03
3   -4  -14 46.31   3.35
3   -4  -14 55.82   3.77
3   4   14  49.29   3.35
4   3   15  138.32  9.27
4   3   15  134.55  8.95
-4  -3  15  125.49  8.34
-4  -3  15  140.78  9.42
-4  3   -15 143.4   9.59
-4  3   -15 129.94  8.63
4   -3  -15 150.67  10.15
4   -3  -15 127.9   8.51
-3  4   15  136.7   9.19
-3  4   15  126.47  8.42
3   -4  15  138.35  9.23
3   -4  15  122.93  8.17
3   4   -15 121.93  8.12
3   4   -15 136.08  9.12
4   3   -15 144.66  9.7
4   3   -15 120.67  8.02
-4  -3  -15 130.12  8.66
-4  -3  -15 140.97  9.53
4   -3  15  144.4   9.62
4   -3  15  131.41  8.72
-4  3   15  129.99  8.64
-4  3   15  149.62  10.02
-3  4   -15 138.17  9.23
-3  4   -15 121.03  8.04
3   -4  -15 145.36  9.83
3   -4  -15 130.41  8.68
-3  -4  15  127.54  8.53
-3  -4  15  118.13  7.87
-4  -3  16  1.47    0.55
-4  -3  16  0.81    0.32
4   -3  -16 2.45    0.98
4   -3  -16 1.09    0.32
3   -4  16  0.81    0.49
3   -4  16  1.54    0.34
3   4   -16 0.94    0.32
3   4   -16 1.34    0.64
-3  -4  -16 0.92    0.38
-3  -4  -16 0.83    1.04
4   3   -16 0.43    0.68
4   3   -16 1.3     0.32
4   -3  16  0.98    0.32
-4  3   16  1.15    0.36
-4  3   16  0.94    0.64
-3  4   -16 0.43    0.3
-3  4   -16 1.26    0.57
3   -4  -16 1.75    1
3   -4  -16 0.72    0.34
3   4   16  0.51    0.72
3   4   16  1.13    0.4
-3  -4  16  1.21    0.32
-3  -4  16  0.92    0.53
4   3   17  14.41   1.32
4   3   17  18.89   1.37
-4  -3  17  17.31   1.39
-4  -3  17  17.5    1.26
-4  3   -17 14.35   1.24
-4  3   -17 19.76   1.39
4   -3  -17 19.02   1.36
4   -3  -17 14.94   1.56
-3  4   17  18.14   1.32
-3  4   17  17.95   1.54
3   -4  17  16.63   1.3
3   -4  17  17.78   1.26
3   4   -17 18.68   1.34
3   4   -17 16.46   1.43
-3  -4  -17 18.76   1.86
-3  -4  -17 18.23   1.34
4   3   -17 15.91   1.43
4   3   -17 19.74   1.39
-4  -3  -17 13.5    1.56
-4  -3  -17 17.55   1.28
4   -3  17  16.16   1.28
4   -3  17  20.04   1.41
-4  3   17  16.76   1.41
-4  3   17  18.02   1.3
-3  4   -17 19.23   1.37
-3  4   -17 16.18   1.37
3   -4  -17 18.72   1.36
3   -4  -17 15.99   1.66
3   4   17  14.69   1.37
3   4   17  18.74   1.37
-3  -4  17  15.37   1.26
-3  -4  17  16.37   1.19
4   3   18  1.32    0.4
4   3   18  0.17    0.68
-4  -3  18  1.05    0.62
-4  -3  18  0.7     0.32
-4  3   -18 0.64    0.3
-4  3   -18 0.75    0.64
4   -3  -18 0.92    1
4   -3  -18 1.21    0.34
-3  4   18  -0.41   0.75
-3  4   18  1.34    0.36
3   -4  18  1.04    0.32
3   -4  18  1.15    0.53
3   4   -18 0.68    0.32
3   4   -18 0.55    0.75
-3  -4  -18 1.32    1.24
-3  -4  -18 0.75    0.41
4   3   -18 0.98    0.32
4   3   -18 0.47    0.75
-4  -3  -18 1.47    1.15
-4  -3  -18 0.87    0.36
4   -3  18  1.15    0.32
4   -3  18  -0.23   0.53
-4  3   18  0.32    0.68
-4  3   18  0.75    0.36
-3  4   -18 1.09    0.34
-3  4   -18 0.73    0.64
3   -4  -18 0.28    1.11
3   -4  -18 1.05    0.36
3   4   18  0.94    0.38
3   4   18  0       0.81
-3  -4  18  0.62    0.58
-3  -4  18  0.51    0.32
4   3   19  72.04   4.99
4   3   19  84.17   5.65
-4  -3  19  82.1    5.52
-4  -3  19  79.1    5.44
-4  3   -19 81.4    5.59
-4  3   -19 79.95   5.35
4   -3  -19 84.85   5.69
4   -3  -19 87.82   6.2
-3  4   19  81.98   5.71
-3  4   19  79.27   5.33
3   -4  19  81.27   5.52
3   -4  19  79.97   5.37
3   4   -19 79.72   5.56
3   4   -19 78.73   5.27
-3  -4  -19 74.71   5.5
-3  -4  -19 81.01   5.46
4   3   -19 81.68   5.48
4   3   -19 78.67   5.48
-4  -3  -19 79.33   5.33
-4  -3  -19 75.07   5.44
4   -3  19  82.83   5.63
4   -3  19  83.17   5.56
-4  3   19  86      5.78
-4  3   19  79.35   5.48
-3  4   -19 80.14   5.37
-3  4   -19 80.97   5.57
3   -4  -19 81.25   5.46
3   -4  -19 87.88   6.29
3   4   19  82.1    5.52
3   4   19  72.49   5.07
-3  -4  19  77.92   5.24
-3  -4  19  76.28   5.25
4   3   20  0.66    0.43
4   3   20  1.37    0.79
-4  -3  20  1.07    0.4
-4  -3  20  1.04    0.72
-4  3   -20 1.54    0.38
-4  3   -20 0.51    0.85
4   -3  -20 0.9     1.15
4   -3  -20 1.04    0.36
-3  4   20  0.9     0.43
-3  4   20  -1.56   0.83
3   -4  20  0.55    0.4
3   -4  20  0.4     0.64
-3  -4  -20 1.02    0.47
-3  -4  -20 -0.06   1.43
4   3   -20 1.34    1.02
4   3   -20 0.7     0.36
-4  -3  -20 0.87    1.37
-4  -3  -20 1.04    0.41
4   -3  20  0.79    0.36
4   -3  20  0.72    0.64
-4  3   20  0.83    0.36
-4  3   20  -0.57   0.73
-3  4   -20 0.04    0.79
-3  4   -20 0.66    0.34
3   -4  -20 0.77    1.39
3   -4  -20 0.79    0.41
3   4   20  1.28    0.47
3   4   20  0.02    0.89
-3  -4  20  -0.11   0.7
-3  -4  20  0.81    0.4
4   3   21  0.02    0.47
4   3   21  0.21    0.9
-4  3   -21 0.34    0.98
-4  3   -21 1.28    0.4
4   -3  -21 -1.04   1.36
4   -3  -21 1.13    0.41
-3  4   21  0.72    0.43
-3  4   21  0.92    0.92
3   -4  21  0.53    0.47
3   4   -21 0.3     0.38
3   4   -21 0.49    1.07
4   3   -21 1.28    0.4
4   3   -21 1.24    1.11
-4  -3  -21 0.4     0.45
-4  -3  -21 3.07    1.56
-4  3   21  0.62    0.4
-4  3   21  0.43    0.89
3   -4  -21 0.41    0.43
3   -4  -21 1.73    1.51
-3  -4  21  1.05    0.77
-3  -4  21  0.83    0.43
4   3   22  -0.26   0.9
4   3   22  0.55    0.51
-4  -3  22  -0.47   0.79
-4  -3  22  -0.47   0.38
-4  3   -22 0.09    1.11
4   -3  -22 -0.08   0.43
4   -3  -22 2.07    1.36
-3  4   22  0.55    0.89
-3  4   22  0.13    0.41
3   -4  22  0.53    0.73
3   -4  22  0       0.41
3   4   -22 0.51    1.13
3   4   -22 0.36    0.38
-3  -4  -22 0.9     1.6
-3  -4  -22 0.19    0.47
4   3   -22 0.28    1.17
4   3   -22 0.15    0.4
-4  -3  -22 0.43    1.47
-4  -3  -22 0.3     0.45
4   -3  22  -0.11   0.75
-3  4   -22 0.02    0.38
-3  4   -22 1.56    1
3   -4  -22 2.41    1.54
3   4   22  -0.87   0.96
3   4   22  -0.02   0.47
-3  -4  22  0.13    0.4
-3  -4  22  -0.73   0.77
4   3   23  8.53    1.3
4   3   23  8.16    0.83
-4  -3  23  9.87    1.22
-4  -3  23  9.57    0.85
-4  3   -23 6.27    0.7
4   -3  -23 8.21    0.83
4   -3  -23 10.1    2.02
-3  4   23  8.17    0.81
-3  4   23  11      1.45
3   -4  23  7.65    1.09
3   -4  23  7.87    0.75
3   4   -23 8.63    1.43
3   4   -23 7.38    0.73
-3  -4  -23 6.76    2.09
-3  -4  -23 7.53    0.83
4   3   -23 9.45    1.56
4   3   -23 7.38    0.72
-4  -3  -23 9.08    0.9
-4  -3  -23 9.89    2.15
4   -3  23  7.78    1.09
4   -3  23  9.72    0.83
-4  3   23  11.43   1.47
-4  3   23  8.91    0.81
-3  4   -23 8       0.75
-3  4   -23 8.21    1.36
3   -4  -23 6.93    0.77
3   -4  -23 12.6    2.15
3   4   23  8.21    0.83
3   4   23  7.03    1.3
-3  -4  23  9.49    1.19
-3  -4  23  7.53    0.75
4   3   24  0.28    0.55
4   3   24  -0.55   0.83
-4  3   -24 -0.45   0.92
-4  3   -24 -0.55   0.45
3   -4  24  -0.34   0.51
3   -4  24  0.17    0.72
-3  -4  -24 -0.11   1.24
-3  -4  -24 -0.21   0.57
-4  -3  -24 -0.83   0.55
-4  -3  -24 1.3     1.24
4   -3  24  0.09    0.72
4   -3  24  -0.13   0.45
-3  4   -24 0.32    0.81
-3  4   -24 0.55    0.45
4   3   25  -0.04   0.58
4   3   25  1.07    0.87
-4  3   -25 0.72    0.81
-4  3   -25 0.7     0.51
3   -4  25  -0.09   0.81
3   -4  25  -0.41   0.53
-3  -4  -25 -0.15   0.64
-3  -4  -25 0.6     1.11
-4  -3  -25 0       0.58
-4  -3  -25 -0.64   1.19
4   -3  25  0.96    0.85
4   -3  25  0.28    0.51
-3  4   -25 -0.34   0.77
-3  4   -25 -0.13   0.51
3   4   25  -1.81   0.9
3   4   25  0.09    0.58
-4  4   0   194.56  12.88
4   -4  0   187.19  12.41
4   4   0   240.51  15.91
4   4   0   192.86  12.81
4   4   -1  0.08    0.57
4   4   -1  0.38    0.36
-4  -4  -1  0.11    0.28
-4  -4  -1  -0.32   0.58
4   -4  1   -0.11   0.26
4   -4  1   -0.21   0.49
-4  4   1   0.11    0.41
-4  4   1   -0.11   0.32
-4  4   -1  0.08    0.3
-4  4   -1  -0.47   0.43
4   -4  -1  -0.13   0.3
4   -4  -1  0.23    0.49
4   4   1   0.58    0.49
4   4   1   0.24    0.34
-4  -4  1   0.06    0.36
-4  -4  1   -0.11   0.32
4   4   -2  5.59    0.73
-4  -4  -2  6.72    0.75
4   -4  2   5.91    0.68
-4  4   2   8.46    0.77
-4  4   -2  6.06    0.64
4   -4  -2  6.1     0.7
4   4   2   6.82    0.7
4   4   -3  -0.13   0.36
4   4   -3  0.04    0.4
-4  -4  -3  0.26    0.57
-4  -4  -3  0       0.3
4   -4  3   0.19    0.28
4   -4  3   0.08    0.24
-4  4   3   0.04    0.32
-4  4   3   0.02    0.51
-4  4   -3  0.17    0.49
-4  4   -3  -0.15   0.32
4   -4  -3  0       0.53
4   -4  -3  -0.28   0.32
4   4   3   -0.28   0.47
4   4   3   -0.24   0.32
-4  -4  3   -0.06   0.36
-4  -4  3   -0.06   0.34
-4  -4  -4  181.13  12.03
-4  -4  -4  136.9   9.08
4   -4  4   142.08  9.42
-4  4   -4  159.43  10.57
4   4   4   137.17  9.1
4   4   -5  0.57    0.34
4   4   -5  0       0.41
-4  -4  -5  0       0.34
-4  -4  -5  0.94    0.64
4   -4  5   0.17    0.28
4   -4  5   0.15    0.28
-4  4   5   0.17    0.36
-4  4   5   0.75    0.55
-4  4   -5  -0.13   0.34
-4  4   -5  -0.09   0.62
4   -4  -5  -0.43   0.34
4   -4  -5  0.08    0.57
4   4   5   -0.49   0.55
4   4   5   -0.38   0.34
-4  -4  5   0.81    0.36
-4  -4  5   -0.24   0.36
4   4   -6  52.79   3.56
4   4   -6  41.42   2.81
-4  -4  -6  43      2.9
4   -4  6   42.26   2.84
4   -4  6   45.9    3.07
-4  4   6   52.85   3.62
-4  4   6   41.87   2.84
-4  4   -6  52.04   3.5
4   -4  -6  42.41   2.86
4   4   6   45.07   3.05
-4  -4  6   41.94   2.84
-4  -4  6   48.2    3.26
4   4   -7  -0.11   0.32
4   4   -7  0.34    0.43
-4  4   7   -0.58   0.58
-4  4   7   0       0.36
4   -4  -7  -0.4    0.64
4   -4  -7  0.3     0.34
-4  -4  7   0.13    0.34
-4  -4  7   0.3     0.43
4   4   -8  597.42  39.5
4   4   -8  585.36  38.69
-4  -4  -8  662.58  43.83
-4  -4  -8  648.27  42.85
4   -4  8   635.08  41.94
4   -4  8   582.73  38.5
-4  4   8   602.31  39.83
-4  4   8   548.82  36.27
-4  4   -8  604.76  39.97
-4  4   -8  576.89  38.1
4   -4  -8  594.59  39.34
4   -4  -8  532.63  35.2
4   4   8   661.64  43.75
4   4   8   619.83  40.96
-4  -4  8   584.04  38.59
-4  -4  8   609.66  40.29
4   4   -9  -0.11   0.47
4   4   -9  0.06    0.32
-4  -4  -9  0.45    0.72
-4  -4  -9  0.28    0.36
4   -4  9   -0.47   0.34
4   -4  9   -0.15   0.32
-4  4   9   0.06    0.36
-4  4   9   0.36    0.6
-4  4   -9  -0.4    0.3
-4  4   -9  0.21    0.41
4   -4  -9  -0.11   0.3
4   -4  -9  -0.72   0.68
4   4   9   0.55    0.62
4   4   9   -0.19   0.38
-4  -4  9   0.23    0.43
-4  -4  9   -0.45   0.36
4   4   -10 60.23   4.05
4   4   -10 72.13   4.86
-4  -4  -10 79.56   5.42
-4  -4  -10 68.95   4.61
4   -4  10  68.09   4.54
4   -4  10  72.79   4.88
-4  4   10  68.74   4.69
-4  4   10  62.89   4.24
-4  4   -10 74.71   5.01
-4  4   -10 64.68   4.33
4   -4  -10 73.74   5.05
4   -4  -10 60.57   4.07
4   4   10  64.71   4.35
4   4   10  71.06   4.84
-4  -4  10  64.05   4.29
-4  -4  10  69.03   4.65
4   4   -11 0.02    0.53
4   4   -11 0.08    0.34
-4  -4  -11 -0.36   0.87
-4  -4  -11 0.19    0.38
4   -4  11  0.15    0.32
4   -4  11  0.13    0.38
-4  4   11  0.26    0.7
-4  4   11  -0.19   0.36
-4  4   -11 0.02    0.45
-4  4   -11 -0.19   0.32
4   -4  -11 0.28    0.79
4   -4  -11 0.43    0.32
4   4   11  -0.13   0.4
4   4   11  -0.32   0.68
-4  -4  11  0.15    0.36
-4  -4  11  -0.32   0.47
4   4   -12 91.67   6.12
-4  -4  -12 103.32  6.89
4   -4  12  117.79  7.83
4   -4  12  102.74  6.84
-4  4   12  100.16  6.69
-4  4   -12 95.83   6.38
4   -4  -12 106.86  7.12
4   4   12  104.85  6.99
4   4   12  125.53  8.44
-4  -4  12  116.81  7.82
-4  -4  12  97.84   6.54
-4  -4  -13 0.04    0.34
-4  -4  -13 0.23    0.9
4   -4  13  -0.11   0.32
4   -4  13  0.3     0.41
-4  4   -13 -0.06   0.3
-4  4   -13 0.13    0.47
4   4   13  -0.72   0.68
4   4   13  -0.43   0.4
-4  -4  13  0.77    0.58
4   4   -14 5.18    0.72
-4  -4  -14 5.71    1.11
4   -4  14  5.16    0.6
4   -4  14  3.9     0.43
-4  4   14  4.5     0.51
-4  4   14  6.01    0.83
-4  4   -14 5.9     0.66
4   -4  -14 3.99    0.45
4   4   14  5.35    0.87
4   4   14  3.96    0.49
-4  -4  14  3.79    0.45
-4  -4  14  5.31    0.7
4   4   -15 0.11    0.58
4   4   -15 0.21    0.3
-4  -4  -15 -0.11   0.36
-4  -4  -15 0       0.94
4   -4  15  -0.77   0.45
4   -4  15  0.09    0.3
-4  4   15  -0.09   0.34
-4  4   15  0.45    0.66
-4  4   -15 0.13    0.3
-4  4   -15 0.06    0.49
4   -4  -15 -0.17   0.3
4   -4  -15 0.15    0.94
4   4   15  0.45    0.36
4   4   15  0.43    0.72
-4  -4  15  0.57    0.32
-4  -4  15  0.53    0.53
4   4   -16 18.14   1.49
4   4   -16 13.58   1
-4  -4  -16 15.97   1.66
-4  -4  -16 15.16   1.13
4   -4  16  17.03   1.32
-4  4   16  15.9    1.17
-4  4   -16 14.18   1.05
-4  4   -16 17.21   1.41
4   -4  -16 14.84   1.09
4   -4  -16 19.46   1.79
4   4   16  15.26   1.39
4   4   16  15.1    1.15
-4  -4  16  17.46   1.39
-4  -4  16  13.22   0.98
4   4   -17 -0.3    0.73
4   4   -17 -0.21   0.28
-4  -4  -17 0.32    1.21
-4  -4  -17 0.3     0.36
4   -4  17  0.08    0.3
4   -4  17  -0.13   0.49
-4  4   17  -0.21   0.32
-4  4   17  0.45    0.73
-4  4   -17 0.62    0.62
-4  4   -17 -0.53   0.28
4   -4  -17 0.81    1.11
4   -4  -17 -0.4    0.32
4   4   17  -0.17   0.38
4   4   17  0.94    0.79
-4  -4  17  -0.24   0.3
-4  -4  17  0.04    0.58
4   4   -18 15.71   1.49
4   4   -18 15.26   1.13
-4  -4  -18 14.18   1.09
-4  -4  -18 13.88   1.75
4   -4  18  16.05   1.17
4   -4  18  16.1    1.32
-4  4   18  15.71   1.19
-4  4   18  17.12   1.54
-4  4   -18 16.61   1.21
-4  4   -18 16.57   1.43
4   -4  -18 17.5    1.92
4   -4  -18 15.73   1.17
4   4   18  13.45   1.39
4   4   18  14.92   1.15
-4  -4  18  16.33   1.39
-4  -4  18  15.01   1.13
-4  -4  -19 0.26    1.37
-4  -4  -19 0.77    0.43
4   -4  19  -0.09   0.32
4   -4  19  1.45    0.6
-4  4   -19 0.3     0.32
-4  4   -19 -0.73   0.73
4   4   19  -0.73   0.87
4   4   19  -0.08   0.41
4   4   -20 2.37    1
4   4   -20 2.75    0.43
-4  -4  -20 2.32    0.53
-4  -4  -20 1.13    1.49
4   -4  20  3.28    0.49
4   -4  20  2.07    0.68
-4  4   20  2.84    0.49
-4  4   20  1.96    0.85
-4  4   -20 4.24    0.51
-4  4   -20 1.3     0.83
4   -4  -20 1.11    1.37
4   -4  -20 2.56    0.45
4   4   20  1.7     0.94
4   4   20  2.58    0.51
-4  -4  20  1.15    0.77
-4  -4  20  2.83    0.49
4   4   -21 0.87    0.38
4   4   -21 1.96    1.04
-4  -4  -21 0.43    1.66
-4  -4  -21 -0.23   0.47
4   -4  21  0.02    0.41
4   -4  21  -0.41   0.7
-4  4   21  0.38    0.43
-4  4   21  -0.09   0.89
-4  4   -21 -0.06   0.36
-4  4   -21 0.08    0.9
4   -4  -21 0.19    0.4
4   -4  -21 0.38    1.49
4   4   21  0.45    0.53
4   4   -22 0.13    1.17
4   4   -22 0.89    0.4
-4  -4  -22 1.83    1.66
-4  -4  -22 0.41    0.51
4   -4  22  1.86    0.77
4   -4  22  1.19    0.43
-4  4   -22 0.57    0.41
-4  4   -22 0.92    0.98
4   -4  -22 1.15    0.45
4   -4  -22 1.3     1.62
4   4   22  0.32    0.96
4   4   22  0.57    0.49
-4  -4  22  0.94    0.83
-4  -4  22  0.57    0.41
4   4   -23 0.21    0.4
4   4   -23 -0.21   1.11
-4  -4  -23 1.17    1.43
-4  -4  -23 -0.13   0.53
4   -4  23  0.34    0.43
4   -4  23  -0.02   0.73
-4  4   23  0.49    0.96
-4  4   23  -0.11   0.45
-4  4   -23 -0.23   1
4   -4  -23 -1.53   1.47
4   -4  -23 0.57    0.49
4   4   23  0.28    0.53
4   4   23  -1.53   0.9
-4  -4  23  0.3     0.79
-4  -4  23  0.08    0.45
-4  -4  -24 0.21    0.6
-4  -4  -24 1.43    1.26
4   -4  24  -0.15   0.49
4   -4  24  0.17    0.73
-4  4   -24 0.53    0.47
-4  4   -24 -1.26   0.85
4   4   24  -0.81   0.58
4   4   24  -0.51   0.89
-4  -4  -25 1.81    0.9
-4  -4  -25 -0.19   0.64
4   -4  25  -0.13   0.57
4   -4  25  -0.57   0.7
-4  4   -25 0.51    0.64
-4  4   -25 -0.9    0.53
4   4   25  -0.09   0.85
4   4   25  0.6     0.66
5   0   0   -0.06   0.24
5   0   0   -0.04   0.17
-5  0   0   0.26    0.17
-5  0   0   -0.13   0.17
0   5   0   0       0.34
0   5   0   -0.32   0.49
0   -5  0   0.34    0.32
0   -5  0   -0.09   0.57
5   0   -1  1033.61 68.25
5   0   -1  930.21  61.42
-5  0   1   1045.48 69.03
-5  0   1   952.25  62.87
0   5   -1  1057.16 69.82
0   5   -1  1009.51 66.67
0   -5  -1  1033.24 68.25
0   -5  -1  998.58  65.94
0   5   1   995.94  65.79
0   5   1   925.51  61.12
0   -5  1   1031.73 68.16
0   -5  1   944.34  62.36
5   0   -2  0.19    0.24
5   0   -2  0.57    0.36
-5  0   2   0.02    0.26
-5  0   2   0.17    0.28
0   -5  -2  0.43    0.57
0   5   2   0.68    0.36
0   -5  2   0.08    0.6
5   0   -3  221.49  14.65
5   0   -3  183.69  12.17
-5  0   -3  181.5   12.09
-5  0   3   190.6   12.62
-5  0   3   223.37  14.77
5   0   -4  0.32    0.32
5   0   -4  0       0.45
-5  0   -4  -0.19   0.24
-5  0   -4  -0.19   0.17
5   0   4   0.04    0.19
5   0   4   0       0.15
-5  0   4   0.02    0.32
-5  0   4   0.02    0.36
0   5   -4  -0.19   0.62
0   5   -4  -0.4    0.41
0   5   4   0.26    0.49
0   5   4   -0.24   0.36
0   -5  4   -0.09   0.38
0   -5  4   0.72    0.36
5   0   -5  35.37   2.39
-5  0   -5  33.69   2.24
5   0   5   33.68   2.24
-5  0   5   35.3    2.39
0   5   -5  42.79   2.9
0   5   -5  31.55   2.17
0   -5  -5  31.19   2.15
0   5   5   33.2    2.28
0   -5  5   30.94   2.13
0   -5  5   38.67   2.62
5   0   -6  0.38    0.32
5   0   -6  0.94    0.51
-5  0   -6  -0.02   0.36
-5  0   -6  0.53    0.24
5   0   6   0.02    0.23
5   0   6   0.28    0.26
-5  0   6   0.41    0.41
-5  0   6   0.4     0.34
0   5   -6  0.24    0.34
0   5   -6  -0.26   0.41
0   -5  -6  0.45    0.66
0   -5  -6  -0.45   0.38
0   5   6   0.19    0.62
0   5   6   -0.28   0.38
0   -5  6   -0.55   0.34
0   -5  6   -0.47   0.36
5   0   -7  483.09  31.94
5   0   -7  549.77  36.33
-5  0   -7  555.42  36.69
-5  0   -7  501.17  33.13
5   0   7   536.77  35.45
5   0   7   500.23  33.03
-5  0   7   520.01  34.37
-5  0   7   588.19  38.85
0   5   -7  515.86  34.11
0   5   -7  531.69  35.13
0   -5  -7  553.16  36.56
0   -5  -7  473.49  31.34
0   5   7   520.01  34.41
0   5   7   517.94  34.24
0   -5  7   492.13  32.53
0   -5  7   556.92  36.8
5   0   -8  0.02    0.53
5   0   -8  -0.09   0.34
-5  0   -8  0.13    0.28
-5  0   -8  -0.66   0.4
5   0   8   -0.26   0.32
5   0   8   0.06    0.24
-5  0   8   -0.06   0.34
-5  0   8   0.06    0.43
0   5   -8  -0.15   0.43
0   5   -8  0.77    0.34
0   -5  -8  -0.15   0.7
0   -5  -8  0.21    0.38
0   5   8   0.26    0.4
0   5   8   -0.53   0.62
0   -5  8   0.13    0.38
0   -5  8   0.02    0.36
5   0   -9  242.21  16.08
5   0   -9  265.18  17.55
-5  0   -9  238.25  15.78
-5  0   -9  278.56  18.42
5   0   9   237.5   15.71
5   0   9   270.65  17.89
-5  0   9   249.55  16.54
-5  0   9   291.36  19.29
0   5   -9  244.65  16.22
0   5   -9  273.85  18.12
0   -5  -9  267.07  17.69
0   -5  -9  213.95  14.22
0   5   9   248.99  16.5
0   5   9   241.08  16.01
0   -5  9   245.78  16.27
0   -5  9   272.72  18.04
5   0   -10 -0.53   0.58
5   0   -10 0.23    0.32
5   0   10  -0.34   0.26
-5  0   10  0.23    0.36
-5  0   10  -0.51   0.43
0   5   -10 -0.4    0.34
0   5   -10 -0.64   0.45
0   -5  -10 1.49    0.79
0   -5  -10 0.09    0.36
0   5   10  -0.51   0.4
0   5   10  0.11    0.66
0   -5  10  0.19    0.38
0   -5  10  0.06    0.38
5   0   -11 273.66  18.12
5   0   -11 303.6   20.15
-5  0   -11 323.38  21.41
-5  0   -11 278.74  18.44
5   0   11  313.59  20.76
5   0   11  285.34  18.87
-5  0   11  274.22  18.16
-5  0   11  309.26  20.47
0   5   -11 328.28  21.73
0   5   -11 266.31  17.63
0   -5  -11 290.23  19.23
0   -5  -11 342.59  22.77
0   5   11  329.78  21.89
0   5   11  286.09  18.95
0   -5  11  306.43  20.28
0   -5  11  272.91  18.06
5   0   -12 0.55    0.66
5   0   -12 -0.58   0.32
-5  0   -12 -0.11   0.3
-5  0   -12 -0.43   0.55
5   0   12  0.43    0.28
5   0   12  -0.02   0.4
-5  0   12  0.55    0.51
-5  0   12  -0.47   0.36
0   5   -12 -0.28   0.51
0   5   -12 0.24    0.34
0   -5  -12 0.41    0.85
0   -5  -12 0.11    0.38
0   5   12  0.19    0.72
0   5   12  0.38    0.38
0   -5  12  0.36    0.43
0   -5  12  0.36    0.36
5   0   -13 21.34   1.51
5   0   -13 22.21   1.77
-5  0   -13 20.7    1.45
-5  0   -13 21.58   1.66
5   0   13  21.21   1.53
5   0   13  21.85   1.51
-5  0   13  21.08   1.49
-5  0   13  21.87   1.62
0   5   -13 20.59   1.54
0   5   -13 18.66   1.34
0   -5  -13 19.06   1.68
0   -5  -13 20.51   1.47
0   5   13  18.74   1.56
0   5   13  19.57   1.41
0   -5  13  19.4    1.39
0   -5  13  21.58   1.56
5   0   -14 0.11    0.34
5   0   -14 0.19    0.83
-5  0   -14 0.51    0.6
-5  0   -14 -0.04   0.28
5   0   14  0.17    0.43
5   0   14  0.36    0.28
-5  0   14  0.06    0.51
0   5   -14 -0.13   0.32
0   5   -14 -0.32   0.53
0   -5  -14 0.51    0.38
0   -5  -14 -0.28   0.9
0   5   14  0.26    0.77
0   5   14  0       0.38
0   -5  14  -0.11   0.47
0   -5  14  -0.26   0.38
5   0   -15 200.21  13.28
5   0   -15 205.1   13.73
-5  0   -15 210.38  14.01
-5  0   -15 210.38  13.94
5   0   15  196.25  13.03
5   0   15  212.26  14.07
-5  0   15  201.34  13.35
-5  0   15  202.84  13.5
0   5   -15 207.93  13.79
0   5   -15 193.43  12.86
0   -5  -15 192.86  12.96
0   -5  -15 212.82  14.11
0   5   15  198.89  13.2
0   5   15  199.26  13.35
0   -5  15  205.86  13.67
0   -5  15  210.56  13.96
5   0   -16 -1.24   0.81
5   0   -16 -0.04   0.28
-5  0   -16 0.32    0.75
-5  0   -16 -0.19   0.28
5   0   16  -0.23   0.47
5   0   16  -0.28   0.28
-5  0   16  0.4     0.53
-5  0   16  0.28    0.3
0   5   -16 -0.38   0.55
0   5   -16 0.02    0.3
0   -5  -16 0.41    0.36
0   -5  -16 1.34    1
0   5   16  0.02    0.34
0   5   16  0.24    0.77
0   -5  16  -0.04   0.32
0   -5  16  -0.32   0.47
5   0   -17 13.07   0.96
5   0   -17 12.86   1.34
5   0   17  12.41   0.94
-5  0   17  13.18   1.15
-5  0   17  12.39   0.94
0   5   -17 11.02   1.04
0   5   -17 13.18   0.98
0   -5  -17 12.34   0.96
0   -5  -17 13      1.53
0   5   17  11.7    0.92
0   5   17  10.53   1.15
0   -5  17  12.03   1.04
0   -5  17  12.54   0.96
5   0   -18 0.04    0.3
5   0   -18 -0.51   0.87
-5  0   -18 -0.28   0.81
-5  0   -18 0.15    0.3
5   0   18  -0.21   0.32
5   0   18  0.23    0.53
-5  0   18  0.34    0.62
-5  0   18  -0.13   0.3
0   5   -18 -0.21   0.62
0   5   -18 0.4     0.32
0   -5  -18 0.57    1.17
0   -5  -18 -0.47   0.36
0   5   18  1.26    0.81
0   5   18  -0.19   0.36
0   -5  18  0.26    0.32
0   -5  18  -0.17   0.51
5   0   -19 37.16   2.54
-5  0   -19 43.04   3.24
-5  0   -19 36.03   2.47
5   0   19  43.24   3.05
5   0   19  40.44   2.77
-5  0   19  38.57   2.66
-5  0   19  45.86   3.26
0   5   -19 43.98   3.18
0   5   -19 33.98   2.34
0   -5  -19 36.27   2.52
0   -5  -19 41.49   3.41
0   5   19  36.71   2.54
0   5   19  41.4    3.11
0   -5  19  41.32   2.94
0   -5  19  34.82   2.41
5   0   -20 -0.96   1.09
5   0   -20 -0.21   0.32
-5  0   -20 -0.09   1
-5  0   -20 -0.4    0.32
5   0   20  -0.09   0.64
5   0   20  0.4     0.34
-5  0   20  0.36    0.73
-5  0   20  -0.49   0.34
0   -5  -20 -0.32   0.45
0   -5  -20 -1.68   1.45
0   5   20  -0.43   0.43
0   5   20  -1.7    0.96
0   -5  20  -0.68   0.64
5   0   -21 1.49    0.38
5   0   -21 3.41    1.28
5   0   21  1.13    0.81
5   0   21  2.13    0.45
-5  0   21  2.26    0.47
-5  0   21  1.05    0.83
0   5   -21 1.6     0.4
0   5   -21 0.34    0.96
0   -5  -21 1.3     0.49
0   -5  -21 2.69    1.56
0   5   21  1.36    0.49
0   5   21  0.3     1.05
0   -5  21  1.96    0.72
0   -5  21  1.19    0.43
5   0   -22 -0.41   1.22
5   0   -22 -0.04   0.36
-5  0   -22 -1.37   1.26
-5  0   -22 0.17    0.4
5   0   22  -0.7    0.81
5   0   22  -0.17   0.38
-5  0   22  -0.24   0.81
-5  0   22  0.21    0.38
0   5   -22 -1.28   1
0   5   -22 -0.64   0.4
0   -5  -22 -1.07   1.53
0   -5  -22 -0.24   0.47
0   5   22  0.09    1.05
0   5   22  0       0.45
0   -5  22  0.21    0.73
0   -5  22  -0.28   0.41
5   0   -23 28.1    2.77
5   0   -23 28.33   2.02
-5  0   -23 30.36   2.15
-5  0   -23 22.58   2.52
5   0   23  27.8    2.28
5   0   23  28.4    2.02
-5  0   23  28.29   2.02
-5  0   23  28.04   2.32
0   5   -23 27.33   1.98
0   5   -23 21.96   2.09
0   -5  -23 28.63   2.11
0   -5  -23 22.28   2.79
0   5   23  26.07   1.92
0   5   23  25.52   2.32
0   -5  23  28.03   2.03
0   -5  23  25.05   2.07
-5  0   -24 -0.43   1.04
-5  0   -24 0.47    0.45
5   0   24  0.02    0.45
5   0   24  -0.36   0.85
0   5   -24 -1.21   0.94
0   5   -24 0.32    0.47
0   -5  -24 -0.02   0.62
0   5   24  0.09    0.53
0   -5  24  -0.06   0.81
0   -5  24  0.81    0.53
-5  0   -25 1.53    0.53
-5  0   -25 0.02    0.92
5   0   25  1.21    0.89
5   0   25  0.68    0.53
-5  0   -26 -0.24   0.6
5   0   26  -0.64   0.73
5   0   26  0.38    0.64
5   1   0   4633.18 305.87
5   1   0   5275.42 348.24
-5  -1  0   5503.31 363.31
-5  -1  0   5655.87 373.29
5   -1  0   5744.39 379.32
5   -1  0   5740.62 378.94
-5  1   0   5484.48 361.99
-5  1   0   5563.58 367.26
-1  5   0   5823.49 384.4
-1  5   0   5546.63 366.13
1   -5  0   5936.49 391.94
1   -5  0   5292.37 349.37
1   5   0   5407.26 356.91
1   5   0   5507.08 363.5
-1  -5  0   5384.66 355.4
-1  -5  0   5780.17 381.58
5   1   1   65.73   4.35
5   1   1   56.28   3.75
-5  1   -1  58.71   3.9
5   -1  -1  58.91   3.92
-1  5   1   58.35   3.94
1   -5  1   55.9    3.8
1   5   -1  53.24   3.62
-1  -5  -1  57.1    3.88
5   1   -1  69.97   4.65
5   -1  1   56.22   3.73
-5  1   1   63.6    4.24
-1  5   -1  55.67   3.77
1   -5  -1  57.61   3.9
1   5   1   54.28   3.67
-1  -5  1   74.26   4.95
5   1   2   8.38    0.58
5   1   2   10.55   0.73
-5  -1  2   9.59    0.72
-5  -1  2   8.81    0.68
5   -1  -2  10.79   0.83
5   -1  -2  7.89    0.58
1   -5  2   11.3    1.02
1   -5  2   9.85    0.75
-1  -5  -2  10.1    0.94
5   1   -2  9.79    0.73
5   1   -2  8.23    0.62
-5  -1  -2  8.23    0.57
5   -1  2   9.32    0.62
5   -1  2   8.83    0.6
-5  1   2   9.74    0.73
-5  1   2   7.97    0.62
-1  5   -2  8.98    0.73
1   -5  -2  7.87    0.83
5   1   3   395.33  26.12
5   1   3   362.56  23.96
-5  -1  3   374.23  24.73
-5  -1  3   364.63  24.09
-5  1   -3  388.92  25.71
-5  1   -3  414.73  27.4
5   -1  -3  367.08  24.24
5   -1  -3  375.93  24.86
5   1   -3  369.9   24.45
5   1   -3  355.59  23.5
-5  -1  -3  379.51  25.09
-5  -1  -3  379.69  25.09
5   -1  3   396.27  26.18
5   -1  3   403.43  26.67
-5  1   3   373.86  24.71
-5  1   3   361.99  23.92
5   1   4   2369.32 156.47
5   1   4   2510.58 165.82
-5  -1  4   2295.87 151.63
-5  -1  4   2205.47 145.59
-5  1   -4  2393.81 158.07
-5  1   -4  2486.1  164.21
5   -1  -4  2358.02 155.66
5   -1  -4  2295.87 151.54
1   5   -4  2305.29 152.27
1   5   -4  2480.45 163.74
-1  -5  -4  2403.23 158.6
5   1   -4  2342.96 154.61
5   1   -4  2339.19 154.48
-5  -1  -4  2214.89 146.23
-5  -1  -4  2444.66 161.46
5   -1  4   2427.71 160.32
5   -1  4   2446.54 161.52
-5  1   4   2182.87 144.06
-5  1   4   2446.54 161.54
1   -5  -4  2301.52 151.99
1   -5  -4  2222.42 146.68
1   5   4   2510.58 165.8
-1  -5  4   2333.54 154.02
-1  -5  4   2561.43 169.11
5   1   5   414.35  27.38
5   1   5   500.8   33.07
-5  -1  5   421.88  27.87
-5  -1  5   461.43  30.49
-5  1   -5  480.46  31.74
-5  1   -5  458.99  30.32
5   -1  -5  447.87  29.59
5   -1  -5  406.63  26.9
-1  5   5   425.84  28.18
-1  5   5   449.76  29.74
1   -5  5   449.19  29.68
1   -5  5   511.53  33.81
1   5   -5  477.82  31.58
1   5   -5  518.5   34.26
-1  -5  -5  479.52  31.7
-1  -5  -5  402.67  26.67
5   1   -5  466.33  30.83
5   1   -5  486.48  32.13
-5  -1  -5  521.89  34.47
-5  -1  -5  409.08  27.03
5   -1  5   453.52  29.95
5   -1  5   484.6   32
-5  1   5   436.57  28.85
-5  1   5   426.97  28.23
-1  5   -5  491.38  32.49
1   -5  -5  459.93  30.4
1   -5  -5  420.75  27.84
1   5   5   450.32  29.8
1   5   5   446.74  29.53
-1  -5  5   515.86  34.09
-1  -5  5   452.58  29.93
5   1   6   4.5     0.4
5   1   6   4.09    0.45
-5  -1  6   4.22    0.47
-5  1   -6  4.33    0.43
-5  1   -6  4.99    0.41
5   -1  -6  4.26    0.64
-1  5   6   3.13    0.66
-1  5   6   4.78    0.55
1   -5  6   5.33    0.51
1   -5  6   4.2     0.47
1   5   -6  4.33    0.55
1   5   -6  4.86    0.51
-1  -5  -6  3.54    0.75
-1  -5  -6  4.86    0.53
5   1   -6  4.28    0.6
-5  -1  -6  4.75    0.41
-5  -1  -6  4.33    0.51
5   -1  6   5.5     0.43
5   -1  6   4.75    0.41
-5  1   6   4.73    0.49
-1  5   -6  5.14    0.51
-1  5   -6  4.14    0.53
1   -5  -6  4.18    0.72
1   -5  -6  5.29    0.55
1   5   6   4.41    0.51
1   5   6   3.07    0.66
-1  -5  6   4.22    0.51
-1  -5  6   5.07    0.53
5   1   7   27.86   1.88
-5  -1  7   29      2
-5  1   -7  31.58   2.13
5   -1  -7  29.31   2
-1  5   7   27.01   1.88
1   -5  7   23.9    1.66
1   -5  7   30.36   2.07
1   5   -7  25.99   1.83
1   5   -7  30.32   2.07
-1  -5  -7  27.33   1.9
5   1   -7  30.61   2.09
-5  -1  -7  29.93   2.02
5   -1  7   25.22   1.71
5   -1  7   30.3    2.03
-5  1   7   26.01   1.79
-5  1   7   23.47   1.68
-1  5   -7  24.43   1.71
-1  5   -7  30.34   2.07
1   -5  -7  27.1    1.88
1   5   7   25.82   1.81
-1  -5  7   30.21   2.07
-1  -5  7   24.8    1.73
5   1   8   487.05  32.19
5   1   8   450.7   29.78
-5  -1  8   454.28  30.04
-5  -1  8   391.56  25.9
-5  1   -8  415.29  27.44
-5  1   -8  462.38  30.57
5   -1  -8  439.59  29.1
5   -1  -8  403.24  26.65
-1  5   8   410.96  27.18
-1  5   8   461.43  30.55
1   -5  8   431.86  28.55
1   -5  8   423.01  27.97
-1  -5  -8  486.11  32.19
-1  -5  -8  451.45  29.85
5   1   -8  419.06  27.7
5   1   -8  489.31  32.36
-5  -1  -8  434.12  28.68
-5  -1  -8  508.33  33.6
5   -1  8   419.62  27.72
5   -1  8   439.02  29
-5  1   8   399.09  26.39
-5  1   8   461.25  30.51
-1  5   -8  460.3   30.44
-1  5   -8  402.86  26.63
1   -5  -8  438.83  29.02
1   -5  -8  505.69  33.47
1   5   8   432.62  28.61
1   5   8   508.9   33.68
-1  -5  8   449.19  29.7
-1  -5  8   420.94  27.82
5   1   9   0.15    0.3
5   1   9   -0.34   0.4
-5  -1  9   0.19    0.32
-5  -1  9   0.26    0.41
-5  1   -9  -0.21   0.38
-5  1   -9  1.15    0.28
5   -1  -9  0.28    0.3
5   -1  -9  0.24    0.57
-1  5   9   0.13    0.62
-1  5   9   0.38    0.38
1   -5  9   0.09    0.38
1   -5  9   1       0.34
1   5   -9  0.06    0.47
1   5   -9  0.7     0.36
-1  -5  -9  0.96    0.7
-1  -5  -9  0.73    0.38
5   1   -9  0.89    0.32
5   1   -9  0.41    0.51
-5  -1  -9  0.68    0.3
-5  -1  -9  0.02    0.45
5   -1  9   0.47    0.34
5   -1  9   0.57    0.28
-5  1   9   0.26    0.43
-5  1   9   0.58    0.34
-1  5   -9  0.06    0.41
-1  5   -9  0.89    0.34
1   -5  -9  0.02    0.36
1   -5  -9  -0.26   0.72
1   5   9   0.7     0.4
1   5   9   -0.15   0.64
-1  -5  9   0.68    0.38
-1  -5  9   0.06    0.4
-5  -1  10  7.46    0.64
5   -1  -10 8.14    0.66
-1  5   10  8.14    0.72
-1  5   10  11.06   1.09
1   5   -10 7.4     0.64
-1  -5  -10 8.63    0.73
5   1   -10 8.21    0.66
-5  1   10  10.19   0.87
-5  1   10  8.19    0.68
-1  5   -10 7.78    0.66
1   5   10  8.78    0.75
-1  -5  10  7.72    0.68
-1  -5  10  10.47   0.87
5   1   11  0.04    0.41
5   1   11  -0.19   0.28
-5  -1  11  0.32    0.34
-5  -1  11  -0.02   0.45
-5  1   -11 0.32    0.45
-5  1   -11 0.06    0.28
5   -1  -11 0.26    0.32
5   -1  -11 0.34    0.64
-1  5   11  -0.55   0.73
-1  5   11  0.09    0.38
1   -5  11  0.02    0.34
1   -5  11  0.09    0.41
1   5   -11 -0.28   0.49
1   5   -11 -0.09   0.34
-1  -5  -11 -0.13   0.38
-1  -5  -11 1.28    0.87
5   1   -11 -0.38   0.57
5   1   -11 0.45    0.32
-5  -1  -11 1.11    0.6
-5  -1  -11 0.53    0.32
5   -1  11  0.34    0.38
5   -1  11  -0.4    0.28
-5  1   11  0.04    0.34
-5  1   11  -0.06   0.45
-1  5   -11 0.51    0.47
-1  5   -11 0.75    0.34
1   -5  -11 0.04    0.81
1   -5  -11 0.06    0.36
1   5   11  0.11    0.73
1   5   11  -0.21   0.41
-1  -5  11  0.38    0.36
-1  -5  11  -0.28   0.41
5   1   12  265.37  17.57
5   1   12  255.01  16.88
-5  -1  12  248.04  16.42
-5  -1  12  263.11  17.44
-5  1   -12 251.06  16.61
-5  1   -12 272.15  18.04
5   -1  -12 259.16  17.23
5   -1  -12 245.03  16.23
-1  5   12  270.46  18.01
-1  5   12  244.47  16.22
1   -5  12  262.74  17.42
1   -5  12  245.22  16.23
1   5   -12 253.32  16.78
1   5   -12 269.33  17.85
-1  -5  -12 256.71  17.01
-1  -5  -12 288.91  19.23
5   1   -12 271.4   18.02
5   1   -12 239     15.82
-5  -1  -12 295.51  19.61
-5  -1  -12 254.26  16.82
5   -1  12  270.83  17.93
5   -1  12  251.81  16.65
-5  1   12  254.45  16.88
-5  1   12  248.04  16.42
-1  5   -12 252.19  16.71
-1  5   -12 272.34  18.04
1   -5  -12 247.48  16.4
1   -5  -12 278.74  18.55
1   5   12  248.04  16.44
1   5   12  264.62  17.61
-1  -5  12  247.67  16.4
-1  -5  12  255.01  16.89
5   1   13  0.36    0.3
5   1   13  0.04    0.47
-5  -1  13  0.38    0.51
-5  -1  13  0.21    0.32
-5  1   -13 0.36    0.28
-5  1   -13 -0.41   0.57
5   -1  -13 0.24    0.34
5   -1  -13 -1.32   0.77
1   -5  13  -0.57   0.45
1   -5  13  0.4     0.36
-1  -5  -13 0.68    0.87
-1  -5  -13 0.13    0.36
5   1   -13 -1.15   0.66
5   1   -13 0.17    0.3
-5  -1  -13 -0.04   0.68
-5  -1  -13 1.04    0.32
5   -1  13  0.23    0.28
5   -1  13  0.47    0.41
-5  1   13  0.24    0.34
-5  1   13  0.32    0.53
-1  5   -13 0.57    0.51
-1  5   -13 0.87    0.34
1   5   13  0.21    0.73
1   5   13  0.08    0.4
5   1   14  2.39    0.51
5   1   14  1.68    0.34
-5  -1  14  1.15    0.53
-5  -1  14  1.26    0.36
-5  1   -14 1.68    0.32
-5  1   -14 1.32    0.62
5   -1  -14 1.73    0.38
5   -1  -14 1.7     0.85
-1  5   14  1.73    0.4
-1  5   14  2.77    0.83
1   5   -14 1.92    0.38
1   5   -14 2.03    0.58
5   1   -14 1.04    0.75
5   1   -14 1.41    0.34
-5  -1  -14 1.98    0.36
-5  -1  -14 1.73    0.7
5   -1  14  1.32    0.45
5   -1  14  1.83    0.32
-5  1   14  0.64    0.55
-5  1   14  1.51    0.36
1   -5  -14 2.13    0.96
1   -5  -14 1.56    0.4
1   5   14  -0.32   0.9
-1  -5  14  1.21    0.38
-1  -5  14  0.58    0.47
5   1   15  1.51    0.34
5   1   15  1.62    0.51
-5  -1  15  1.85    0.38
-5  -1  15  2.15    0.58
-5  1   -15 1.7     0.32
-5  1   -15 1.86    0.68
5   -1  -15 2.03    0.36
5   -1  -15 2.52    0.87
-1  5   15  2.11    0.41
-1  5   15  1.05    0.79
1   -5  15  1.34    0.38
1   -5  15  1.6     0.49
1   5   -15 1.45    0.34
1   5   -15 1.43    0.57
-1  -5  -15 0.81    0.94
-1  -5  -15 1.26    0.36
5   1   -15 1.81    0.34
5   1   -15 2.71    0.79
-5  -1  -15 1.21    0.32
-5  -1  -15 1.28    0.75
5   -1  15  1.71    0.49
5   -1  15  1.85    0.32
-5  1   15  2.13    0.38
-5  1   15  2.02    0.58
-1  5   -15 1.75    0.36
-1  5   -15 1.19    0.55
1   -5  -15 1.68    0.41
1   -5  -15 0.45    0.96
1   5   15  1.6     0.41
1   5   15  1.9     0.83
-1  -5  15  1.86    0.4
-1  -5  15  1.26    0.49
5   1   16  14.75   1.21
5   1   16  13.71   1.02
-5  -1  16  14.24   1.05
-5  -1  16  15.9    1.3
-5  1   -16 14.09   1.02
-5  1   -16 16.12   1.39
5   -1  -16 17.93   1.64
5   -1  -16 14.63   1.07
-1  5   16  13.28   1.02
-1  5   16  17.2    1.53
1   -5  16  14.14   1.13
1   5   -16 14.28   1.22
1   5   -16 12.56   0.96
-1  -5  -16 16.54   1.68
-1  -5  -16 12.56   0.98
5   1   -16 16.57   1.51
5   1   -16 13.01   0.96
-5  -1  -16 17.31   1.56
-5  -1  -16 14.13   1.04
5   -1  16  15.84   1.24
5   -1  16  14.13   1.04
-5  1   16  13.79   1.04
-1  5   -16 13.26   1
-1  5   -16 16.86   1.36
1   -5  -16 18.08   1.75
1   -5  -16 13.6    1.04
1   5   16  16.44   1.51
1   5   16  12.86   1
-1  -5  16  13.45   1.02
-1  -5  16  14.54   1.17
-5  -1  17  0.21    0.3
-5  -1  17  0       0.57
5   -1  -17 0.11    0.85
5   -1  -17 -0.21   0.3
-1  5   17  0.04    0.34
-1  5   17  -1.15   0.73
1   -5  17  -0.32   0.32
1   -5  17  -0.19   0.47
1   5   -17 0.17    0.3
1   5   -17 0.28    0.57
-1  -5  -17 0.43    0.36
-1  -5  -17 -1.6    1.09
5   1   -17 0.21    0.28
5   1   -17 -0.41   0.83
-5  1   17  -0.26   0.6
-5  1   17  -0.09   0.32
-1  5   -17 0.02    0.3
-1  5   -17 -0.02   0.57
1   -5  -17 0.17    0.36
1   -5  -17 -0.36   1.07
1   5   17  0.04    0.77
1   5   17  -0.04   0.34
-1  -5  17  0.3     0.32
-1  -5  17  -0.3    0.51
5   1   18  3.09    0.64
5   1   18  1.85    0.38
-5  -1  18  1.36    0.34
-5  1   -18 1.81    0.34
5   -1  -18 3.82    1.07
5   -1  -18 2.07    0.38
-1  5   18  1.98    0.4
1   -5  18  1.7     0.38
1   5   -18 1.26    0.36
-1  -5  -18 2.15    0.43
5   1   -18 1.83    0.34
-5  -1  -18 2.05    0.38
5   -1  18  2.98    0.58
5   -1  18  1.96    0.36
-5  1   18  2.18    0.38
-1  5   -18 1.37    0.34
-1  5   -18 3.96    0.75
1   -5  -18 1.94    0.41
1   -5  -18 3.96    1.32
1   5   18  3.82    0.89
1   5   18  2.45    0.43
-1  -5  18  1.49    0.38
5   1   19  0.24    0.34
5   1   19  -0.24   0.62
-5  -1  19  0.45    0.68
-5  -1  19  0.45    0.34
-5  1   -19 -0.09   0.83
-5  1   -19 -0.02   0.32
5   -1  -19 0.47    0.36
5   -1  -19 1.24    1.13
-1  5   19  0.64    0.4
-1  5   19  -0.09   0.9
1   -5  19  0.66    0.57
1   -5  19  0.34    0.34
1   5   -19 -0.21   0.72
1   5   -19 0.34    0.34
-1  -5  -19 -0.13   0.4
-1  -5  -19 -0.6    1.28
5   1   -19 -1.05   1.07
5   1   -19 1.05    0.34
-5  -1  -19 0.26    0.32
-5  -1  -19 -0.13   0.98
5   -1  19  0.26    0.58
5   -1  19  0.43    0.3
-5  1   19  0.06    0.68
-5  1   19  0.06    0.36
-1  5   -19 0.19    0.72
-1  5   -19 0.15    0.34
1   -5  -19 -0.24   0.38
1   -5  -19 -1.62   1.36
1   5   19  -0.58   0.87
1   5   19  0.24    0.38
-1  -5  19  -0.06   0.36
-1  -5  19  0.77    0.62
5   1   20  -0.04   0.34
5   1   20  0.09    0.64
-5  -1  20  -0.21   0.34
-5  -1  20  -0.45   0.7
-5  1   -20 0.32    0.9
-5  1   -20 0.24    0.34
5   -1  -20 0.98    1.13
5   -1  -20 0.21    0.34
-1  5   20  -0.6    0.43
-1  5   20  0.57    1.04
1   5   -20 0.81    0.89
1   5   -20 0.06    0.34
5   1   -20 -0.32   0.32
5   1   -20 -2.37   1.13
-5  -1  -20 0.17    0.34
-5  -1  -20 0.4     1.02
5   -1  20  -1.22   0.64
5   -1  20  -0.38   0.32
-5  1   20  -0.26   0.36
-5  1   20  0.87    0.75
1   -5  -20 0.21    0.43
1   -5  -20 -1.21   1.47
-1  -5  20  0.15    0.38
-1  -5  20  -0.85   0.66
5   1   21  4.33    0.55
5   1   21  3.37    0.87
-5  -1  21  3.56    0.87
-5  -1  21  4.61    0.57
5   -1  -21 4.69    0.53
5   -1  -21 3.11    1.39
-1  5   21  4.69    1.21
-1  5   21  3.97    0.55
1   -5  21  3.82    0.79
1   -5  21  4.26    0.57
1   5   -21 3.94    0.51
1   5   -21 4.41    1.07
-1  -5  -21 3.63    0.58
-1  -5  -21 1.15    1.53
5   1   -21 3.73    1.3
5   1   -21 4.35    0.51
5   -1  21  3.63    0.85
5   -1  21  4.69    0.55
-5  1   21  4.69    0.57
-5  1   21  1.6     0.87
-1  5   -21 4.18    0.53
-1  5   -21 3.22    1.02
1   -5  -21 2.41    1.58
1   -5  -21 3.82    0.58
1   5   21  1.85    1.13
1   5   21  3.86    0.58
-1  -5  21  4.97    0.58
-1  -5  21  3.73    0.85
5   1   22  -0.04   0.4
5   1   22  -0.53   0.81
-5  -1  22  0.06    0.81
-5  -1  22  0.83    0.4
-5  1   -22 0.4     0.4
-5  1   -22 -0.21   1.22
5   -1  -22 0.11    0.38
5   -1  -22 -0.04   1.3
-1  5   22  -0.02   0.45
-1  5   22  -0.36   1.05
1   -5  22  0.55    0.43
1   -5  22  -0.28   0.73
1   5   -22 -1.96   1.05
1   5   -22 0.38    0.4
-1  -5  -22 0.6     1.47
-1  -5  -22 -0.09   0.49
5   1   -22 0.28    0.36
5   1   -22 -0.11   1.21
-5  -1  -22 0.45    1.32
-5  -1  -22 0.11    0.41
5   -1  22  1.85    0.83
5   -1  22  0.45    0.4
-5  1   22  -0.23   0.85
-5  1   22  -0.19   0.4
-1  5   -22 -0.47   0.4
-1  5   -22 -0.11   0.98
1   -5  -22 -0.41   1.51
1   -5  -22 0.6     0.45
1   5   22  -0.17   1.04
1   5   22  0       0.47
-1  -5  22  0.34    0.41
-1  -5  22  0.57    0.75
5   1   23  1.68    0.47
5   1   23  1.37    0.9
-5  -1  23  1.17    0.41
-5  -1  23  1.15    0.94
-5  1   -23 0.64    1.45
-5  1   -23 2.07    0.47
5   -1  -23 1.56    0.43
5   -1  -23 3.31    1.64
-1  5   23  1.17    0.49
-1  5   23  0.85    1.09
1   -5  23  1.56    0.47
1   -5  23  1.64    0.81
1   5   -23 1.7     0.47
1   5   -23 1.83    1.11
-1  -5  -23 1.66    0.6
-1  -5  -23 0.3     1.77
5   1   -23 0.81    1.36
5   1   -23 1.75    0.43
-5  -1  -23 1.47    0.45
-5  -1  -23 1.19    1.53
5   -1  23  1.09    0.87
5   -1  23  1.36    0.45
-5  1   23  1.66    0.45
-5  1   23  1.98    0.94
-1  5   -23 1.3     0.47
-1  5   -23 1.34    1.05
1   -5  -23 4.07    1.86
1   -5  -23 2       0.55
1   5   23  1.21    0.53
1   5   23  0.51    1.05
-1  -5  23  1.47    0.49
-1  -5  23  1.75    0.89
5   1   24  1.26    0.51
5   1   24  -0.19   0.89
-5  1   -24 2.26    0.49
-5  1   -24 2.49    1.07
1   -5  24  1.28    0.53
1   -5  24  0.51    0.75
-1  -5  -24 0.77    1.26
-1  -5  -24 1.77    0.62
-5  -1  -24 1.51    0.49
-5  -1  -24 1.98    1.11
5   -1  24  1.28    0.49
5   -1  24  0.02    0.81
-1  5   -24 -0.13   0.89
-1  5   -24 0.57    0.49
1   5   24  -0.04   0.89
1   5   24  0.09    0.53
5   1   25  0.83    0.85
5   1   25  2.92    0.62
-5  1   -25 0.98    0.9
-5  1   -25 2.98    0.58
-5  -1  -25 3.03    0.64
-5  -1  -25 1.75    1
5   -1  25  3.35    0.62
5   -1  25  0.72    0.9
5   1   26  -0.53   0.66
5   1   26  0.45    0.73
-5  1   -26 -0.24   0.62
-5  -1  -26 -0.02   0.64
5   -1  26  -0.83   0.73
5   -1  26  0.17    0.64
5   2   0   0.11    0.28
5   2   0   -0.28   0.4
-5  -2  0   -0.08   0.26
-5  -2  0   0.26    0.23
5   -2  0   -0.09   0.21
5   -2  0   -0.21   0.34
-5  2   0   -0.09   0.32
-5  2   0   0.38    0.23
-2  5   0   0.23    0.34
-2  5   0   -0.57   0.51
2   -5  0   0.06    0.3
2   -5  0   -0.34   0.55
2   5   0   0.23    0.53
2   5   0   0       0.36
-2  -5  0   -0.17   0.32
-2  -5  0   -0.4    0.62
5   2   1   305.87  20.21
5   2   1   391.94  25.9
-5  -2  1   368.02  24.31
-5  -2  1   342.03  22.6
-5  2   -1  399.66  26.41
-5  2   -1  389.86  25.75
5   -2  -1  347.3   22.94
5   -2  -1  366.89  24.24
-2  5   1   378.94  25.07
-2  5   1   374.04  24.73
2   -5  1   380.45  25.14
2   -5  1   417.55  27.63
2   5   -1  371.78  24.58
-2  -5  -1  343.34  22.7
-2  -5  -1  401.54  26.57
5   2   -1  396.83  26.22
5   2   -1  355.02  23.47
-5  -2  -1  367.45  24.28
-5  -2  -1  327.9   21.66
5   -2  1   369.52  24.41
5   -2  1   397.78  26.27
-5  2   1   362.56  23.96
-5  2   1   360.48  23.83
-2  5   -1  395.52  26.16
-2  5   -1  401.92  26.57
2   -5  -1  411.9   27.23
2   -5  -1  382.71  25.29
2   5   1   380.64  25.16
2   5   1   369.71  24.47
-2  -5  1   351.82  23.3
5   2   2   2429.59 160.41
5   2   2   2725.29 179.9
-5  -2  2   2520    166.36
-5  -2  2   2595.33 171.28
-5  2   -2  2623.58 173.2
-5  2   -2  2855.24 188.53
5   -2  -2  2450.31 161.75
5   -2  -2  2472.91 163.29
2   -5  2   2704.57 178.57
2   -5  2   2676.32 176.7
-2  -5  -2  2454.08 162.07
5   2   -2  2755.42 181.84
5   2   -2  2800.62 184.84
-5  -2  -2  2917.4  192.67
-5  -2  -2  2312.82 152.65
5   -2  2   3147.17 207.74
5   -2  2   3013.45 199.08
-5  2   2   2659.37 175.51
-5  2   2   2380.62 157.17
-2  5   -2  2653.72 175.23
-2  5   -2  2958.83 195.31
2   5   2   2310.94 152.57
5   2   3   120.54  7.99
-5  -2  3   116.58  7.74
-5  2   -3  125.89  8.32
5   -2  -3  130.97  8.68
2   5   -3  116.85  7.78
5   2   -3  161.33  10.68
5   2   -3  114.72  7.61
-5  -2  -3  138.3   9.15
5   -2  3   124.74  8.25
-5  2   3   135     8.95
-2  5   -3  122.46  8.14
-2  -5  3   114.15  7.59
5   2   4   3.18    0.32
5   2   4   4.01    0.47
-5  -2  4   3.88    0.45
-5  -2  4   3.82    0.47
-5  2   -4  4.28    0.4
-5  2   -4  3.39    0.45
5   -2  -4  3.82    0.58
5   -2  -4  4.22    0.43
-2  5   4   4.05    0.62
-2  5   4   3.84    0.47
2   5   -4  3.54    0.49
2   5   -4  2.49    0.41
5   2   -4  4.01    0.51
5   2   -4  3.28    0.41
-5  -2  -4  3.16    0.34
-5  -2  -4  3.6     0.49
5   -2  4   3.47    0.34
5   -2  4   3.3     0.32
-5  2   4   3.41    0.57
-5  2   4   3.97    0.45
2   -5  -4  3.73    0.45
2   -5  -4  4.46    0.7
-2  -5  4   3.5     0.47
-2  -5  4   3.75    0.47
5   2   5   65.03   4.33
5   2   5   64.43   4.31
-5  -2  5   64.41   4.31
-5  -2  5   64.71   4.33
-5  2   -5  62.17   4.12
-5  2   -5  67.46   4.48
5   -2  -5  69.4    4.63
5   -2  -5  60.38   4.09
-2  5   5   62.04   4.22
-2  5   5   60.59   4.07
2   -5  5   63.73   4.26
2   -5  5   64.47   4.31
2   5   -5  67.48   4.52
2   5   -5  65.64   4.39
-2  -5  -5  61.47   4.12
-2  -5  -5  55.43   3.8
5   2   -5  67.71   4.54
5   2   -5  65.45   4.37
-5  -2  -5  60.08   4.03
-5  -2  -5  61.04   4.07
5   -2  5   68.35   4.54
5   -2  5   65.41   4.35
-5  2   5   60.91   4.11
-5  2   5   57.46   3.84
-2  5   -5  68.2    4.56
-2  5   -5  60.63   4.12
2   -5  -5  59.7    4.01
2   -5  -5  59.89   4.09
2   5   5   61.29   4.16
2   5   5   57.56   3.86
-2  -5  5   63.41   4.26
-2  -5  5   65.88   4.41
5   2   6   8.04    0.62
-5  2   -6  6.69    0.53
-2  5   6   8.97    0.75
2   -5  6   8.76    0.72
-2  -5  -6  7.48    0.66
-5  -2  -6  6.95    0.57
5   -2  6   7.78    0.58
5   -2  6   9.1     0.68
-2  5   -6  8.97    0.75
2   -5  -6  7.53    0.66
2   5   6   7.51    0.68
-2  -5  6   9.38    0.77
-2  -5  6   7.76    0.66
5   2   7   72.83   4.88
5   2   7   83      5.52
-5  -2  7   72.42   4.86
-5  -2  7   78.22   5.22
-5  2   -7  73.98   4.93
-5  2   -7  80.38   5.33
5   -2  -7  64.94   4.41
5   -2  -7  83.45   5.56
-2  5   7   76.86   5.14
-2  5   7   68.41   4.65
2   -5  7   69.37   4.63
2   -5  7   80.33   5.35
2   5   -7  73.74   4.95
2   5   -7  82.61   5.52
-2  -5  -7  67.11   4.58
-2  -5  -7  78.59   5.25
5   2   -7  83.27   5.56
5   2   -7  72.98   4.9
-5  -2  -7  80.36   5.35
-5  -2  -7  74.56   5.01
5   -2  7   81.61   5.42
5   -2  7   70.76   4.71
-5  2   7   74.77   4.99
-5  2   7   67.82   4.58
-2  5   -7  77.05   5.14
-2  5   -7  74.58   4.99
2   -5  -7  65.62   4.48
2   -5  -7  75.88   5.09
2   5   7   71.44   4.86
2   5   7   75.28   5.05
-2  -5  7   82.08   5.48
-2  -5  7   69.37   4.65
5   2   8   1.81    0.51
5   2   8   2.96    0.41
-5  -2  8   1.86    0.45
-5  2   -8  1.9     0.36
5   -2  -8  2.45    0.62
-2  5   8   2.79    0.45
-2  5   8   1.39    0.66
2   -5  8   3.48    0.41
2   -5  8   2.39    0.4
2   5   -8  1.62    0.47
-2  -5  -8  0.73    0.72
-2  -5  -8  2.88    0.43
5   2   -8  1.86    0.47
-5  -2  -8  2.02    0.53
5   -2  8   2.2     0.34
-5  2   8   2.71    0.41
-5  2   8   2.18    0.51
-2  5   -8  1.54    0.41
2   -5  -8  0.94    0.68
2   -5  -8  2.9     0.43
2   5   8   2.58    0.45
2   5   8   2.32    0.7
5   2   9   182.14  12.07
5   2   9   157.64  10.47
-5  -2  9   170.92  11.34
-5  -2  9   163.74  10.89
-5  2   -9  188.91  12.51
-5  2   -9  164.76  10.92
5   -2  -9  164.99  11
5   -2  -9  173.74  11.51
-2  5   9   173.84  11.55
-2  5   9   165.4   11.04
2   -5  9   185.91  12.32
2   -5  9   167.51  11.11
2   5   -9  173.16  11.51
2   5   -9  177.93  11.79
-2  -5  -9  160.05  10.72
-2  -5  -9  177.27  11.77
5   2   -9  159.24  10.58
5   2   -9  171.18  11.34
-5  -2  -9  170.81  11.36
-5  -2  -9  198.51  13.15
5   -2  9   168.23  11.15
5   -2  9   181.84  12.03
-5  2   9   163.29  10.83
-5  2   9   153.91  10.25
-2  5   -9  176.57  11.7
-2  5   -9  166.06  11.04
2   -5  -9  170.41  11.38
2   -5  -9  171.82  11.39
2   5   9   168.7   11.26
2   5   9   177.81  11.81
-2  -5  9   198.13  13.15
-2  -5  9   178.09  11.83
5   2   10  20.17   1.49
5   2   10  20.47   1.43
-5  -2  10  19.64   1.39
-5  -2  10  19.61   1.43
5   -2  -10 21.55   1.66
5   -2  -10 19.47   1.37
2   -5  10  18.83   1.36
2   -5  10  19.15   1.36
2   5   -10 19.49   1.45
2   5   -10 19.34   1.37
-2  -5  -10 19.29   1.39
-2  -5  -10 17.76   1.53
5   2   -10 20.83   1.54
5   2   -10 18.08   1.28
-5  -2  -10 19.72   1.53
-5  -2  -10 22.21   1.54
-5  2   10  20.96   1.54
-5  2   10  20.42   1.45
-2  5   -10 19.1    1.36
-2  5   -10 19.42   1.43
2   -5  -10 21.58   1.71
2   -5  -10 20.15   1.45
2   5   10  19.29   1.58
2   5   10  20.4    1.47
-2  -5  10  19.44   1.39
-2  -5  10  20.3    1.49
5   2   11  116.45  7.74
5   2   11  132.23  8.81
-5  -2  11  105.87  7.04
-5  -2  11  118.96  7.95
-5  2   -11 122.87  8.17
-5  2   -11 105.36  7.01
5   -2  -11 132.52  8.91
5   -2  -11 108.52  7.21
-2  5   11  121.74  8.19
-2  5   11  106.45  7.1
2   -5  11  103.87  6.91
2   -5  11  119.37  7.95
2   5   -11 120.88  8.08
2   5   -11 101.63  6.78
-2  -5  -11 113.85  7.59
-2  -5  -11 132.97  8.97
5   2   -11 99.88   6.65
5   2   -11 121.5   8.14
-5  -2  -11 124.95  8.36
-5  -2  -11 112.27  7.46
5   -2  11  108.35  7.19
5   -2  11  123.61  8.21
-5  2   11  114.19  7.61
-5  2   11  128.77  8.61
-2  5   -11 107.11  7.12
-2  5   -11 119.46  7.97
2   -5  -11 107     7.14
2   -5  -11 124.25  8.38
2   5   11  125.72  8.46
2   5   11  108.18  7.21
-2  -5  11  118.24  7.89
-2  -5  11  105.13  7.01
5   2   12  0.66    0.34
5   2   12  -0.15   0.55
-5  -2  12  0.57    0.34
-5  -2  12  0.6     0.51
-5  2   -12 0.26    0.47
-5  2   -12 0.47    0.3
5   -2  -12 0.92    0.72
5   -2  -12 0.62    0.32
-2  5   12  -0.53   0.75
-2  5   12  0.28    0.4
2   -5  12  0.64    0.34
2   -5  12  -0.19   0.41
2   5   -12 0.47    0.36
2   5   -12 0.94    0.53
-2  -5  -12 -0.17   0.87
-2  -5  -12 0.34    0.36
5   2   -12 0.75    0.34
5   2   -12 0.21    0.6
-5  -2  -12 1       0.34
-5  -2  -12 0.66    0.72
5   -2  12  0.53    0.28
5   -2  12  0.7     0.4
-5  2   12  0.24    0.36
-5  2   12  0.6     0.55
-2  5   -12 0.51    0.51
-2  5   -12 0.98    0.36
2   -5  -12 0.32    0.34
2   -5  -12 -0.06   0.83
2   5   12  0.17    0.45
2   5   12  0.32    0.73
-2  -5  12  0.58    0.38
-2  -5  12  0       0.45
5   2   13  14.9    1.09
5   2   13  13.67   1.13
-5  -2  13  12.83   1.07
-5  -2  13  13.22   0.98
-5  2   -13 13.37   0.98
-5  2   -13 13.52   1.09
5   -2  -13 14.82   1.39
5   -2  -13 12.98   0.98
2   -5  13  11.73   0.9
2   -5  13  12.81   1.02
-2  -5  -13 11.15   0.9
-2  -5  -13 12.79   1.37
5   2   -13 12.73   0.94
5   2   -13 14.46   1.26
-5  -2  -13 13.58   1.3
-5  -2  -13 12.56   0.94
5   -2  13  14.37   1.04
5   -2  13  13.84   1.07
-5  2   13  14.09   1.05
-5  2   13  14.05   1.17
-2  5   -13 12.49   0.94
-2  5   -13 13.18   1.09
2   5   13  13.09   1.04
2   5   13  11.32   1.19
5   2   14  42.77   2.9
-5  -2  14  35.92   2.52
-5  -2  14  44.52   3.01
5   -2  -14 44.45   3.01
-2  5   14  38.8    2.66
2   -5  14  43.32   2.94
-5  -2  -14 45.26   3.05
5   -2  14  37.97   2.62
-5  2   14  42.64   2.9
2   -5  -14 41.6    2.84
-2  -5  14  45.35   3.09
-2  -5  14  35.11   2.47
5   2   15  46.97   3.24
5   2   15  50.93   3.45
-5  -2  15  52.45   3.62
-5  -2  15  47.82   3.24
-5  2   -15 50.83   3.5
-5  2   -15 49.38   3.31
5   -2  -15 56.86   4.03
5   -2  -15 46.8    3.16
-2  5   15  47.65   3.24
-2  5   15  53.56   3.8
2   -5  15  51.15   3.5
2   -5  15  47.29   3.2
2   5   -15 50.46   3.48
2   5   -15 46.5    3.15
-2  -5  -15 47.84   3.52
-2  -5  -15 44.02   2.99
5   2   -15 49.35   3.47
5   2   -15 46.69   3.15
-5  -2  -15 49.38   3.33
-5  -2  -15 51.44   3.65
5   -2  15  52.38   3.52
5   -2  15  52.15   3.54
-5  2   15  47.69   3.24
-5  2   15  53.13   3.65
-2  5   -15 46.11   3.13
-2  5   -15 50.1    3.47
2   -5  -15 53.15   3.86
2   -5  -15 52.94   3.58
2   5   15  47.88   3.26
2   5   15  50.31   3.6
-2  -5  15  51.79   3.56
-2  -5  15  49.38   3.35
5   2   16  -0.21   0.53
5   2   16  -0.02   0.34
-5  -2  16  0.53    0.53
-5  -2  16  0.09    0.3
-5  2   -16 0.23    0.6
-5  2   -16 0.21    0.28
5   -2  -16 0.08    0.28
5   -2  -16 0.49    0.96
-2  5   16  -0.89   0.73
-2  5   16  0       0.34
2   -5  16  0.02    0.32
2   -5  16  0.28    0.47
2   5   -16 0.17    0.3
2   5   -16 0.06    0.55
-2  -5  -16 0.34    0.36
-2  -5  -16 0.45    1.02
5   2   -16 0.34    0.72
5   2   -16 0.17    0.26
-5  -2  -16 0.38    0.32
-5  -2  -16 0.73    0.89
5   -2  16  0.17    0.45
5   -2  16  0.08    0.28
-5  2   16  0.92    0.55
-5  2   16  -0.23   0.32
-2  5   -16 0.34    0.3
-2  5   -16 0.04    0.55
2   5   16  0.89    0.85
2   5   16  0.55    0.4
-2  -5  16  0.19    0.49
-2  -5  16  0.15    0.32
-5  -2  17  13.62   1.19
-5  -2  17  15.27   1.13
5   -2  -17 15.67   1.15
5   -2  -17 13.17   1.45
-2  5   17  12.62   1.28
-2  5   17  13.6    1.04
2   -5  17  12.45   1.05
2   -5  17  14.01   1.05
2   5   -17 15.61   1.15
2   5   -17 11.79   1.11
-2  -5  -17 14.62   1.11
-2  -5  -17 10.47   1.47
5   2   -17 14.63   1.07
5   2   -17 11.83   1.24
-5  -2  -17 12.02   0.98
-5  2   17  14.33   1.07
-5  2   17  13.9    1.24
-2  5   -17 11.56   1.05
-2  5   -17 15.48   1.13
2   -5  -17 15.22   1.15
2   -5  -17 10.55   1.51
2   5   17  13.64   1.05
-2  -5  17  14.56   1.09
-2  -5  17  12.69   1.09
5   2   18  -0.24   0.34
5   2   18  -0.26   0.66
-5  -2  18  -0.4    0.6
-5  -2  18  0.09    0.32
-5  2   -18 -0.36   0.73
-5  2   -18 0.23    0.3
5   -2  -18 0.23    0.32
5   -2  -18 0.3     1.05
-2  5   18  -0.62   0.79
-2  5   18  0.34    0.38
2   -5  18  0.7     0.55
2   -5  18  0.08    0.32
2   5   -18 0.09    0.32
2   5   -18 0.72    0.72
-2  -5  -18 -0.04   0.38
-2  -5  -18 -0.17   1.17
5   2   -18 0.9     0.87
5   2   -18 0.51    0.3
-5  -2  -18 0.11    1.04
-5  -2  -18 0.34    0.34
-5  2   18  -0.23   0.34
-5  2   18  0.09    0.68
-2  5   -18 -0.24   0.32
-2  5   -18 -1.39   0.64
2   -5  -18 -0.64   1.17
2   -5  -18 0.26    0.36
2   5   18  -0.77   0.83
2   5   18  0.34    0.4
-2  -5  18  -0.21   0.34
-2  -5  18  -0.24   0.55
5   2   19  40.98   2.98
5   2   19  46.33   3.16
-5  -2  19  43.64   2.99
-5  2   -19 43.45   2.96
-5  2   -19 45.8    3.35
5   -2  -19 44.37   3.58
5   -2  -19 40.91   2.83
2   -5  19  47.74   3.35
2   -5  19  40.64   2.79
-2  -5  -19 40.34   3.39
-2  -5  -19 42.41   2.94
-5  -2  -19 41.62   3.26
-5  -2  -19 45.67   3.13
5   -2  19  46.22   3.13
5   -2  19  49.38   3.45
-5  2   19  46.6    3.2
-2  5   -19 48.1    3.45
-2  5   -19 42.19   2.88
2   5   19  44.22   3.05
2   5   19  42.06   3.18
5   2   20  0.28    0.79
5   2   20  1.11    0.41
-5  -2  20  0.77    0.73
-5  -2  20  1.09    0.4
-5  2   -20 0.79    0.34
-5  2   -20 0.55    0.9
5   -2  -20 1.21    0.38
5   -2  -20 0.23    1.17
-2  5   20  0.64    0.41
-2  5   20  0.13    0.98
2   -5  20  1.15    0.43
2   -5  20  0.85    0.62
2   5   -20 0.89    0.38
2   5   -20 0.19    0.94
-2  -5  -20 2.3     1.58
-2  -5  -20 0.72    0.49
5   2   -20 -0.19   1.02
5   2   -20 0.87    0.36
-5  -2  -20 0.89    0.4
-5  -2  -20 1.15    1.26
5   -2  20  -0.34   0.64
5   -2  20  0.68    0.32
-5  2   20  1.11    0.4
-5  2   20  1.83    0.81
-2  5   -20 0.26    0.36
-2  5   -20 1.39    0.85
2   -5  -20 0.73    1.53
2   -5  -20 0.92    0.43
2   5   20  0.36    0.51
-2  -5  20  0.28    0.38
-2  -5  20  0.36    0.68
5   2   21  2.71    0.94
5   2   21  1.32    0.45
-5  -2  21  0.79    0.79
-5  -2  21  1       0.41
-5  2   -21 -0.79   1.05
-5  2   -21 0.87    0.4
5   -2  -21 0.13    1.34
5   -2  -21 1.21    0.41
-2  5   21  1.07    0.45
-2  5   21  1.66    1.05
2   -5  21  0.62    0.66
2   -5  21  1.19    0.45
2   5   -21 0.51    1.04
2   5   -21 0.7     0.38
-2  -5  -21 0.72    0.51
-2  -5  -21 1.66    1.58
5   2   -21 1.26    0.38
5   2   -21 -1.11   1.17
5   -2  21  0.4     0.36
5   -2  21  1.45    0.73
-5  2   21  0.7     0.43
-5  2   21  -0.32   0.89
-2  5   -21 0.79    0.92
-2  5   -21 1.17    0.41
2   -5  -21 0.24    1.6
2   -5  -21 1.39    0.47
2   5   21  0.3     0.49
2   5   21  1.36    1.09
-2  -5  21  0.75    0.41
-2  -5  21  -0.02   0.72
5   2   22  0.3     0.49
-5  -2  22  0.45    0.85
-5  -2  22  0.24    0.38
-5  2   -22 -0.24   1.15
-5  2   -22 0.17    0.4
5   -2  -22 0.04    0.4
5   -2  -22 -0.92   1.39
-2  5   22  -1.15   0.98
-2  5   22  -0.55   0.43
2   -5  22  -0.36   0.73
2   -5  22  0.34    0.45
2   5   -22 0.77    1.09
2   5   -22 -0.55   0.38
-2  -5  -22 -0.6    0.51
-2  -5  -22 0.34    1.54
5   2   -22 1.94    1.3
5   2   -22 -0.47   0.38
-5  -2  -22 0.81    1.64
-5  -2  -22 0       0.43
5   -2  22  -0.75   0.79
5   -2  22  -0.47   0.36
-5  2   22  0.53    0.41
-5  2   22  1.64    0.92
-2  5   -22 0.58    0.4
-2  5   -22 -0.15   0.98
2   -5  -22 0.32    1.6
2   -5  -22 -0.06   0.45
2   5   22  0.24    1.07
2   5   22  0.04    0.51
-2  -5  22  0.4     0.43
-2  -5  22  -0.21   0.77
5   2   23  13.33   1.49
5   2   23  15.43   1.24
-5  -2  23  15.73   1.22
-5  -2  23  17.82   1.7
-5  2   -23 17.16   1.32
-5  2   -23 14.31   1.75
5   -2  -23 15.91   1.24
5   -2  -23 14.58   2.02
-2  5   23  16.25   1.3
-2  5   23  17.55   1.77
2   -5  23  15.91   1.26
2   -5  23  15.46   1.47
2   5   -23 15.2    1.21
2   5   -23 14.9    1.7
-2  -5  -23 11.43   2.09
-2  -5  -23 14.33   1.24
5   2   -23 15.12   1.17
5   2   -23 14.3    1.83
-5  -2  -23 15.5    1.24
-5  -2  -23 12.51   2.13
5   -2  23  16.44   1.26
5   -2  23  16.48   1.54
-5  2   23  18.53   1.79
-5  2   23  15.9    1.24
-2  5   -23 13.11   1.54
-2  5   -23 14.45   1.15
2   -5  -23 14.6    2.17
2   -5  -23 15.26   1.26
2   5   23  15.43   1.28
2   5   23  11.7    1.58
-2  -5  23  14.71   1.49
-2  -5  23  14.94   1.21
5   2   24  0.15    0.89
5   2   24  0.66    0.55
-5  2   -24 0.23    0.94
-5  2   -24 0.08    0.43
2   -5  24  0.45    0.53
2   -5  24  0.21    0.79
-2  -5  -24 0       0.57
-2  -5  -24 -0.04   1.28
-5  -2  -24 0.38    0.51
-5  -2  -24 -0.15   1.3
5   -2  24  0.02    0.81
5   -2  24  1.19    0.49
-2  5   -24 0.43    0.43
-2  5   -24 0.53    0.81
2   5   24  1.28    1
2   5   24  0.36    0.58
5   2   25  0.96    0.81
5   2   25  0.41    0.62
-5  2   -25 1.53    0.53
-5  2   -25 0.77    0.75
-5  -2  -25 0.9     0.87
-5  -2  -25 1.68    0.6
5   -2  25  0.85    0.57
5   -2  25  0.38    0.81
5   2   26  -0.45   0.73
-5  2   -26 -0.62   0.6
-5  -2  -26 0.15    0.66
5   -2  26  -0.34   0.72
5   -2  26  0.57    0.66
5   3   0   56.13   3.75
-5  -3  0   58.61   3.9
5   -3  0   52.04   3.47
-5  3   0   58.63   3.9
-5  3   0   76.32   5.09
-3  5   0   60.31   4.03
3   -5  0   59.74   3.99
3   5   0   58.63   3.94
5   3   1   111.78  7.42
5   3   1   123.68  8.19
-5  -3  1   137.36  9.1
-5  -3  1   123.12  8.16
-5  3   -1  138.34  9.15
-5  3   -1  123.49  8.19
5   -3  -1  132.23  8.76
5   -3  -1  118.64  7.89
-3  5   1   115.21  7.68
-3  5   1   137.36  9.12
3   -5  1   119.75  7.99
3   -5  1   140.11  9.29
-3  -5  -1  111.2   7.44
-3  -5  -1  121.27  8.04
5   3   -1  110.44  7.36
5   3   -1  137.7   9.13
-5  -3  -1  133.35  8.83
5   -3  1   118.81  7.89
5   -3  1   134.51  8.91
-5  3   1   113.31  7.53
-5  3   1   138.11  9.15
-3  5   -1  142.27  9.44
-3  5   -1  117.6   7.83
3   -5  -1  118.41  7.89
3   -5  -1  136.26  9.04
3   5   1   136.89  9.08
5   3   2   2.49    0.34
-5  -3  2   2.92    0.4
-5  3   -2  2.77    0.32
3   -5  2   2.28    0.34
-5  -3  -2  2.05    0.3
5   -3  2   2.18    0.28
-5  3   2   1.71    0.32
-3  5   -2  2.37    0.4
3   5   2   2.18    0.4
5   3   3   227.89  15.09
5   3   3   203.6   13.47
-5  -3  3   184.18  12.2
-5  -3  3   188.91  12.51
-5  3   -3  221.68  14.67
-5  3   -3  216.97  14.35
5   -3  -3  207.36  13.75
5   -3  -3  185.44  12.28
-3  5   3   205.67  13.65
-3  5   3   186.55  12.36
3   -5  3   201.34  13.32
3   -5  3   201.71  13.35
3   5   -3  206.23  13.65
3   5   -3  223.56  14.84
5   3   -3  185.76  12.3
5   3   -3  215.46  14.26
-5  -3  -3  219.23  14.52
-5  -3  -3  196.63  13.01
5   -3  3   203.97  13.49
5   -3  3   199.08  13.17
-5  3   3   216.03  14.31
-5  3   3   184.93  12.24
-3  5   -3  229.96  15.26
-3  5   -3  215.65  14.28
3   -5  -3  176.83  11.71
3   -5  -3  208.87  13.88
-3  -5  3   191.73  12.69
-3  -5  3   188.53  12.49
5   3   4   140.46  9.32
5   3   4   119.11  7.89
-5  -3  4   124.38  8.25
-5  -3  4   116.77  7.76
-5  3   -4  132.12  8.78
-5  3   -4  137.43  9.1
5   -3  -4  117.77  7.82
5   -3  -4  131.39  8.76
-3  5   4   123.91  8.27
-3  5   4   124.72  8.29
3   5   -4  126.62  8.42
3   5   -4  134.96  8.95
5   3   -4  132.22  8.8
5   3   -4  124.25  8.25
-5  -3  -4  125.85  8.38
-5  -3  -4  126.6   8.38
5   -3  4   131.93  8.74
5   -3  4   129.22  8.55
-5  3   4   127.66  8.49
-5  3   4   121.74  8.08
3   -5  -4  127.09  8.49
3   -5  -4  118.41  7.87
-3  -5  4   152.8   10.15
-3  -5  4   120.14  7.99
5   3   5   26.5    1.81
5   3   5   23.45   1.68
-5  3   -5  27.52   1.88
-3  5   5   23.3    1.73
-3  5   5   28.55   1.98
3   5   -5  25.8    1.81
-3  -5  -5  26.73   1.85
-3  -5  -5  21.72   1.7
-5  -3  -5  28.65   1.94
5   -3  5   31.42   2.11
5   -3  5   25.93   1.75
3   -5  -5  23.54   1.77
3   -5  -5  28.23   1.94
3   5   5   25.2    1.75
3   5   5   23.22   1.73
-3  -5  5   25.07   1.75
5   3   6   37.61   2.6
5   3   6   36.58   2.47
-5  -3  6   36.91   2.52
-5  -3  6   37.8    2.56
-5  3   -6  38.01   2.56
-5  3   -6  34.13   2.3
5   -3  -6  32.02   2.18
5   -3  -6  36.31   2.54
-3  5   6   33.62   2.32
-3  5   6   35.5    2.52
3   -5  6   33.6    2.28
3   -5  6   33.22   2.26
3   5   -6  38.1    2.6
3   5   -6  35.09   2.39
-3  -5  -6  34.45   2.35
-3  -5  -6  34.9    2.5
5   3   -6  38.38   2.62
5   3   -6  34.58   2.35
-5  -3  -6  35.01   2.37
-5  -3  -6  36.61   2.56
5   -3  6   32.98   2.22
5   -3  6   36.07   2.43
-5  3   6   33.34   2.28
-5  3   6   34.33   2.41
-3  5   -6  37.2    2.66
-3  5   -6  36.58   2.49
3   -5  -6  32.34   2.22
3   -5  -6  35.01   2.49
3   5   6   33      2.26
3   5   6   38.12   2.67
-3  -5  6   37.29   2.54
-3  -5  6   36.58   2.5
5   3   7   4.52    0.49
5   3   7   4.69    0.66
-5  -3  7   5.12    0.57
-5  -3  7   4.65    0.49
-5  3   -7  3.96    0.38
-5  3   -7  5.22    0.51
5   -3  -7  4.63    0.47
5   -3  -7  4.16    0.7
-3  5   7   5.63    0.81
-3  5   7   4.18    0.51
3   -5  7   4.97    0.51
3   -5  7   4.14    0.45
3   5   -7  4.93    0.58
3   5   -7  4.29    0.47
-3  -5  -7  5.29    0.89
-3  -5  -7  4.8     0.53
5   3   -7  5.1     0.58
5   3   -7  4.8     0.49
-5  -3  -7  4.26    0.45
-5  -3  -7  4.95    0.73
5   -3  7   4.78    0.45
5   -3  7   5.16    0.47
-5  3   7   4.67    0.51
-5  3   7   5.88    0.73
-3  5   -7  4.39    0.53
-3  5   -7  4.14    0.43
3   -5  -7  6.38    0.83
3   -5  -7  4.07    0.47
3   5   7   6.37    0.85
3   5   7   4.44    0.55
-3  -5  7   4.24    0.49
-3  -5  7   5.27    0.57
5   3   8   270.46  17.93
5   3   8   265.56  17.57
-5  -3  8   249.17  16.5
-5  -3  8   281.95  18.66
-5  3   -8  236.37  15.63
-5  3   -8  269.52  17.84
5   -3  -8  264.05  17.48
5   -3  -8  279.12  18.53
-3  5   8   239     15.84
-3  5   8   279.69  18.57
3   -5  8   251.06  16.61
3   -5  8   261.04  17.27
3   5   -8  268.2   17.76
3   5   -8  229.59  15.2
-3  -5  -8  258.03  17.1
-3  -5  -8  300.97  20
5   3   -8  232.79  15.41
5   3   -8  278.93  18.48
-5  -3  -8  303.79  20.13
-5  -3  -8  245.41  16.23
5   -3  8   258.59  17.1
5   -3  8   263.3   17.42
-5  3   8   235.61  15.63
-5  3   8   235.05  15.58
-3  5   -8  272.15  18.02
-3  5   -8  233.17  15.43
3   -5  -8  295.13  19.59
3   -5  -8  235.43  15.59
3   5   8   294.94  19.57
3   5   8   254.45  16.86
-3  -5  8   266.31  17.65
-3  -5  8   235.99  15.63
5   3   9   15.2    1.22
-5  -3  9   17.76   1.32
-5  -3  9   16.05   1.17
5   -3  -9  18.1    1.45
5   -3  -9  16.65   1.19
-3  5   9   15.61   1.17
-3  5   9   17.27   1.43
3   -5  9   16.56   1.21
3   -5  9   15.88   1.15
3   5   -9  16.52   1.26
3   5   -9  15.48   1.13
-3  -5  -9  17.4    1.53
-3  -5  -9  15.56   1.17
5   3   -9  17.59   1.32
5   3   -9  15.9    1.15
-5  -3  -9  14.73   1.07
-5  -3  -9  12.9    1.17
-5  3   9   15.39   1.13
-5  3   9   17.69   1.37
-3  5   -9  15.35   1.11
-3  5   -9  17.57   1.3
3   -5  -9  19      1.58
3   -5  -9  15.67   1.15
3   5   9   17.25   1.43
3   5   9   15.65   1.17
-3  -5  9   17.23   1.3
-3  -5  9   15.65   1.15
5   3   10  108.18  7.25
5   3   10  111.05  7.38
-5  -3  10  102.31  6.84
-5  -3  10  105.58  7.03
-5  3   -10 107.69  7.18
-5  3   -10 108.09  7.18
5   -3  -10 97.54   6.5
5   -3  -10 102.48  6.93
-3  5   10  101.1   6.84
-3  5   10  94.04   6.27
3   -5  10  106.24  7.06
3   -5  10  104.87  6.99
3   5   -10 106.88  7.16
3   5   -10 104.42  6.95
-3  -5  -10 108.28  7.21
-3  -5  -10 105.47  7.16
5   3   -10 104.6   7.01
5   3   -10 100.82  6.7
-5  -3  -10 116.94  7.85
-5  -3  -10 108.69  7.23
5   -3  10  108.09  7.18
5   -3  10  98.77   6.57
-5  3   10  100.07  6.67
-5  3   10  99.65   6.7
-3  5   -10 107.62  7.19
-3  5   -10 107.66  7.16
3   -5  -10 105.94  7.18
3   -5  -10 95.66   6.38
3   5   10  105.47  7.12
3   5   10  100.74  6.72
-3  -5  10  101.08  6.72
-3  -5  10  109.28  7.31
5   3   11  0.75    0.6
5   3   11  -0.09   0.36
-5  -3  11  0.34    0.47
-5  -3  11  0.28    0.34
-5  3   -11 0.4     0.4
-5  3   -11 0.04    0.28
5   -3  -11 0.13    0.75
5   -3  -11 -0.72   0.3
-3  5   11  0.21    0.73
-3  5   11  -0.06   0.38
3   -5  11  0.02    0.32
3   -5  11  0.08    0.41
3   5   -11 0.62    0.34
3   5   -11 0.04    0.51
-3  -5  -11 0.09    0.4
-3  -5  -11 0.58    0.89
5   3   -11 0.43    0.49
5   3   -11 -0.19   0.32
-5  -3  -11 0.17    0.36
-5  -3  -11 0.51    0.75
5   -3  11  0.32    0.36
5   -3  11  0.6     0.28
-5  3   11  0.68    0.57
-5  3   11  0.24    0.38
-3  5   -11 0.32    0.32
-3  5   -11 0.7     0.47
3   -5  -11 -0.75   0.81
3   -5  -11 0.26    0.34
3   5   11  -0.15   0.41
3   5   11  0.64    0.77
-3  -5  11  0.15    0.34
-3  -5  11  0       0.47
5   3   12  109.11  7.27
5   3   12  123.65  8.29
-5  -3  12  122.25  8.17
-5  -3  12  99.61   6.63
-5  3   -12 107.03  7.12
-5  3   -12 126.24  8.42
5   -3  -12 107.71  7.18
5   -3  -12 128.37  8.66
-3  5   12  105.89  7.06
-3  5   12  123.08  8.31
3   -5  12  122.4   8.16
3   -5  12  101.38  6.74
3   5   -12 122.1   8.17
3   5   -12 100.14  6.69
-3  -5  -12 106.28  7.1
5   3   -12 124.34  8.32
5   3   -12 101.04  6.72
-5  -3  -12 113.08  7.51
5   -3  12  126.73  8.44
5   -3  12  107.69  7.16
-5  3   12  103.23  6.87
-3  5   -12 109.29  7.27
-3  5   -12 125.96  8.4
3   5   12  121.57  8.19
3   5   12  106.07  7.08
-3  -5  12  101.36  6.76
-3  -5  12  118.49  7.93
5   3   13  108.3   7.21
-5  3   -13 123.31  8.19
-5  3   -13 97.32   6.52
-3  5   13  96.9    6.59
-3  5   13  104.21  6.95
3   -5  13  116.36  7.74
3   -5  13  101.78  6.8
3   5   -13 123.25  8.19
-3  -5  -13 115.53  7.7
-5  -3  -13 116.77  7.76
5   -3  13  114.32  7.59
5   -3  13  101.87  6.8
-3  5   -13 96.03   6.44
3   -5  -13 102.46  6.84
3   5   13  117.66  7.85
-3  -5  13  117.26  7.82
-3  -5  13  99.42   6.67
5   3   14  16.97   1.37
5   3   14  15.61   1.15
-5  -3  14  14.22   1.05
-5  -3  14  18.8    1.45
-5  3   -14 15.82   1.13
5   -3  -14 16.22   1.19
5   -3  -14 19.68   1.71
-3  5   14  15.14   1.13
3   -5  14  18.68   1.39
3   -5  14  15.29   1.11
-3  -5  -14 18.27   1.86
5   3   -14 14.01   1.04
-5  -3  -14 18.78   1.66
-5  -3  -14 14.54   1.07
5   -3  14  18.91   1.39
5   -3  14  15.56   1.11
-5  3   14  14.88   1.09
-3  5   -14 13.84   1.02
-3  5   -14 17.27   1.36
3   -5  -14 15.59   1.15
3   5   14  15.18   1.17
5   3   15  1.26    0.64
5   3   15  1       0.38
-5  -3  15  1.54    0.57
-5  -3  15  1.68    0.34
-5  3   -15 1.39    0.32
-5  3   -15 1.68    0.57
5   -3  -15 1.62    0.36
5   -3  -15 1.62    0.94
-3  5   15  1.49    0.38
-3  5   15  1.15    0.75
3   -5  15  1.09    0.36
3   -5  15  1.62    0.49
3   5   -15 1.09    0.6
3   5   -15 1.62    0.34
-3  -5  -15 1.15    0.4
-3  -5  -15 1.22    1.11
5   3   -15 1.37    0.32
5   3   -15 0.7     0.68
-5  -3  -15 1.62    0.36
-5  -3  -15 0.92    0.9
5   -3  15  1.51    0.32
5   -3  15  1.22    0.45
-5  3   15  2.02    0.64
-5  3   15  1.98    0.38
-3  5   -15 0.66    0.55
-3  5   -15 1.32    0.34
3   -5  -15 2.11    0.38
3   -5  -15 1.28    1.02
3   5   15  1.43    0.43
3   5   15  0.23    0.89
-3  -5  15  1.07    0.38
-3  -5  15  1.15    0.53
5   3   16  6.87    0.64
5   3   16  6.03    0.87
-5  -3  16  8.48    0.87
-5  -3  16  7.21    0.62
-5  3   -16 9.27    0.92
-5  3   -16 6.97    0.58
5   -3  -16 7.33    0.62
5   -3  -16 8.85    1.24
3   -5  16  6.69    0.58
3   -5  16  7.01    0.73
3   5   -16 8.27    0.89
3   5   -16 6.65    0.58
-3  -5  -16 9.1     1.45
-3  -5  -16 6.1     0.62
5   3   -16 6.86    0.58
5   3   -16 9.23    1.02
-5  -3  -16 7.65    1.21
5   -3  16  7.14    0.6
5   -3  16  8.7     0.81
-5  3   16  6.8     0.6
-5  3   16  9.91    0.98
-3  5   -16 6.93    0.6
-3  5   -16 8.78    0.92
3   -5  -16 8.34    1.26
3   -5  -16 7.31    0.64
3   5   16  8.21    1.11
3   5   16  6.7     0.66
-3  -5  16  8.42    0.83
5   3   17  5.18    0.57
5   3   17  3.9     0.77
-5  -3  17  5.69    0.55
-5  -3  17  4.31    0.72
-5  3   -17 4.52    0.75
-5  3   -17 5.59    0.53
5   -3  -17 4.77    1.11
5   -3  -17 5.52    0.55
-3  5   17  4.82    0.55
-3  5   17  3.47    0.89
3   -5  17  4.48    0.62
3   -5  17  4.86    0.51
3   5   -17 5.07    0.51
3   5   -17 3.92    0.77
-3  -5  -17 4.99    0.57
-3  -5  -17 2.71    1.36
5   3   -17 4.39    0.89
5   3   -17 5.67    0.53
-5  -3  -17 4.58    0.51
-5  -3  -17 4.65    1.24
5   -3  17  5.35    0.51
5   -3  17  4.82    0.66
-5  3   17  4.97    0.79
-5  3   17  5.1     0.53
-3  5   -17 5.1     0.51
-3  5   -17 4.29    0.72
3   -5  -17 5.24    0.53
3   -5  -17 4.03    1.28
3   5   17  3.45    0.92
3   5   17  4.8     0.58
-3  -5  17  5.41    0.55
-3  -5  17  4.26    0.68
5   3   18  20.66   1.51
5   3   18  18.85   1.6
-5  -3  18  21.92   1.56
-5  -3  18  20.25   1.64
-5  3   -18 22.47   1.79
-5  3   -18 22.68   1.6
5   -3  -18 20.49   1.94
5   -3  -18 21.34   1.53
-3  5   18  21.15   1.53
-3  5   18  21.73   1.85
3   -5  18  22.62   1.71
3   -5  18  20.66   1.47
3   5   -18 20.53   1.75
3   5   -18 20.27   1.45
-3  -5  -18 19.59   2.18
-3  -5  -18 19.17   1.43
5   3   -18 21.13   1.51
5   3   -18 19.78   1.75
-5  -3  -18 20.23   1.47
-5  -3  -18 17.78   1.96
-5  3   18  20.04   1.45
-5  3   18  21      1.71
-3  5   -18 22.41   1.77
-3  5   -18 21.87   1.54
3   -5  -18 20.4    1.49
3   -5  -18 22.15   2.24
3   5   18  17.36   1.62
3   5   18  19.1    1.41
-3  -5  18  20.04   1.45
-3  -5  18  19.7    1.58
5   3   19  0.17    0.4
5   3   19  0       0.75
-5  3   -19 -0.23   0.75
-5  3   -19 -0.23   0.32
-3  5   19  0.92    0.96
3   -5  19  -0.4    0.57
3   -5  19  0.49    0.38
3   5   -19 -0.38   0.36
3   5   -19 -0.08   0.9
-3  -5  -19 0.26    0.47
-3  -5  -19 -0.68   1.53
-5  -3  -19 1.26    1.34
-5  -3  -19 0.23    0.41
5   -3  19  -0.26   0.32
5   -3  19  -0.04   0.6
-3  5   -19 0.79    0.34
-3  5   -19 0.94    0.77
3   -5  -19 0.55    0.41
3   -5  -19 -0.09   1.47
3   5   19  0.15    0.47
3   5   19  1.51    1
-3  -5  19  -0.62   0.68
5   3   20  1.28    0.89
5   3   20  1.43    0.45
-5  -3  20  0.06    0.75
-5  -3  20  0.94    0.41
-5  3   -20 1.21    0.4
-5  3   -20 0.6     0.92
5   -3  -20 -0.7    1.28
5   -3  -20 0.7     0.4
-3  5   20  0.53    0.41
-3  5   20  -0.06   1
3   -5  20  1.13    0.43
3   -5  20  1.51    0.66
-3  -5  -20 0.58    1.68
-3  -5  -20 -0.04   0.51
5   3   -20 -1      1.05
5   3   -20 0.92    0.36
-5  -3  -20 -1.79   1.43
-5  -3  -20 1.3     0.43
5   -3  20  1.47    0.7
5   -3  20  1.36    0.38
-5  3   20  1.54    0.43
-5  3   20  1.34    0.85
-3  5   -20 1.36    0.4
-3  5   -20 0.72    0.83
3   -5  -20 1.11    0.43
3   -5  -20 2.26    1.58
3   5   20  1.24    0.51
3   5   20  1.26    1.04
-3  -5  20  0.36    0.7
-3  -5  20  0.6     0.41
5   3   21  0.53    0.92
5   3   21  -0.28   0.45
-5  -3  21  0.15    0.4
-5  -3  21  1       0.79
-5  3   -21 -0.13   0.38
-5  3   -21 0.24    1.05
5   -3  -21 0.45    0.4
5   -3  -21 1.73    1.37
-3  5   21  -1.05   1
-3  5   21  -0.04   0.41
3   -5  21  0.41    0.68
3   -5  21  -1      0.45
3   5   -21 -0.7    0.38
3   5   -21 -1.02   1.05
-3  -5  -21 -0.11   0.51
-3  -5  -21 -2.07   1.64
5   3   -21 0.19    0.36
5   3   -21 -1      1.13
5   -3  21  -0.43   0.72
5   -3  21  -0.32   0.34
-5  3   21  0.3     0.4
-5  3   21  0.09    0.89
-3  5   -21 -0.15   0.38
-3  5   -21 -0.36   0.94
3   -5  -21 -0.15   1.53
3   -5  -21 0.04    0.41
3   5   21  -0.43   0.51
3   5   21  -0.15   1.15
-3  -5  21  -0.32   0.73
-3  -5  21  -0.19   0.4
-5  -3  22  1.64    0.89
-5  -3  22  1.85    0.45
5   -3  -22 2.86    0.51
5   -3  -22 2       1.53
-3  5   22  1.36    1.02
-3  5   22  1.36    0.47
3   -5  22  0.92    0.75
3   -5  22  1.94    0.47
3   5   -22 1       1.11
3   5   -22 1.62    0.43
-3  -5  -22 1.64    1.88
-3  -5  -22 1.34    0.55
5   3   -22 -0.17   1.26
5   3   -22 1.79    0.43
-5  3   22  1.54    0.43
-5  3   22  1       1
-3  5   -22 -0.66   0.96
-3  5   -22 2.18    0.45
3   5   22  1.41    0.55
3   5   22  1.41    1.17
-3  -5  22  1.66    0.45
-3  -5  22  0.55    0.81
5   3   23  1.04    0.92
5   3   23  -0.08   0.53
-5  -3  23  -0.17   0.41
-5  -3  23  0.24    0.85
-5  3   -23 0.19    0.41
-5  3   -23 -0.51   1.02
5   -3  -23 -0.83   1.28
5   -3  -23 0.15    0.47
-3  5   23  0.13    0.89
-3  5   23  0.45    0.47
3   5   -23 0.04    0.98
3   5   -23 0.47    0.43
-3  -5  -23 0.34    0.58
-3  -5  -23 0.4     1.39
5   3   -23 -0.04   1.17
5   3   -23 -0.4    0.4
-5  -3  -23 0.13    0.51
-5  -3  -23 -0.26   1.45
5   -3  23  0       0.41
5   -3  23  -0.43   0.75
-5  3   23  0.64    0.9
-5  3   23  0.13    0.43
-3  5   -23 0.17    0.43
-3  5   -23 0.66    0.83
3   -5  -23 0.57    1.36
3   -5  -23 -0.23   0.51
3   5   23  1.47    0.94
3   5   23  0.24    0.55
-3  -5  23  0.24    0.77
-3  -5  23  -0.08   0.47
5   3   24  -0.43   0.85
5   3   24  0.49    0.53
-5  3   -24 0.66    0.89
-5  3   -24 0.04    0.45
3   -5  24  0.08    0.53
3   -5  24  -0.19   0.77
-3  -5  -24 1.19    0.66
-3  -5  -24 -1.6    1.17
-5  -3  -24 -0.17   1.28
-5  -3  -24 -0.02   0.55
5   -3  24  -0.53   0.85
5   -3  24  -0.43   0.47
-3  5   -24 0.75    0.7
-3  5   -24 -0.55   0.45
3   5   24  0.81    0.92
3   5   24  -0.3    0.58
5   3   25  0.23    0.68
5   3   25  0.11    0.79
-5  3   -25 -0.11   0.57
-5  3   -25 -0.43   0.47
-5  -3  -25 -1.21   0.55
-5  -3  -25 -0.26   0.62
5   -3  25  0.57    0.58
5   -3  25  0       0.75
5   4   0   0.23    0.57
5   4   0   0.51    0.34
-5  -4  0   0.23    0.3
-5  -4  0   -0.08   0.3
5   -4  0   0.13    0.28
5   -4  0   0.55    0.53
-5  4   0   0       0.45
-5  4   0   0.04    0.28
-4  5   0   0.4     0.32
-4  5   0   0.15    0.51
4   -5  0   0.26    0.3
4   -5  0   -0.49   0.58
5   4   1   152.18  10.1
5   4   1   156.79  10.42
-5  -4  1   149.66  9.93
-5  -4  1   137.02  9.08
-5  4   -1  181.82  12.05
-5  4   -1  158.79  10.51
5   -4  -1  176.04  11.7
5   -4  -1  144.12  9.55
-4  5   1   152.27  10.1
4   -5  1   182.8   12.15
4   -5  1   166.29  11.02
-4  -5  -1  166.06  11.07
5   4   -1  166.68  11.09
5   4   -1  138.75  9.21
-5  -4  -1  149.5   9.91
-5  -4  -1  150.22  10.02
5   -4  1   147.49  9.77
5   -4  1   174.14  11.56
-5  4   1   156.17  10.34
-5  4   1   156.57  10.4
-4  5   -1  166.23  11.02
-4  5   -1  176.63  11.73
4   -5  -1  168.41  11.21
4   5   1   146.23  9.7
5   4   2   1221.77 80.67
5   4   2   1147.37 75.79
-5  -4  2   1065.44 70.36
-5  -4  2   1166.39 77.01
-5  4   -2  1245.87 82.29
-5  4   -2  1304.45 86.11
5   -4  -2  1182.4  78.1
5   -4  -2  1224.97 80.89
4   -5  2   1304.45 86.13
4   -5  2   1288.44 85.11
4   5   -2  1144.73 75.6
4   5   -2  1178.82 77.88
-4  -5  -2  1108.38 73.23
5   4   -2  1066.38 70.46
5   4   -2  1292.39 85.34
-5  -4  -2  1147.37 75.81
-5  -4  -2  1283.54 84.73
5   -4  2   1389.58 91.74
5   -4  2   1253.22 82.78
-5  4   2   1299.36 85.81
-5  4   2   1160.74 76.67
-4  5   -2  1353.04 89.35
-4  5   -2  1202.55 79.42
4   5   2   1257.93 83.06
-4  -5  2   1116.29 73.72
-4  -5  2   1195.77 78.97
5   4   3   2.99    0.58
5   4   3   3.33    0.41
-5  4   -3  2.86    0.55
-5  4   -3  3.26    0.38
5   -4  -3  3.09    0.64
5   -4  -3  3.22    0.38
-4  5   3   2.94    0.41
-4  5   3   3.15    0.62
4   -5  3   3.2     0.36
4   -5  3   3.11    0.36
4   5   -3  2.79    0.79
4   5   -3  2.88    0.45
-5  -4  -3  2.52    0.64
-5  -4  -3  2.71    0.38
5   -4  3   3.47    0.36
5   -4  3   2.86    0.32
-5  4   3   3.22    0.4
-5  4   3   2.99    0.58
-4  5   -3  2.79    0.62
-4  5   -3  2.9     0.4
4   -5  -3  3.26    0.41
4   -5  -3  2.79    0.66
-4  -5  3   3.09    0.41
-4  -5  3   3.54    0.43
5   4   4   1.21    0.34
5   4   4   1.81    0.55
-5  -4  4   0.36    0.34
-5  -4  4   0.6     0.36
-5  4   -4  0.55    0.3
-4  5   4   0.85    0.34
-4  5   4   1.98    0.6
4   -5  4   0.19    0.26
4   5   -4  0.13    0.32
5   4   -4  0.6     0.4
5   4   -4  0.6     0.3
-5  -4  -4  -0.02   0.3
-5  -4  -4  1.32    0.62
5   -4  4   0.28    0.24
5   -4  4   0.34    0.26
-4  5   -4  0.23    0.32
4   -5  -4  0.66    0.66
4   -5  -4  0.4     0.32
-4  -5  4   -0.17   0.34
-4  -5  4   1.34    0.38
5   4   5   24.39   1.77
5   4   5   25.39   1.75
-5  -4  5   25.71   1.79
-5  -4  5   29.76   2.03
-5  4   -5  22.86   1.7
-5  4   -5  25.84   1.77
5   -4  -5  27.4    1.88
5   -4  -5  24.11   1.77
-4  5   5   24.92   1.85
-4  5   5   26.97   1.86
4   5   -5  26.03   1.83
4   5   -5  29.36   2.02
-4  -5  -5  20.64   1.64
-4  -5  -5  25.31   1.75
5   4   -5  29.44   2.02
5   4   -5  25.84   1.81
-5  -4  -5  25.86   1.77
-5  -4  -5  21.41   1.62
5   -4  5   25.46   1.73
5   -4  5   28.46   1.92
-5  4   5   25.41   1.85
-5  4   5   28.03   1.94
4   -5  -5  26.56   1.83
4   -5  -5  23.84   1.79
4   5   5   22.21   1.64
4   5   5   25.07   1.75
-4  -5  5   28.63   1.96
-4  -5  5   26.44   1.85
5   4   6   4.2     0.47
5   4   6   2.86    0.62
-5  -4  6   3.6     0.49
-5  4   -6  3.26    0.72
-5  4   -6  3.41    0.43
5   -4  -6  3.63    0.7
5   -4  -6  4.86    0.49
-4  5   6   4.88    0.53
-4  5   6   4.97    0.73
4   -5  6   4.37    0.45
4   -5  6   4.97    0.47
4   5   -6  5.07    0.49
4   5   -6  3.47    0.53
-4  -5  -6  4.2     0.49
5   4   -6  3.8     0.55
5   4   -6  4.73    0.49
-5  -4  -6  4.26    0.47
-5  -4  -6  2.66    0.73
5   -4  6   3.45    0.4
-5  4   6   3.54    0.62
-5  4   6   4.52    0.49
-4  5   -6  3.24    0.45
4   -5  -6  3.07    0.7
4   -5  -6  4.61    0.47
4   5   6   3.48    0.7
4   5   6   4.03    0.51
-4  -5  6   4.8     0.53
-5  -4  7   16.8    1.24
-5  -4  7   16.56   1.19
-5  4   -7  16.03   1.13
-5  4   -7  14.46   1.05
5   -4  -7  16.57   1.34
5   -4  -7  14.95   1.07
-4  5   7   14.41   1.07
-4  5   7   15.73   1.3
4   -5  7   15.97   1.13
4   -5  7   15.69   1.13
4   5   -7  14.78   1.07
4   5   -7  15.65   1.19
-4  -5  -7  14.65   1.09
-4  -5  -7  14.11   1.34
5   4   -7  16.23   1.22
5   4   -7  14.65   1.05
5   -4  7   16.48   1.15
5   -4  7   15.48   1.09
-5  4   7   15.67   1.28
-5  4   7   16.4    1.19
-4  5   -7  14.97   1.11
-4  5   -7  15.29   1.39
4   -5  -7  16.52   1.37
4   -5  -7  16.29   1.17
4   5   7   15.16   1.13
4   5   7   15.54   1.32
-4  -5  7   14.67   1.11
-4  -5  7   15.86   1.15
5   4   8   20.27   1.43
-5  -4  8   20.13   1.47
5   -4  -8  22.68   1.58
-4  5   8   20.98   1.49
4   -5  8   19.49   1.37
4   5   -8  20.25   1.49
-4  -5  -8  21.89   1.54
-4  -5  -8  16.59   1.49
5   4   -8  17.8    1.34
5   4   -8  22.68   1.58
-5  -4  -8  15.91   1.41
-5  4   8   21.56   1.53
-4  5   -8  18.59   1.36
4   -5  -8  23      1.6
4   5   8   21.06   1.51
-4  -5  8   19.95   1.45
5   4   9   101.42  6.76
5   4   9   95.41   6.42
-5  -4  9   103.47  6.89
-5  -4  9   95.9    6.42
-5  4   -9  108.99  7.23
-5  4   -9  104.42  6.95
5   -4  -9  93.02   6.29
5   -4  -9  100.16  6.67
-4  5   9   95.6    6.38
-4  5   9   93.34   6.31
4   -5  9   100.82  6.7
4   -5  9   109.39  7.27
4   5   -9  108.86  7.25
4   5   -9  96.62   6.48
-4  -5  -9  104.11  6.95
-4  -5  -9  93.23   6.35
5   4   -9  95.04   6.37
5   4   -9  103.15  6.87
-5  -4  -9  111.72  7.44
-5  -4  -9  90.59   6.14
5   -4  9   102.19  6.8
5   -4  9   109.01  7.23
-5  4   9   93.51   6.31
-5  4   9   100.95  6.72
-4  5   -9  107.37  7.14
-4  5   -9  104.15  6.95
4   -5  -9  98.35   6.55
4   -5  -9  95.45   6.48
4   5   9   99.78   6.67
4   5   9   90.4    6.12
-4  -5  9   102.19  6.84
-4  -5  9   104.32  6.95
5   4   10  75.32   5.05
5   4   10  65.28   4.46
-5  -4  10  79.65   5.33
-5  -4  10  70.1    4.73
-5  4   -10 86.79   5.78
5   -4  -10 76.2    5.09
-4  5   10  67.07   4.61
-4  5   10  74      4.95
4   -5  10  85.09   5.67
4   -5  10  73.64   4.93
4   5   -10 87.28   5.82
4   5   -10 71.34   4.82
-4  -5  -10 79.25   5.31
5   4   -10 68.59   4.63
5   4   -10 79.52   5.31
-5  -4  -10 84      5.61
5   -4  10  84.24   5.61
5   -4  10  75.94   5.07
-5  4   10  65.24   4.48
-5  4   10  75.03   5.03
-4  5   -10 83.72   5.57
-4  5   -10 71.68   4.82
4   -5  -10 66.58   4.61
4   -5  -10 74.45   4.99
4   5   10  65.43   4.5
4   5   10  71.95   4.84
-4  -5  10  79.16   5.29
-4  -5  10  73.19   4.93
5   4   11  24.88   1.75
5   4   11  23.66   1.81
-5  -4  11  26.59   1.92
-5  -4  11  23.13   1.62
-5  4   -11 26.91   1.9
-5  4   -11 23.54   1.62
5   -4  -11 28.01   2.13
5   -4  -11 26.16   1.81
-4  5   11  25.93   1.83
-4  5   11  28.21   2.15
4   -5  11  23.64   1.64
4   -5  11  25.67   1.79
4   5   -11 27.05   1.96
4   5   -11 22.53   1.58
-4  -5  -11 24.71   1.75
-4  -5  -11 24.13   1.98
5   4   -11 26.95   1.96
5   4   -11 22.04   1.54
-5  -4  -11 23.9    1.94
-5  -4  -11 23.56   1.66
5   -4  11  24.8    1.71
5   -4  11  27.95   1.94
-5  4   11  24.45   1.71
-5  4   11  30.19   2.22
-4  5   -11 26.91   1.9
-4  5   -11 23.81   1.64
4   -5  -11 29.95   2.3
4   -5  -11 23.98   1.68
4   5   11  23.41   1.85
4   5   11  23.3    1.66
-4  -5  11  25.24   1.83
-4  -5  11  22.13   1.56
5   4   12  1.13    0.4
5   4   12  0.96    0.68
-5  -4  12  1.02    0.38
-5  -4  12  0.9     0.58
-5  4   -12 1.66    0.49
-5  4   -12 0.92    0.3
5   -4  -12 1.04    0.34
5   -4  -12 1.04    0.9
4   -5  12  0.87    0.32
4   -5  12  1.41    0.43
-4  -5  -12 0.68    0.38
-4  -5  -12 0.6     0.94
5   4   -12 0.98    0.36
5   4   -12 1.13    0.58
-5  -4  -12 0.9     0.34
-5  -4  -12 2.5     0.98
5   -4  12  1.09    0.4
5   -4  12  1.37    0.34
-5  4   12  1.26    0.66
-5  4   12  1.21    0.38
-4  5   -12 1.11    0.32
-4  5   -12 0.41    0.47
4   5   12  0.4     0.4
4   5   12  0.58    0.75
5   4   13  19.21   1.39
-5  -4  13  18.55   1.43
-5  -4  13  18.8    1.34
-5  4   -13 17.84   1.36
-5  4   -13 22.17   1.54
5   -4  -13 16.37   1.56
-4  5   13  17.69   1.54
-4  5   13  20.42   1.47
4   -5  13  21.17   1.49
4   -5  13  18.31   1.36
4   5   -13 18.46   1.45
4   5   -13 21.34   1.51
-4  -5  -13 20.49   1.47
5   4   -13 21.45   1.51
5   4   -13 16.35   1.3
-5  -4  -13 21.3    1.51
5   -4  13  18.63   1.37
5   -4  13  20.43   1.43
-5  4   13  16.93   1.39
-5  4   13  20.7    1.47
-4  5   -13 22.32   1.56
-4  5   -13 16.67   1.3
4   -5  -13 20.08   1.41
4   -5  -13 15.86   1.54
4   5   13  18.1    1.34
-4  -5  13  17.48   1.36
-4  -5  13  20.34   1.45
5   4   14  1.34    0.7
5   4   14  2.09    0.43
-5  -4  14  2.32    0.38
-5  -4  14  2.54    0.57
-5  4   -14 1.88    0.32
-5  4   -14 2.52    0.51
5   -4  -14 2.54    0.4
5   -4  -14 3.86    1.02
-4  5   14  3.15    0.85
-4  5   14  2.18    0.41
4   -5  14  2.11    0.36
4   -5  14  2.26    0.49
4   5   -14 2.99    0.64
4   5   -14 2.41    0.38
-4  -5  -14 1.75    0.41
-4  -5  -14 1.6     1.15
5   4   -14 2.03    0.36
5   4   -14 1.85    0.6
-5  -4  -14 2.6     1.04
-5  -4  -14 1.98    0.4
5   -4  14  2.28    0.34
5   -4  14  1.98    0.45
-5  4   14  2.67    0.68
-5  4   14  2.96    0.41
-4  5   -14 2.35    0.38
-4  5   -14 2.49    0.55
4   -5  -14 1.75    0.98
4   -5  -14 2.09    0.38
4   5   14  1.94    0.81
4   5   14  1.49    0.41
-4  -5  14  2.09    0.4
-4  -5  14  2.11    0.57
5   4   15  15.56   1.37
5   4   15  15.88   1.21
-5  -4  15  14.14   1.04
-5  -4  15  17.97   1.41
-5  4   -15 16.48   1.19
-5  4   -15 17.7    1.37
5   -4  -15 19.44   1.81
5   -4  -15 15.56   1.13
-4  5   15  18.12   1.54
-4  5   15  16.95   1.24
4   5   -15 17.12   1.41
4   5   -15 15.58   1.13
-4  -5  -15 14.8    1.13
-4  -5  -15 16.99   1.88
5   4   -15 15.63   1.13
5   4   -15 19.34   1.54
-5  -4  -15 15.91   1.17
-5  -4  -15 16.8    1.7
5   -4  15  15.88   1.15
5   -4  15  17.01   1.3
-5  4   15  18.19   1.51
-5  4   15  17.72   1.28
4   -5  -15 18.27   1.73
4   -5  -15 15.84   1.15
4   5   15  12.98   1.32
4   5   15  14.5    1.13
-4  -5  15  17.91   1.41
-4  -5  15  14.94   1.11
5   4   16  2.18    0.81
-5  -4  16  4.16    0.7
-5  -4  16  3.88    0.43
5   -4  -16 4.69    0.49
5   -4  -16 4.71    1.15
-4  5   16  3.16    0.83
-4  5   16  4.12    0.49
4   -5  16  3.82    0.58
4   -5  16  3.41    0.43
4   5   -16 3.65    0.73
4   5   -16 4.05    0.45
-4  -5  -16 3.33    0.49
-4  -5  -16 4.92    1.41
5   4   -16 3.99    0.79
5   4   -16 4.14    0.45
-5  -4  -16 3.63    0.47
-5  -4  -16 3.22    1.3
-5  4   16  5.01    0.85
-5  4   16  4.46    0.49
-4  5   -16 4.41    0.47
-4  5   -16 3.11    0.62
4   -5  -16 4.01    0.45
4   -5  -16 3.63    1.21
4   5   16  3.9     0.89
4   5   16  3.33    0.53
-4  -5  16  4.09    0.47
-4  -5  16  3.41    0.66
5   4   17  6.84    0.68
5   4   17  6.25    1
-5  -4  17  6.05    0.57
-5  -4  17  6.91    0.87
-5  4   -17 6.38    0.83
-5  4   -17 7.7     0.64
5   -4  -17 6.18    0.58
5   -4  -17 8.8     1.36
-4  5   17  5.84    0.94
-4  5   17  6.1     0.6
4   -5  17  6.72    0.6
4   -5  17  6.35    0.73
4   5   -17 7.04    0.6
4   5   -17 6.8     0.94
-4  -5  -17 5.5     1.51
-4  -5  -17 5.82    0.62
5   4   -17 7.29    1.02
5   4   -17 6.33    0.57
-5  -4  -17 6.46    0.64
-5  -4  -17 5.39    1.32
5   -4  17  6.25    0.72
5   -4  17  7.06    0.6
-5  4   17  7.68    1.02
-5  4   17  6.63    0.62
-4  5   -17 6.5     0.58
-4  5   -17 5.71    0.77
4   -5  -17 6.84    0.62
4   -5  -17 5.91    1.37
4   5   17  5.48    0.62
4   5   17  6.44    1.04
-4  -5  17  6.08    0.81
-4  -5  17  5.69    0.57
5   4   18  0.36    0.41
5   4   18  0.15    0.85
-5  -4  18  -0.32   0.64
-5  -4  18  1.39    0.38
-5  4   -18 0.38    0.66
-5  4   -18 1.26    0.32
5   -4  -18 -1      1.26
5   -4  -18 0.94    0.36
-4  5   18  -0.02   0.83
-4  5   18  1.6     0.41
4   -5  18  0.96    0.55
4   -5  18  1.21    0.34
4   5   -18 1.09    0.83
4   5   -18 0.87    0.36
-4  -5  -18 1.58    0.43
-4  -5  -18 -0.24   1.37
5   4   -18 1.15    0.87
5   4   -18 1.09    0.34
-5  -4  -18 0.89    0.41
-5  -4  -18 0.6     1.22
5   -4  18  0.68    0.55
5   -4  18  1.36    0.34
-5  4   18  0.81    0.38
-5  4   18  0.3     0.73
-4  5   -18 0.9     0.32
-4  5   -18 0.62    0.68
4   -5  -18 1.75    0.4
4   -5  -18 1.43    1.36
4   5   18  1.11    0.43
4   5   18  0.9     0.89
-4  -5  18  1.17    0.38
-4  -5  18  1.04    0.68
5   4   19  21.58   1.58
5   4   19  21.08   1.86
-5  -4  19  25.11   1.81
-5  -4  19  25.69   2.03
-5  4   -19 23.05   1.88
-5  4   -19 23.11   1.64
5   -4  -19 24.65   2.49
5   -4  -19 22.49   1.62
-4  5   19  26.44   1.9
-4  5   19  26.78   2.24
4   -5  19  23.28   1.81
4   -5  19  22.79   1.64
4   5   -19 26.01   2.2
4   5   -19 23.49   1.68
-4  -5  -19 21.43   1.62
-4  -5  -19 22.6    2.5
5   4   -19 25.07   2.15
5   4   -19 23.49   1.68
-5  -4  -19 21.7    2.34
-5  -4  -19 22.73   1.68
5   -4  19  25.84   1.94
5   -4  19  27.44   1.92
-5  4   19  25.07   1.81
-5  4   19  26.07   2.11
-4  5   -19 22.21   1.6
-4  5   -19 25.18   2.03
4   -5  -19 27.86   2.71
4   -5  -19 22.94   1.68
4   5   19  23.84   1.77
4   5   19  22.28   2.03
-4  -5  19  25.03   2
-4  -5  19  21.75   1.58
5   4   20  0.11    0.45
5   4   20  0.79    0.96
-5  -4  20  0.36    0.75
-5  -4  20  -0.13   0.41
5   -4  -20 -0.17   1.41
5   -4  -20 -0.81   0.4
-4  5   20  -2.3    0.96
-4  5   20  0.41    0.43
4   -5  20  -0.38   0.64
4   -5  20  0.04    0.43
4   5   -20 -0.41   1.02
4   5   -20 -0.45   0.36
-4  -5  -20 2.15    1.75
-4  -5  -20 0.83    0.49
5   4   -20 0.49    0.36
5   4   -20 1.41    1.05
-5  -4  -20 0.4     0.47
-5  -4  -20 2.47    1.6
5   -4  20  -0.02   0.38
5   -4  20  0.15    0.66
-5  4   20  -0.98   0.83
-5  4   20  -0.4    0.4
-4  5   -20 0.32    0.36
-4  5   -20 0.04    0.9
4   -5  -20 2.81    1.58
4   -5  -20 0.17    0.41
4   5   20  -0.13   1.11
4   5   20  -0.06   0.53
-4  -5  20  0.4     0.77
-4  -5  20  0.73    0.45
5   4   21  0.47    0.98
5   4   21  0.15    0.49
-5  -4  21  0.6     0.81
-5  -4  21  -0.06   0.41
-5  4   -21 0.79    0.4
-5  4   -21 0.38    1
5   -4  -21 -1.32   1.39
5   -4  -21 0.47    0.4
-4  5   21  -0.81   0.98
-4  5   21  0.21    0.41
4   5   -21 0.34    0.4
4   5   -21 0.7     1.11
-4  -5  -21 0.87    1.73
-4  -5  -21 0.04    0.51
5   4   -21 -0.49   1.09
5   4   -21 0.41    0.36
-5  -4  -21 0.83    1.64
-5  -4  -21 0.23    0.53
5   -4  21  0.62    0.4
5   -4  21  1.07    0.72
-5  4   21  0.3     0.41
-5  4   21  1.86    0.85
4   -5  -21 1.13    1.41
4   -5  -21 -0.04   0.43
-4  -5  21  0.49    0.83
-4  -5  21  -0.15   0.41
5   4   22  0.28    1.07
5   4   22  0.04    0.49
-5  -4  22  0.38    0.4
-5  -4  22  -0.57   0.87
-5  4   -22 0.02    0.4
-5  4   -22 -1.39   1.05
5   -4  -22 -0.55   1.7
5   -4  -22 0.41    0.45
-4  5   22  0.06    0.43
-4  5   22  0.58    1.02
4   -5  22  -0.04   0.41
4   -5  22  0.15    0.72
4   5   -22 0.21    1.15
4   5   -22 0.68    0.4
-4  -5  -22 -0.21   0.51
-4  -5  -22 -1.71   1.86
5   4   -22 0.17    0.38
5   4   -22 0.49    1.11
-5  -4  -22 1.04    1.88
-5  -4  -22 -0.3    0.51
5   -4  22  0.17    0.41
5   -4  22  0.77    0.79
-5  4   22  0       0.4
-5  4   22  0.08    1.04
-4  5   -22 0.02    0.38
-4  5   -22 -1.49   0.96
4   -5  -22 -0.08   0.43
4   -5  -22 -0.45   1.81
4   5   22  0.36    0.53
4   5   22  0.08    1.07
-4  -5  22  -0.08   0.41
-4  -5  22  0.26    0.81
5   4   23  5.24    0.73
5   4   23  4.26    1.02
-5  4   -23 4.97    0.62
-5  4   -23 4.33    1.04
4   -5  23  4.44    0.83
4   -5  23  6.63    0.75
-4  -5  -23 4.18    0.75
-4  -5  -23 2.09    1.41
-5  -4  -23 5.73    0.77
-5  -4  -23 3.26    1.49
5   -4  23  6.4     0.7
5   -4  23  5.09    0.89
-4  5   -23 5.14    1
-4  5   -23 6.22    0.7
4   5   23  5.14    1.04
4   5   23  6.23    0.83
5   4   24  0.36    0.94
5   4   24  0.62    0.58
-5  4   -24 0.7     0.85
-5  4   -24 0.85    0.43
4   -5  24  0       0.73
4   -5  24  0.79    0.55
-4  -5  -24 0.06    0.62
-4  -5  -24 0       1.28
-5  -4  -24 0.81    1.28
-5  -4  -24 0.64    0.6
5   -4  24  -0.28   0.47
5   -4  24  0.34    0.79
-4  5   -24 1.22    0.79
-4  5   -24 0.23    0.43
4   5   24  -0.19   0.96
4   5   24  0.6     0.62
5   4   25  -0.04   0.81
5   4   25  -0.13   0.73
-5  4   -25 0.83    0.58
4   -5  25  0.32    0.64
-5  -4  -25 -0.62   0.66
5   -4  25  0.7     0.72
5   -4  25  -0.26   0.6
-5  5   0   60.42   4.03
-5  5   0   56.07   3.8
5   -5  0   48.48   3.33
5   -5  0   63.68   4.26
5   5   -1  0.15    0.68
5   -5  1   -0.89   0.58
5   -5  1   0.23    0.26
-5  5   -1  0.02    0.51
-5  5   -1  0.09    0.3
-5  -5  1   0.06    0.36
5   5   -2  8.16    0.94
5   5   -2  9.53    0.77
-5  -5  -2  6.72    0.98
5   -5  2   8.12    0.89
5   -5  2   10.28   0.77
-5  5   -2  9.57    0.73
-5  5   -2  8.64    0.83
5   5   2   8.25    0.7
-5  -5  2   11.11   0.85
-5  -5  2   9.61    0.77
5   5   -3  0.09    0.4
5   5   -3  0.13    0.73
5   -5  3   0.06    0.26
5   -5  3   -0.34   0.28
-5  5   3   0.49    0.57
-5  5   3   0.4     0.32
-5  5   -3  0.06    0.3
-5  5   -3  0.28    0.55
5   -5  -3  0.04    0.6
5   -5  -3  -0.28   0.3
-5  -5  3   -0.08   0.32
-5  -5  3   0.17    0.36
5   5   -4  32.11   2.22
5   5   -4  24.52   1.7
5   -5  4   29.51   2
5   -5  4   24.82   1.7
-5  5   4   29.12   2
-5  5   -4  29.1    2
5   -5  -4  26.91   1.85
-5  -5  4   25.75   1.77
-5  -5  4   30.89   2.13
5   5   -5  0.32    0.3
5   5   -5  -0.04   0.43
-5  -5  -5  0.13    0.87
-5  -5  -5  0       0.32
-5  5   5   -0.02   0.32
-5  5   5   0.81    0.58
5   -5  -5  0.49    0.66
5   -5  -5  0.04    0.32
5   5   5   -0.43   0.64
-5  -5  5   0.21    0.38
-5  -5  5   0.04    0.32
5   5   -6  0.4     0.45
5   5   -6  1.09    0.34
-5  -5  -6  1.39    0.83
-5  -5  -6  0.43    0.36
-5  5   6   0.79    0.58
-5  5   6   0.64    0.36
-5  5   -6  1.53    0.89
5   -5  -6  1.39    0.68
5   -5  -6  0.49    0.32
5   5   6   0.58    0.36
5   5   6   1       0.66
-5  -5  6   0.58    0.4
-5  -5  6   0.72    0.34
5   5   -7  -0.38   0.3
5   5   -7  -0.3    0.45
-5  -5  -7  -0.15   0.79
-5  -5  -7  0.45    0.38
5   -5  7   -0.15   0.28
5   -5  7   0.17    0.32
-5  5   7   0.21    0.6
-5  5   7   0.53    0.36
-5  5   -7  -0.15   0.85
-5  5   -7  0.08    0.38
5   -5  -7  0.64    0.7
5   -5  -7  -0.17   0.32
5   5   7   0.4     0.38
5   5   7   1.49    0.68
-5  -5  7   0.24    0.41
-5  -5  7   -0.06   0.34
5   5   -8  190.98  12.69
5   5   -8  159.32  10.57
-5  -5  -8  204.35  13.65
-5  -5  -8  173.46  11.51
5   -5  8   196.63  13.01
5   -5  8   176.14  11.66
-5  5   8   195.87  13.05
-5  5   8   164.95  10.94
-5  5   -8  199.26  13.2
5   -5  -8  168     11.15
5   -5  -8  207.74  13.84
5   5   8   176.91  11.73
5   5   8   194.56  12.96
-5  -5  8   188.19  12.51
-5  -5  8   167.85  11.13
5   5   -9  -0.55   0.49
5   5   -9  0.3     0.32
-5  -5  -9  0.15    0.92
-5  -5  -9  -0.19   0.36
5   -5  9   -0.51   0.34
5   -5  9   0.13    0.26
-5  5   9   0.24    0.38
-5  5   9   0.64    0.66
-5  5   -9  0.15    0.43
-5  5   -9  0.53    0.28
5   -5  -9  0.38    0.73
5   -5  -9  -0.08   0.32
5   5   9   -0.23   0.4
5   5   9   -0.55   0.73
-5  -5  9   -0.06   0.47
-5  -5  9   0.06    0.34
5   5   -10 56.99   3.84
5   5   -10 60.46   4.11
-5  -5  -10 60.63   4.31
-5  -5  -10 59.61   4.01
5   -5  10  61.83   4.12
5   -5  10  65.9    4.43
-5  5   10  59.29   4.11
-5  5   10  58.46   3.94
-5  5   -10 61.53   4.11
-5  5   -10 63.4    4.28
5   -5  -10 56.26   3.79
5   -5  -10 64.47   4.48
5   5   10  58.99   4.09
5   5   10  58.56   3.96
-5  -5  10  59.61   4.01
-5  -5  10  62.77   4.26
5   5   -11 0.4     0.34
5   5   -11 -0.75   0.55
-5  -5  -11 -0.15   0.92
-5  -5  -11 -0.06   0.36
5   -5  11  -0.21   0.3
5   -5  11  -0.32   0.4
-5  5   11  -0.41   0.36
-5  5   11  0.32    0.73
-5  5   -11 0.04    0.28
-5  5   -11 0.34    0.43
5   -5  -11 0.11    0.81
5   -5  -11 -0.06   0.3
5   5   11  0.24    0.38
5   5   11  0       0.7
-5  -5  11  -0.06   0.49
-5  -5  11  -0.34   0.32
5   5   -12 1.81    0.6
5   5   -12 1.45    0.36
-5  -5  -12 0.41    0.34
-5  -5  -12 1.13    0.98
5   -5  12  0.89    0.32
5   -5  12  0.83    0.41
-5  5   12  0.38    0.4
-5  5   12  1.05    0.77
-5  5   -12 0.9     0.32
-5  5   -12 1.43    0.49
5   -5  -12 1.73    1
5   -5  -12 1.17    0.32
5   5   12  0.81    0.75
5   5   12  0.32    0.4
-5  -5  12  1.39    0.53
-5  -5  12  0.51    0.36
5   5   -13 -0.26   0.58
5   5   -13 -0.34   0.3
-5  -5  -13 0.66    0.34
-5  -5  -13 -0.57   1.02
5   -5  13  0       0.3
5   -5  13  0.36    0.41
-5  5   13  0.04    0.32
-5  5   13  0.62    0.73
-5  5   -13 -0.19   0.28
-5  5   -13 -0.15   0.47
5   -5  -13 0.09    0.32
5   -5  -13 -0.04   0.94
5   5   13  -0.02   0.38
5   5   13  0.92    0.79
-5  -5  13  0.83    0.51
-5  -5  13  0.15    0.34
5   5   -14 42.3    2.88
5   5   -14 43.45   3.07
-5  -5  -14 41.06   3.16
-5  -5  -14 39.7    2.71
5   -5  14  47.12   3.18
5   -5  14  48.74   3.33
-5  5   14  41.15   2.81
-5  5   14  47.9    3.41
-5  5   -14 46.01   3.18
-5  5   -14 48.12   3.24
5   -5  -14 48.25   3.56
5   -5  -14 41.57   2.83
5   5   14  42.55   2.92
5   5   14  40.04   2.96
-5  -5  14  42.55   2.88
-5  -5  14  45.39   3.16
5   5   -15 0.15    0.3
5   5   -15 -0.23   0.55
5   -5  15  0       0.3
-5  5   15  0.15    0.68
-5  5   15  -0.04   0.32
5   -5  -15 -1.13   0.98
5   -5  -15 0.15    0.28
-5  -5  15  0.08    0.3
-5  -5  15  -0.73   0.53
5   5   -16 1.94    0.7
5   5   -16 0.47    0.3
-5  -5  -16 2.81    1.43
-5  -5  -16 0.68    0.36
5   -5  16  1.02    0.32
5   -5  16  1.24    0.49
-5  5   16  1.45    0.75
-5  5   16  0.92    0.36
-5  5   -16 1.77    0.58
-5  5   -16 0.83    0.32
5   -5  -16 0.49    0.32
5   -5  -16 2.17    1.21
5   5   16  1.34    0.81
5   5   16  0.66    0.43
-5  -5  16  1.41    0.62
-5  -5  16  0.79    0.34
5   5   -17 0.26    0.32
5   5   -17 -0.98   0.75
-5  -5  -17 0.19    1.51
-5  -5  -17 -0.36   0.38
-5  5   17  0.21    0.75
-5  5   17  0.53    0.34
-5  5   -17 0.3     0.62
-5  5   -17 0.04    0.3
5   -5  -17 1.36    1.26
5   -5  -17 0.11    0.32
5   5   17  0.83    0.87
5   5   17  0.51    0.45
-5  -5  17  0.26    0.64
-5  -5  17  -0.17   0.34
-5  -5  -18 2.3     0.49
-5  -5  -18 4.24    1.56
5   -5  18  2.88    0.41
5   -5  18  3.26    0.68
-5  5   -18 3.16    0.43
-5  5   -18 3.3     0.79
5   5   -19 -0.09   0.36
5   5   -19 0.28    0.98
-5  -5  -19 1.3     1.81
-5  -5  -19 -0.62   0.49
5   -5  19  -0.34   0.64
5   -5  19  -0.08   0.38
-5  5   19  0.02    0.4
-5  5   19  0.64    0.9
-5  5   -19 -0.26   0.36
-5  5   -19 -0.36   0.83
5   -5  -19 0.21    0.4
5   -5  -19 1.37    1.47
5   5   19  -0.17   0.51
5   5   19  0.57    1.09
-5  -5  19  -0.51   0.72
-5  -5  19  -0.11   0.4
5   5   -20 0.79    0.38
5   5   -20 0.06    1.02
-5  -5  -20 0.77    0.51
-5  -5  -20 -1.98   1.88
5   -5  20  0.04    0.64
5   -5  20  0.73    0.4
-5  5   20  0.24    0.96
-5  5   20  0.15    0.43
-5  5   -20 0.47    0.41
-5  5   -20 0.02    0.94
5   -5  -20 3.35    1.54
5   -5  -20 -0.09   0.4
5   5   20  1.85    1.19
5   5   20  0.4     0.53
-5  -5  20  1.04    0.77
-5  -5  20  0.51    0.41
5   5   -21 0.41    0.38
5   5   -21 0.04    1.11
5   -5  21  -0.53   0.43
-5  5   21  0.19    0.94
-5  5   21  0.08    0.43
5   -5  -21 3.13    1.64
5   -5  -21 -0.02   0.41
-5  -5  21  -0.57   0.41
-5  -5  21  0.13    0.81
5   5   -22 0       1.11
5   5   -22 1.85    0.45
-5  -5  -22 2.35    0.62
-5  -5  -22 0.89    1.83
5   -5  22  2.18    0.49
5   -5  22  1.62    0.75
-5  5   22  2.2     0.49
-5  5   22  0.96    0.96
-5  5   -22 1.85    0.98
-5  5   -22 2.37    0.47
5   -5  -22 1.88    0.51
5   -5  -22 0.23    1.56
5   5   22  1.6     0.6
5   5   22  -0.85   1.09
-5  -5  22  1.36    0.47
-5  -5  22  1.79    0.87
-5  -5  -23 -0.04   0.6
-5  -5  -23 -0.72   1.26
5   -5  23  0.36    0.72
5   -5  23  0.58    0.47
-5  5   -23 -0.08   0.41
-5  5   -23 0.72    0.81
5   5   23  0.09    0.62
5   5   23  0.43    0.85
-5  -5  -24 0.34    0.66
-5  -5  -24 2.79    1.02
5   -5  24  0.24    0.73
5   -5  24  0.02    0.57
-5  5   -24 0.94    0.51
-5  5   -24 2.71    0.72
5   5   24  -0.58   0.7
5   5   24  0.96    0.87
5   -5  25  0.41    0.7
5   -5  25  -0.38   0.6
-5  5   -25 0.23    0.64
6   0   0   65.07   4.31
6   0   0   65.2    4.33
-6  0   0   74.66   4.95
-6  0   0   60.1    3.99
0   6   0   64.6    4.37
0   6   0   66.56   4.46
0   -6  0   63.9    4.28
0   -6  0   70.91   4.8
6   0   -1  0.13    0.21
6   0   -1  0.15    0.32
-6  0   1   0.04    0.21
-6  0   1   0       0.24
0   6   -1  0.75    0.38
0   6   -1  -0.21   0.6
0   -6  -1  0.45    0.66
0   -6  -1  -0.11   0.34
0   6   1   0.24    0.58
0   6   1   -0.38   0.36
0   -6  1   0.02    0.32
0   -6  1   -0.11   0.66
6   0   -2  13.73   1.02
-6  0   2   16.37   1.13
0   -6  -2  17.89   1.28
0   6   2   16.16   1.17
0   -6  2   17.72   1.26
6   0   -3  0.15    0.41
6   0   -3  0.02    0.26
-6  0   3   0.13    0.26
-6  0   3   -0.45   0.32
0   6   -3  0.4     0.66
0   6   -3  -0.26   0.38
0   -6  -3  0.28    0.36
0   -6  -3  -0.64   0.66
0   6   3   0.11    0.38
0   6   3   0.34    0.6
0   -6  3   0.28    0.34
0   -6  3   -0.34   0.34
6   0   -4  576.51  38.08
6   0   -4  701     46.31
-6  0   4   572.74  37.82
-6  0   4   706.47  46.65
0   6   -4  708.16  46.78
0   6   4   599.3   39.61
0   -6  4   588.94  38.91
0   -6  4   646.95  42.73
6   0   -5  -0.21   0.28
6   0   -5  -0.17   0.51
-6  0   -5  0.09    0.15
-6  0   -5  0.11    0.28
6   0   5   -0.17   0.17
6   0   5   0.04    0.15
-6  0   5   0.19    0.38
-6  0   5   -0.19   0.3
0   6   -5  -0.28   0.79
0   6   -5  0.45    0.4
0   -6  -5  -0.02   0.38
0   -6  -5  -0.17   0.7
0   6   5   0.41    0.64
0   6   5   0.08    0.38
0   -6  5   0.02    0.36
0   -6  5   0.38    0.34
-6  0   -6  28.76   1.96
6   0   6   30.87   2.07
0   6   -6  30.91   2.15
0   6   -6  38.82   2.64
0   -6  -6  30.91   2.13
0   6   6   27.82   2.05
0   6   6   30.25   2.09
0   -6  6   29.81   2.05
0   -6  6   37.18   2.52
6   0   -7  0.49    0.3
6   0   -7  -0.38   0.55
-6  0   -7  0.17    0.23
-6  0   -7  -0.32   0.36
6   0   7   0.23    0.26
6   0   7   0.32    0.23
-6  0   7   -0.24   0.34
-6  0   7   -0.47   0.4
0   6   -7  0.32    0.43
0   6   -7  -0.04   0.32
0   -6  -7  -0.49   0.36
0   -6  -7  -0.15   0.77
0   6   7   -0.34   0.68
0   6   7   0.49    0.4
0   -6  7   -0.09   0.38
0   -6  7   0.02    0.32
6   0   -8  300.97  19.95
6   0   -8  267.63  17.7
-6  0   -8  338.26  22.37
-6  0   -8  284.77  18.83
6   0   8   303.04  20.04
6   0   8   295.51  19.53
-6  0   8   284.21  18.8
-6  0   8   301.53  19.96
0   6   -8  329.6   21.83
0   6   -8  278.74  18.44
0   -6  -8  322.63  21.43
0   -6  -8  265.56  17.59
0   6   8   311.14  20.66
0   6   8   265.56  17.59
0   -6  8   300.03  19.85
0   -6  8   297.95  19.72
6   0   -9  0.06    0.3
6   0   -9  -0.26   0.57
-6  0   -9  0.06    0.24
-6  0   -9  -0.51   0.51
6   0   9   0.11    0.32
6   0   9   0.21    0.26
-6  0   9   0.06    0.3
-6  0   9   -0.26   0.43
0   6   -9  0.08    0.47
0   6   -9  0.23    0.36
0   -6  -9  -0.41   0.4
0   -6  -9  0.58    0.81
0   6   9   0.02    0.73
0   6   9   -0.34   0.41
0   -6  9   0.09    0.36
0   -6  9   0.02    0.38
6   0   -10 10.36   0.79
-6  0   -10 9.19    0.7
6   0   10  12.13   0.92
6   0   10  10.68   0.79
-6  0   10  9.04    0.73
0   6   -10 11.6    1
0   -6  -10 8.93    0.77
0   -6  -10 11.11   1.22
0   6   10  9.53    0.83
0   6   10  12.66   1.24
0   -6  10  8.83    0.73
0   -6  10  10.94   0.89
6   0   -11 -0.21   0.3
6   0   -11 0.64    0.62
-6  0   -11 -0.15   0.58
-6  0   -11 0.04    0.26
6   0   11  -0.02   0.38
-6  0   11  0.32    0.49
-6  0   11  0.32    0.34
0   6   -11 -0.36   0.36
0   6   -11 -0.24   0.51
0   -6  -11 -0.41   0.9
0   -6  -11 0.77    0.41
0   6   11  -0.47   0.79
0   6   11  0.09    0.41
0   -6  11  -0.41   0.34
0   -6  11  0.06    0.41
6   0   -12 97.71   6.61
6   0   -12 79.35   5.29
-6  0   -12 81.53   5.42
6   0   12  85.19   5.67
6   0   12  92.36   6.16
-6  0   12  96.92   6.52
-6  0   12  82.17   5.5
0   6   -12 94.36   6.35
0   6   -12 80.1    5.37
0   -6  -12 100.31  6.87
0   -6  -12 75.75   5.09
0   6   12  93.19   6.37
0   6   12  79.39   5.33
0   -6  12  91.82   6.16
0   -6  12  78.27   5.24
6   0   -13 -0.53   0.75
6   0   -13 0.08    0.34
-6  0   -13 0.32    0.26
-6  0   -13 -0.19   0.64
6   0   13  -0.04   0.4
6   0   13  -0.08   0.28
-6  0   13  -0.36   0.32
0   6   -13 -0.41   0.34
0   6   -13 -0.26   0.53
0   -6  -13 1.85    1.04
0   -6  -13 -0.24   0.38
0   6   13  -0.55   0.77
0   6   13  -0.21   0.4
0   -6  13  0.19    0.36
6   0   -14 4.65    0.45
6   0   -14 2.64    0.85
-6  0   -14 4.69    0.45
6   0   14  2.83    0.49
6   0   14  3.9     0.41
-6  0   14  4.58    0.47
-6  0   14  3.31    0.62
0   6   -14 4.31    0.47
0   -6  -14 3.26    1.15
0   -6  -14 4.33    0.51
0   6   14  2.43    0.87
0   6   14  3.9     0.53
0   -6  14  2.75    0.53
0   -6  14  3.99    0.47
6   0   -15 -0.08   0.26
6   0   -15 0.75    0.85
-6  0   -15 0.3     0.77
-6  0   -15 0.19    0.26
-6  0   15  0       0.55
-6  0   15  -0.17   0.3
0   6   -15 -0.55   0.32
0   6   -15 0.41    0.55
0   -6  -15 -0.51   0.32
0   -6  -15 0.43    1.09
0   6   15  -0.17   0.38
0   6   15  0.36    0.87
0   -6  15  -0.21   0.47
0   -6  15  0.41    0.34
6   0   -16 3.77    0.41
6   0   -16 4.54    0.94
-6  0   -16 5.25    0.94
-6  0   -16 4.2     0.43
6   0   16  5.25    0.64
6   0   16  4.6     0.45
-6  0   16  4.2     0.45
-6  0   16  6.01    0.75
0   6   -16 5.69    0.75
0   6   -16 3.54    0.41
0   -6  -16 5.69    1.22
0   -6  -16 4.12    0.47
0   6   16  5.31    1
0   6   16  4.5     0.53
0   -6  16  4.78    0.64
0   -6  16  3.58    0.45
6   0   -17 0.09    0.83
6   0   -17 0.17    0.28
-6  0   -17 -1.07   0.79
-6  0   -17 0.24    0.28
6   0   17  -0.58   0.47
6   0   17  -0.06   0.3
-6  0   17  -0.24   0.57
-6  0   17  0.3     0.3
0   6   -17 -0.41   0.64
0   6   -17 -0.04   0.3
0   -6  -17 0.4     0.38
0   -6  -17 -1.24   1.22
0   6   17  0.72    0.87
0   6   17  0.28    0.38
0   -6  17  -0.04   0.49
0   -6  17  0       0.38
6   0   -18 10.19   0.79
6   0   -18 9.85    1.36
6   0   18  9.61    0.77
6   0   18  10.04   0.96
-6  0   18  10.64   0.85
-6  0   18  11.32   1.13
0   6   -18 9.7     0.79
0   6   -18 10.4    1.15
0   -6  -18 8.97    0.81
0   -6  -18 9.53    1.68
0   6   18  10.02   0.87
0   6   18  9.29    1.24
0   -6  18  9.47    0.94
0   -6  18  8.85    0.75
-6  0   -19 0.04    0.3
-6  0   -19 0.41    1
6   0   19  -0.13   0.32
6   0   19  0.34    0.62
6   0   -20 0.26    0.34
6   0   -20 -0.87   1.21
-6  0   -20 -0.28   1.13
-6  0   -20 0.02    0.34
6   0   20  0.83    0.7
6   0   20  0.23    0.34
-6  0   20  0.23    0.38
-6  0   20  0.96    0.75
0   6   -20 0.62    0.36
0   6   -20 -1.28   0.85
0   -6  -20 -0.3    0.45
0   -6  -20 0.58    1.58
0   6   20  0.15    1.07
0   6   20  0.24    0.45
0   -6  20  0.51    0.62
0   -6  20  -0.09   0.4
6   0   -21 -0.09   0.38
6   0   -21 0.19    1.3
-6  0   -21 -0.26   1.21
-6  0   -21 0.13    0.4
6   0   21  -0.34   0.36
6   0   21  0.28    0.73
-6  0   21  0.23    0.38
-6  0   21  -0.47   0.79
0   6   -21 0.09    0.38
0   6   -21 -0.21   0.94
0   -6  -21 0.3     0.49
0   -6  -21 2.13    1.62
0   6   21  -0.17   0.47
0   6   21  -0.58   1.15
0   -6  21  -0.36   0.41
0   -6  21  0.21    0.68
6   0   -22 2.88    1.51
6   0   -22 0.58    0.4
-6  0   -22 0.68    0.4
-6  0   -22 -0.64   1.39
6   0   22  0.75    0.4
6   0   22  0.17    0.81
-6  0   22  0.73    0.41
-6  0   22  1.02    0.87
0   6   -22 0.3     0.41
0   6   -22 1.71    1.04
0   -6  -22 -0.19   0.53
0   -6  -22 0.77    1.85
0   6   22  0.85    0.47
0   6   22  -0.73   1.13
0   -6  22  0.04    0.43
0   -6  22  1.04    0.77
6   0   -23 -1.28   1.21
6   0   -23 -0.09   0.43
-6  0   -23 -0.38   0.41
-6  0   -23 0.81    1.09
6   0   23  -0.47   0.83
-6  0   23  -1      0.92
-6  0   23  -0.04   0.45
0   6   -23 0.41    0.96
0   6   -23 -0.09   0.45
0   -6  -23 0.02    0.57
0   -6  -23 0.66    1.41
0   6   23  -0.57   1.07
0   6   23  -0.32   0.53
0   -6  23  -0.24   0.51
0   -6  23  0.02    0.75
-6  0   -24 0.23    0.47
-6  0   -24 1.39    0.98
6   0   24  -0.53   0.89
6   0   24  0.17    0.49
-6  0   -25 -0.89   0.53
-6  0   -25 -0.08   0.55
6   0   25  -0.08   0.79
6   0   25  0.55    0.6
-6  0   -26 5.16    0.81
6   0   26  4.6     0.83
6   1   0   -0.06   0.34
6   1   0   -0.06   0.23
-6  -1  0   0.3     0.21
-6  -1  0   0.11    0.21
6   -1  0   -0.04   0.19
6   -1  0   0.3     0.26
-6  1   0   0.13    0.19
-6  1   0   0.02    0.23
-1  6   0   0.72    0.58
-1  6   0   0.21    0.36
1   -6  0   0.47    0.32
1   -6  0   -0.73   0.64
1   6   0   -0.28   0.57
1   6   0   0.38    0.38
-1  -6  0   0.23    0.68
-1  -6  0   0.21    0.34
6   1   1   2.83    0.26
-6  -1  1   3.22    0.34
-6  1   -1  3.5     0.26
-1  6   1   4.03    0.47
1   -6  1   1.79    0.68
1   6   -1  2.88    0.43
-1  -6  -1  3.82    0.45
-1  -6  -1  2.69    0.7
-6  -1  -1  3.31    0.26
-6  1   1   2.45    0.32
-1  6   -1  3.73    0.47
1   6   1   3.43    0.47
-1  -6  1   1.66    0.75
-1  -6  1   3.39    0.43
6   1   2   1769.08 116.98
6   1   2   1979.46 130.88
-6  -1  2   1833.12 121.01
-6  -1  2   1722.56 113.72
6   -1  -2  1822.95 120.35
6   -1  -2  1805.06 119.18
-1  6   2   1818.62 120.07
-1  6   2   1986.99 131.22
1   -6  2   1862.31 122.95
1   -6  2   2067.98 136.57
1   6   -2  1953.09 128.96
1   6   -2  1877.57 123.98
-1  -6  -2  1880.96 124.23
-1  -6  -2  1682.82 111.1
6   1   -2  1915.42 126.41
6   1   -2  1782.27 117.68
-6  -1  -2  1854.21 122.55
-6  -1  -2  1611.25 106.51
-6  1   2   1822.01 120.29
-6  1   2   1734.05 114.47
-1  6   -2  1998.29 131.91
-1  6   -2  2009.59 132.63
1   -6  -2  2045.38 135.08
1   -6  -2  1783.02 117.73
1   6   2   1624.63 107.26
1   6   2   1956.86 129.24
6   1   3   149.3   9.89
6   1   3   133.72  8.85
-6  -1  3   159.58  10.57
-6  -1  3   159.19  10.55
6   -1  -3  148.39  9.85
6   -1  -3  167.06  11.06
-1  6   3   165.68  11.04
-1  6   3   157.06  10.42
1   -6  3   182.09  12.05
1   -6  3   164.5   10.9
1   6   -3  163.88  10.87
1   6   -3  152.33  10.17
-1  -6  -3  144.57  9.66
-1  -6  -3  150.99  10.02
6   1   -3  168.7   11.17
6   1   -3  155.08  10.28
-6  -1  -3  155.02  10.25
-6  -1  -3  152.71  10.1
-6  1   3   158.53  10.49
-6  1   3   153.76  10.19
-1  6   -3  170.09  11.28
-1  6   -3  154.18  10.28
1   -6  -3  153.4   10.17
1   -6  -3  153.46  10.23
1   6   3   158.9   10.58
1   6   3   143.63  9.53
-1  -6  3   182.99  12.13
-1  -6  3   157.38  10.43
6   1   4   15.67   1.05
-6  -1  4   17.95   1.28
-6  1   -4  15.76   1.07
6   -1  -4  14.71   1.15
6   -1  -4  19.74   1.36
1   -6  4   16.97   1.21
1   6   -4  16.84   1.22
1   6   -4  13.9    1.28
-1  -6  -4  18.74   1.34
6   1   -4  15.95   1.17
6   -1  4   16.52   1.11
6   -1  4   18.1    1.21
-6  1   4   19.47   1.36
-6  1   4   17.5    1.26
-1  6   -4  16.93   1.22
1   -6  -4  15.35   1.32
1   -6  -4  18.42   1.32
1   6   4   13.99   1.21
1   6   4   17.48   1.26
-1  -6  4   16.84   1.22
6   1   5   109.6   7.25
6   1   5   92.98   6.16
-6  -1  5   104.74  6.97
-6  -1  5   106.04  7.04
-6  1   -5  93.13   6.18
-6  1   -5  107.88  7.14
6   -1  -5  90.99   6.1
6   -1  -5  107.24  7.12
-1  6   5   100.86  6.72
-1  6   5   96.39   6.48
1   -6  5   117.03  7.78
1   -6  5   100.5   6.69
1   6   -5  91.57   6.22
1   6   -5  105.96  7.06
-1  -6  -5  102.87  6.86
-1  -6  -5  90.16   6.1
6   1   -5  105.6   7.01
6   1   -5  101.91  6.8
-6  -1  -5  103.66  6.89
-6  -1  -5  116.3   7.7
6   -1  5   105.51  6.99
6   -1  5   96.77   6.4
-6  1   5   99.03   6.59
-6  1   5   100.1   6.67
-1  6   -5  107.05  7.12
-1  6   -5  98.99   6.69
1   -6  -5  90.38   6.1
1   -6  -5  100.93  6.72
1   6   5   99.05   6.67
1   6   5   100.99  6.74
-1  -6  5   119.52  7.95
-1  -6  5   101.16  6.74
6   1   6   169.3   11.21
6   1   6   133.33  8.83
-6  1   -6  145.44  9.64
-6  1   -6  139.05  9.19
-1  6   6   137.56  9.15
-1  6   6   136.06  9.1
1   -6  6   156.25  10.36
1   -6  6   140.46  9.32
1   6   -6  143.44  9.53
1   6   -6  151.24  10.04
-1  -6  -6  124.89  8.4
-1  -6  -6  139.52  9.27
-6  -1  -6  157.6   10.43
-6  -1  -6  158.51  10.51
6   -1  6   151.43  10.02
6   -1  6   136.3   9.02
-1  6   -6  144.63  9.61
-1  6   -6  135.74  9.12
1   -6  -6  132.37  8.87
1   -6  -6  140.37  9.32
1   6   6   138.83  9.29
1   6   6   139.07  9.25
-1  -6  6   153.99  10.21
-1  -6  6   140.31  9.32
-6  -1  7   2.64    0.38
-6  1   -7  2.45    0.28
6   -1  -7  2.45    0.36
6   -1  -7  3.88    0.64
-1  6   7   3.2     0.47
1   -6  7   3.01    0.43
1   6   -7  3.33    0.51
-1  -6  -7  4.69    0.9
-1  -6  -7  2.24    0.43
6   1   -7  2.47    0.36
6   1   -7  3.73    0.57
-6  -1  -7  2.6     0.3
-6  -1  -7  3.8     0.53
6   -1  7   2.56    0.26
-6  1   7   2.92    0.4
-1  6   -7  3.45    0.49
1   -6  -7  3.3     0.45
1   6   7   4.43    0.77
1   6   7   3.22    0.49
-1  -6  7   3.52    0.47
-1  -6  7   2.11    0.38
6   1   8   11.7    0.89
6   1   8   13.45   0.96
-6  -1  8   11.83   0.89
-6  -1  8   12.17   0.96
-6  1   -8  13.3    0.94
-6  1   -8  12.39   0.94
6   -1  -8  11.06   0.83
6   -1  -8  12.03   1.05
-1  6   8   11.77   1.13
-1  6   8   12.6    0.98
1   -6  8   12.24   0.92
1   -6  8   12      0.92
-1  -6  -8  11      1.19
-1  -6  -8  12      0.96
6   1   -8  12.41   1.02
6   1   -8  12.58   0.92
-6  -1  -8  11.06   0.92
-6  -1  -8  13.92   0.98
6   -1  8   13.69   0.98
6   -1  8   13.47   0.94
-6  1   8   12.96   0.96
-6  1   8   11.09   0.9
-1  6   -8  12.52   0.98
-1  6   -8  12.09   0.9
1   -6  -8  11.15   1.17
1   -6  -8  11.81   0.94
1   6   8   11.38   1.11
1   6   8   12.6    0.98
-1  -6  8   13.24   1
-1  -6  8   12.75   1
6   1   9   54.84   3.67
6   1   9   50.48   3.41
-6  -1  9   51.36   3.48
-6  -1  9   53.49   3.6
-6  1   -9  53.88   3.63
-6  1   -9  53.56   3.58
6   -1  -9  46.43   3.13
6   -1  -9  45.82   3.18
-1  6   9   45.65   3.22
-1  6   9   47.54   3.24
1   -6  9   49.16   3.33
1   -6  9   51.91   3.5
1   6   -9  50.95   3.47
1   6   -9  50.76   3.43
-1  -6  -9  43.26   3.11
-1  -6  -9  47.2    3.2
6   1   -9  46.41   3.18
6   1   -9  50.81   3.41
-6  -1  -9  50.98   3.48
-6  -1  -9  53.11   3.56
6   -1  9   54.66   3.65
6   -1  9   50.17   3.37
-6  1   9   45.3    3.09
-6  1   9   50.93   3.43
-1  6   -9  50.23   3.39
-1  6   -9  50.76   3.47
1   -6  -9  45.77   3.26
1   -6  -9  49.35   3.35
1   6   9   48.05   3.26
1   6   9   45.18   3.2
-1  -6  9   53.19   3.58
-1  -6  9   50.27   3.41
6   1   10  37.72   2.54
-6  -1  10  30.21   2.13
-6  -1  10  36.39   2.47
-6  1   -10 39.04   2.62
-6  1   -10 31.4    2.2
6   -1  -10 36.82   2.5
-1  6   10  33.94   2.35
-1  6   10  30.7    2.32
1   -6  10  37.33   2.54
1   -6  10  33.73   2.34
1   6   -10 40.53   2.75
1   6   -10 33.19   2.34
-1  -6  -10 34.88   2.41
6   1   -10 36.73   2.49
-6  -1  -10 37.42   2.52
6   -1  10  38.5    2.58
6   -1  10  31.68   2.17
-6  1   10  36.14   2.47
-1  6   -10 39.12   2.66
-1  6   -10 33.39   2.34
1   6   10  33.22   2.3
-1  -6  10  39.06   2.66
-1  -6  10  31.83   2.22
6   1   11  167.36  11.11
6   1   11  191.54  12.69
-6  -1  11  165.02  10.98
-6  -1  11  180.73  11.98
-6  1   -11 169.75  11.28
-6  1   -11 182.54  12.09
6   -1  -11 183.9   12.19
6   -1  -11 162.09  10.83
-1  6   11  169.6   11.28
-1  6   11  171.18  11.47
1   -6  11  177.13  11.77
1   -6  11  185.67  12.32
1   6   -11 196.63  13.05
1   6   -11 172.37  11.47
-1  -6  -11 181.79  12.07
-1  -6  -11 152.37  10.26
6   1   -11 165.87  11.06
6   1   -11 177.94  11.79
-6  -1  -11 171.5   11.41
-6  -1  -11 186.89  12.37
6   -1  11  172.35  11.43
-6  1   11  179.43  11.9
-6  1   11  161.92  10.77
-1  6   -11 175.01  11.64
-1  6   -11 192.11  12.73
1   -6  -11 176.53  11.73
1   -6  -11 162.2   10.9
1   6   11  165.8   11.13
1   6   11  166.1   11.04
-1  -6  11  174.01  11.56
-1  -6  11  184.69  12.24
6   1   12  33.19   2.3
6   1   12  35.69   2.41
-6  -1  12  35.33   2.47
-6  -1  12  35.41   2.41
-6  1   -12 35.67   2.5
-6  1   -12 38.67   2.6
6   -1  -12 35.39   2.41
6   -1  -12 31.43   2.34
1   -6  12  37.31   2.58
1   -6  12  34.26   2.35
-1  -6  -12 34.5    2.39
-1  -6  -12 27.99   2.26
6   1   -12 34.43   2.49
6   1   -12 36.01   2.45
-6  -1  -12 37.84   2.56
-6  -1  -12 29.55   2.17
6   -1  12  35.37   2.43
6   -1  12  37.8    2.54
-6  1   12  35.86   2.52
-6  1   12  35.13   2.41
-1  6   -12 37.23   2.54
-1  6   -12 32      2.26
1   6   12  31.45   2.39
1   6   12  33.02   2.3
6   1   13  21.56   1.56
6   1   13  26.52   1.83
-6  1   -13 28.68   1.96
-6  1   -13 22.02   1.66
-1  6   13  24.6    1.75
-1  6   13  21.32   1.79
1   6   -13 22.02   1.66
1   6   -13 28.87   2
-1  -6  -13 22.49   1.66
6   -1  13  23.11   1.64
6   -1  13  27.52   1.88
-6  1   13  23.52   1.66
1   -6  -13 25.03   1.77
1   -6  -13 24.16   2.09
-1  -6  13  26.44   1.85
-1  -6  13  23.43   1.7
6   1   14  13.2    1.07
6   1   14  16.93   1.21
-6  -1  14  14.67   1.21
-6  1   -14 14.99   1.26
6   -1  -14 13.26   1.3
-1  6   14  16.29   1.22
-1  6   14  12.17   1.3
1   -6  14  15.05   1.19
1   6   -14 13.15   1.15
-1  -6  -14 17.61   1.3
-1  -6  -14 13.86   1.6
6   1   -14 13.69   1.3
-6  -1  -14 12.52   1.21
6   -1  14  15.54   1.19
-6  1   14  17.21   1.24
-6  1   14  15.03   1.22
-1  6   -14 13.73   1.17
1   -6  -14 16.86   1.24
1   -6  -14 13.54   1.58
1   6   14  16.63   1.24
-1  -6  14  13.58   1.09
6   1   15  7.99    0.85
-6  -1  15  9.61    0.77
-6  1   -15 9.25    0.72
6   -1  -15 10.77   1.26
6   -1  -15 9.94    0.77
-1  6   15  10.02   0.85
1   -6  15  10.96   0.94
1   6   -15 11.81   1.07
-1  -6  -15 12.94   1.62
6   1   -15 8.76    0.7
-6  -1  -15 11.23   1.22
-6  -1  -15 8.72    0.7
-6  1   15  9.87    0.77
-1  6   -15 8.66    0.72
-1  6   -15 11.36   1.04
1   -6  -15 12.75   1.56
1   -6  -15 8.93    0.75
1   6   15  9.32    0.81
1   6   15  11.09   1.26
-1  -6  15  11.53   0.98
6   1   16  5.78    0.7
6   1   16  6.82    0.6
-6  -1  16  7.42    0.62
-6  -1  16  8.46    0.87
-6  1   -16 8.46    0.68
-6  1   -16 8.16    0.96
6   -1  -16 7.18    0.62
6   -1  -16 7.91    1.15
-1  6   16  5.86    0.6
-1  6   16  6.95    1.05
1   -6  16  7.04    0.64
1   -6  16  7.01    0.73
1   6   -16 7.08    0.83
1   6   -16 6.76    0.6
-1  -6  -16 5.54    1.39
-1  -6  -16 6.7     0.62
6   1   -16 7.76    1.05
6   1   -16 7.67    0.62
-6  -1  -16 5.1     1
-6  -1  -16 7.82    0.64
6   -1  16  7.53    0.62
6   -1  16  7.57    0.75
-6  1   16  7.85    0.87
-6  1   16  7.57    0.66
-1  6   -16 7.14    0.64
-1  6   -16 7.35    0.87
1   -6  -16 6.87    0.64
1   -6  -16 6.06    1.28
1   6   16  7.25    0.7
1   6   16  7.53    1.11
-1  -6  16  7.38    0.64
-1  -6  16  6.84    0.72
6   1   17  7.08    0.77
6   1   17  7.89    0.68
-6  -1  17  7.61    0.85
-6  -1  17  9       0.73
-6  1   -17 9.25    0.73
-6  1   -17 6.87    0.94
6   -1  -17 9.32    0.75
6   -1  -17 8.04    1.17
-1  6   17  7.27    1.07
-1  6   17  8.4     0.75
1   -6  17  7.33    0.77
1   -6  17  7.44    0.68
1   6   -17 7.21    0.64
1   6   -17 8       0.94
-1  -6  -17 9.17    1.6
-1  -6  -17 8.91    0.79
6   1   -17 9.27    0.73
6   1   -17 8.21    1.11
-6  -1  -17 8.72    0.72
-6  -1  -17 6.06    1.02
6   -1  17  8.63    0.7
6   -1  17  7.93    0.79
-6  1   17  8.32    0.72
-6  1   17  9.68    1
-1  6   -17 6.03    0.85
-1  6   -17 8.02    0.68
1   -6  -17 7.61    1.43
1   -6  -17 8.63    0.77
1   6   17  7.33    0.7
1   6   17  8.25    1.15
-1  -6  17  8.59    0.75
-1  -6  17  8.17    0.83
6   1   18  0.47    0.57
6   1   18  0.57    0.34
-6  -1  18  0.62    0.32
-6  -1  18  0.77    0.64
6   -1  -18 -1.98   1.09
6   -1  -18 -0.08   0.32
-1  6   18  0.87    0.9
-1  6   18  -0.06   0.36
1   -6  18  0.81    0.36
1   -6  18  -0.28   0.53
1   6   -18 0.32    0.68
1   6   -18 0       0.32
-1  -6  -18 0.43    0.4
-1  -6  -18 -1.04   1.37
6   1   -18 0.28    0.3
6   1   -18 -0.75   1.04
6   -1  18  0.08    0.53
6   -1  18  0.32    0.3
-6  1   18  -0.34   0.34
-6  1   18  -0.15   0.68
-1  6   -18 0.24    0.73
-1  6   -18 0.32    0.32
1   -6  -18 -0.04   0.38
1   -6  -18 0.36    1.36
1   6   18  0.06    0.4
1   6   18  -0.08   0.89
-1  -6  18  0.23    0.58
-1  -6  18  -0.02   0.36
6   1   19  40.7    2.92
6   1   19  44.22   3.01
-6  1   -19 42.94   3.24
-6  1   -19 45.43   3.09
-1  6   19  37.42   2.67
-1  6   19  41.74   3.26
1   -6  19  44.75   3.18
1   -6  19  44.75   3.09
-1  -6  -19 38.61   2.73
-1  -6  -19 37.86   3.47
-6  -1  -19 36.88   2.9
-6  -1  -19 43.49   2.96
6   -1  19  45.63   3.22
6   -1  19  46.75   3.16
-1  6   -19 44.83   3.3
-1  6   -19 44.45   3.05
1   -6  -19 36.46   3.37
1   -6  -19 41.08   2.88
1   6   19  43      2.99
-1  -6  19  36.46   2.71
6   1   20  2.64    0.43
6   1   20  1.21    0.73
-6  -1  20  3.22    0.81
-6  -1  20  2.79    0.45
-6  1   -20 1.96    1.09
-6  1   -20 3.03    0.45
6   -1  -20 1.49    1.32
6   -1  -20 2.88    0.43
-1  6   20  2.22    0.49
-1  6   20  2.43    1.15
1   -6  20  2.84    0.72
1   -6  20  2.54    0.51
1   6   -20 2.84    0.45
1   6   -20 1.86    0.94
-1  -6  -20 4.24    1.75
-1  -6  -20 2.62    0.55
6   1   -20 3.09    0.45
6   1   -20 1.13    1.21
-6  -1  -20 2.69    0.43
-6  -1  -20 1.96    1.22
6   -1  20  2.66    0.41
6   -1  20  1.86    0.7
-6  1   20  2.83    0.47
-6  1   20  3.15    0.87
-1  6   -20 1.04    0.89
-1  6   -20 2.92    0.47
1   -6  -20 2.34    0.51
1   -6  -20 0.36    1.62
1   6   20  0.96    1.15
1   6   20  2.37    0.57
-1  -6  20  2.52    0.47
-1  -6  20  0.62    0.7
6   1   21  1.41    0.41
6   1   21  1.09    0.75
-6  -1  21  -0.55   0.81
-6  -1  21  0.96    0.4
-6  1   -21 0.83    0.4
-6  1   -21 1.26    1.17
6   -1  -21 0.83    0.4
6   -1  -21 1.56    1.39
-1  6   21  0.68    0.49
-1  6   21  2.09    1.19
1   -6  21  0.6     0.43
1   -6  21  0.9     0.7
1   6   -21 1.68    0.43
1   6   -21 2.35    1.05
-1  -6  -21 1.02    1.66
-1  -6  -21 0.75    0.51
6   1   -21 1.09    0.4
6   1   -21 0.04    1.26
-6  -1  -21 1.56    0.43
-6  -1  -21 0.68    1.3
6   -1  21  1.17    0.7
6   -1  21  0.58    0.36
-6  1   21  1.22    0.41
-6  1   21  1.56    0.85
-1  6   -21 1.88    0.98
-1  6   -21 0.73    0.4
1   -6  -21 1.21    0.51
1   -6  -21 0.98    1.64
1   6   21  1.22    0.53
1   6   21  0.55    1.21
-1  -6  21  1.15    0.43
-1  -6  21  1.66    0.75
6   1   22  1.19    0.85
6   1   22  0.23    0.41
-6  -1  22  -0.02   0.85
-6  -1  22  0.06    0.38
-6  1   -22 0.55    1.34
-6  1   -22 0.47    0.38
6   -1  -22 0.81    0.4
6   -1  -22 0.51    1.56
-1  6   22  0.08    1.17
-1  6   22  -0.21   0.45
1   -6  22  0.15    0.73
1   -6  22  0.32    0.43
1   6   -22 0.13    0.4
1   6   -22 -0.79   1.05
-1  -6  -22 -0.28   0.51
-1  -6  -22 1.13    1.83
6   1   -22 0.92    1.32
6   1   -22 -0.3    0.38
-6  -1  -22 -0.11   1.51
-6  -1  -22 0.36    0.4
6   -1  22  0.3     0.77
6   -1  22  0.19    0.38
-6  1   22  -0.13   0.38
-6  1   22  -0.26   0.87
-1  6   -22 -0.77   0.96
-1  6   -22 -0.19   0.4
1   -6  -22 0.13    0.49
1   -6  -22 0.13    1.79
1   6   22  0.06    1.15
1   6   22  -0.43   0.51
-1  -6  22  0.26    0.79
-1  -6  22  0.17    0.41
6   1   23  11.77   1.37
6   1   23  13.13   1.15
-6  -1  23  14.45   1.19
-6  -1  23  11.53   1.39
-6  1   -23 13.69   1.09
-6  1   -23 10.77   1.51
6   -1  -23 9.45    1.56
6   -1  -23 15.24   1.22
-1  6   23  11.94   1.56
-1  6   23  12.52   1.13
1   -6  23  12.52   1.09
1   -6  23  10.83   1.17
1   6   -23 13.47   1.11
1   6   -23 10.06   1.37
-1  -6  -23 11.17   1.11
6   1   -23 15.22   1.21
-6  -1  -23 13.5    1.09
6   -1  23  10.94   1.04
6   -1  23  11.79   1.24
-6  1   23  14.13   1.17
-6  1   23  12.36   1.45
-1  6   -23 13.26   1.11
-1  6   -23 9.89    1.32
1   -6  -23 13.37   1.21
1   6   23  11.71   1.11
-1  -6  23  12.47   1.3
-1  -6  23  13.24   1.15
6   1   24  3.77    0.64
6   1   24  3.2     0.98
-6  1   -24 1.19    0.98
-6  1   -24 5.03    0.62
-6  -1  -24 2.03    1.21
-6  -1  -24 5.09    0.7
6   -1  24  3.37    1
6   -1  24  4.67    0.64
6   1   25  1.22    0.66
6   1   25  0.02    0.79
-6  1   -25 0.13    0.53
-6  1   -25 0.94    0.57
-6  -1  -25 0.32    0.55
-6  -1  -25 0.23    0.6
6   -1  25  -0.08   0.79
6   -1  25  0.41    0.6
6   1   26  0.83    0.75
6   1   26  0.68    0.75
-6  1   -26 0.79    0.64
-6  -1  -26 0.57    0.64
6   -1  26  -0.23   0.7
6   -1  26  1.11    0.7
6   2   0   4258.38 281.19
6   2   0   3535.15 233.35
-6  -2  0   3535.15 233.35
-6  -2  0   3877.93 255.95
6   -2  0   4158.56 274.6
6   -2  0   3715.96 245.41
-6  2   0   3734.79 246.54
-6  2   0   4352.55 287.41
-2  6   0   4452.37 294
-2  6   0   4205.64 277.61
2   -6  0   4294.16 283.45
2   -6  0   4188.69 276.48
2   6   0   3876.05 255.95
2   6   0   4032.37 266.13
-2  -6  0   3908.07 258.03
-2  -6  0   4164.21 274.98
6   2   1   85.07   5.65
6   2   1   81.53   5.41
-6  -2  1   72.85   4.84
-6  -2  1   74      4.92
-6  2   -1  77.71   5.14
-6  2   -1  79.44   5.27
6   -2  -1  83.17   5.54
6   -2  -1  69.84   4.63
-2  6   1   73.42   4.92
-2  6   1   92.17   6.18
2   -6  1   95.45   6.42
2   -6  1   79.86   5.33
2   6   -1  84.49   5.69
2   6   -1  78.76   5.25
-2  -6  -1  89.12   6.01
-2  -6  -1  75.75   5.05
6   2   -1  79.8    5.31
6   2   -1  76.33   5.07
-6  -2  -1  71.25   4.73
6   -2  1   86.54   5.74
6   -2  1   72.66   4.82
-6  2   1   72.94   4.84
-6  2   1   78.84   5.25
-2  6   -1  88.2    5.93
-2  6   -1  83.89   5.59
2   -6  -1  73.25   4.9
2   -6  -1  89.03   5.99
2   6   1   74.64   4.99
2   6   1   84.9    5.71
-2  -6  1   90.06   6.08
-2  -6  1   70.16   4.69
6   2   2   6.95    0.53
6   2   2   8.21    0.68
-6  -2  2   7.59    0.6
-6  -2  2   7.91    0.62
-6  2   -2  8.06    0.58
-6  2   -2  9.44    0.72
6   -2  -2  8.78    0.75
6   -2  -2  6.8     0.53
-2  6   2   7.08    0.64
-2  6   2   9.15    0.9
2   -6  2   8.93    0.98
2   -6  2   7.5     0.62
2   6   -2  9.25    0.96
2   6   -2  7.68    0.68
-2  -6  -2  7.87    0.68
-2  -6  -2  9.55    1.04
6   2   -2  8.29    0.66
6   2   -2  6.89    0.55
-6  -2  -2  6.67    0.51
6   -2  2   7.04    0.51
-6  2   2   8.53    0.72
-6  2   2   7.29    0.58
-2  6   -2  7.55    0.66
-2  6   -2  8.27    0.89
2   -6  -2  9.77    0.96
2   -6  -2  7.53    0.64
2   6   2   8.34    0.89
2   6   2   7.03    0.64
-2  -6  2   7.5     0.64
6   2   3   2.09    0.24
6   2   3   2.96    0.41
-6  -2  3   2.5     0.34
-6  -2  3   2.62    0.4
-6  2   -3  3.03    0.3
-6  2   -3  3.31    0.4
6   -2  -3  3.8     0.57
6   -2  -3  2.35    0.32
-2  6   3   1.98    0.41
-2  6   3   3.77    0.7
2   -6  3   2.24    0.38
2   -6  3   1.9     0.34
2   6   -3  2.62    0.79
2   6   -3  2.45    0.43
-2  -6  -3  2.13    0.4
-2  -6  -3  3.28    0.77
6   2   -3  2.22    0.32
6   2   -3  3.16    0.43
-6  -2  -3  2.03    0.26
-6  -2  -3  3.22    0.53
6   -2  3   2       0.23
6   -2  3   2.35    0.24
-6  2   3   2.43    0.34
-6  2   3   3.26    0.51
-2  6   -3  3.22    0.7
-2  6   -3  2.54    0.41
2   -6  -3  2.81    0.41
2   -6  -3  2.07    0.7
2   6   3   1.75    0.41
2   6   3   1.62    0.68
-2  -6  3   2.45    0.41
-2  -6  3   2.18    0.38
6   2   4   17.69   1.21
-6  -2  4   14.84   1.05
6   -2  -4  17.87   1.24
-2  6   4   19.17   1.37
2   -6  4   19.19   1.36
2   6   -4  21.9    1.56
-2  -6  -4  17.18   1.24
-6  -2  -4  16.01   1.09
6   -2  4   15.86   1.07
6   -2  4   17.4    1.17
-6  2   4   17.03   1.21
-2  6   -4  20.47   1.45
2   -6  -4  16.65   1.21
2   6   4   18.08   1.32
-2  -6  4   18.63   1.34
6   2   5   40.89   2.73
6   2   5   32.3    2.2
-6  2   -5  38.74   2.6
-2  6   5   43.05   2.92
-2  6   5   32.26   2.32
2   -6  5   36.43   2.47
2   6   -5  36.84   2.52
-2  -6  -5  40.49   2.77
6   2   -5  34.64   2.37
-6  -2  -5  43.85   2.92
6   -2  5   37.56   2.5
-6  2   5   41.85   2.83
-2  6   -5  36.35   2.49
2   -6  -5  42.51   2.88
2   6   5   37.03   2.54
-2  -6  5   39.42   2.69
6   2   6   8.76    0.68
6   2   6   10.04   0.81
-6  -2  6   11.24   0.89
-6  -2  6   8.21    0.68
6   -2  -6  10.9    0.96
-2  6   6   11.6    1.09
-2  6   6   8.31    0.72
2   -6  6   8.74    0.72
2   6   -6  10.49   0.87
-2  -6  -6  11.02   1.13
-2  -6  -6  8.76    0.73
-6  -2  -6  11.19   0.98
6   -2  6   9.17    0.68
6   -2  6   10.38   0.73
-6  2   6   10.17   0.85
-2  6   -6  8.8     0.75
2   -6  -6  8.17    0.7
2   6   6   8.97    0.77
-2  -6  6   8.83    0.75
6   2   7   3.31    0.38
6   2   7   3.54    0.53
-6  -2  7   3.94    0.43
-6  -2  7   4.56    0.53
-6  2   -7  3.31    0.32
-6  2   -7  3.13    0.38
6   -2  -7  3.52    0.4
6   -2  -7  2.92    0.64
-2  6   7   3.3     0.47
-2  6   7   3.84    0.75
2   -6  7   2.81    0.4
2   -6  7   3.05    0.43
2   6   -7  3.73    0.57
2   6   -7  3.28    0.43
-2  -6  -7  2.64    0.85
-2  -6  -7  2.5     0.43
6   2   -7  3.56    0.41
6   2   -7  3.09    0.51
-6  -2  -7  2.99    0.34
-6  -2  -7  2.67    0.6
6   -2  7   3.65    0.38
6   -2  7   3.8     0.36
-6  2   7   3.52    0.43
-6  2   7   3.54    0.53
-2  6   -7  3.03    0.49
2   -6  -7  3.05    0.45
2   -6  -7  2.32    0.81
2   6   7   3.15    0.79
2   6   7   3.22    0.47
-2  -6  7   2.96    0.47
-2  -6  7   3.26    0.45
6   2   8   133.1   8.83
6   2   8   146.34  9.72
-6  -2  8   125.72  8.36
-6  -2  8   115.02  7.65
-6  2   -8  115.9   7.68
-6  2   -8  144.61  9.59
6   -2  -8  142.54  9.53
-2  6   8   117.69  7.83
-2  6   8   143.65  9.62
2   -6  8   134.19  8.93
2   -6  8   124.12  8.25
2   6   -8  117.34  7.8
2   6   -8  142.57  9.49
-2  -6  -8  118.65  7.89
6   2   -8  129.15  8.61
-6  -2  -8  138.45  9.17
6   -2  8   135.62  8.98
6   -2  8   126.34  8.36
-6  2   8   131.31  8.76
-6  2   8   117.34  7.8
-2  6   -8  112.83  7.5
-2  6   -8  137.43  9.15
2   -6  -8  115.57  7.7
2   -6  -8  145.14  9.74
2   6   8   144.42  9.68
2   6   8   122.57  8.17
6   2   9   0.4     0.45
6   2   9   0.06    0.32
-6  -2  9   0.72    0.45
-6  -2  9   0.08    0.34
-6  2   -9  -0.02   0.4
-6  2   -9  -0.11   0.24
6   -2  -9  0.09    0.28
6   -2  -9  -0.6    0.62
-2  6   9   -0.53   0.68
-2  6   9   0.17    0.4
2   -6  9   0.24    0.4
2   -6  9   0.32    0.32
2   6   -9  -0.02   0.36
2   6   -9  0.72    0.51
-2  -6  -9  0.11    0.92
-2  -6  -9  0.3     0.41
6   2   -9  -0.08   0.49
6   2   -9  0.24    0.28
-6  -2  -9  -0.02   0.68
-6  -2  -9  0.51    0.28
6   -2  9   -0.28   0.24
6   -2  9   -0.17   0.3
-6  2   9   0.58    0.51
-6  2   9   0.51    0.34
-2  6   -9  -0.19   0.32
-2  6   -9  -0.24   0.45
2   -6  -9  0.4     0.36
2   -6  -9  0.4     0.77
2   6   9   0.19    0.41
2   6   9   0.9     0.79
-2  -6  9   0.53    0.43
-2  -6  9   0.06    0.36
-6  -2  10  52.06   3.5
-6  -2  10  51.66   3.52
6   -2  -10 56.63   3.92
6   -2  -10 44.67   3.01
2   -6  10  49.5    3.33
2   -6  10  55.11   3.73
2   6   -10 54.49   3.73
2   6   -10 50.23   3.39
-2  -6  -10 48.44   3.3
-2  -6  -10 52.15   3.73
6   2   -10 58.31   3.97
6   2   -10 49.74   3.35
6   -2  10  51.04   3.41
-6  2   10  52.32   3.58
-6  2   10  51.08   3.45
-2  6   -10 47.22   3.18
-2  6   -10 55.3    3.77
2   -6  -10 53.36   3.77
2   -6  -10 49.48   3.35
2   6   10  53.6    3.79
2   6   10  49.83   3.39
-2  -6  10  50.93   3.43
-2  -6  10  53.17   3.62
6   2   11  0.26    0.32
6   2   11  -0.28   0.51
-6  -2  11  0.13    0.32
-6  -2  11  0.38    0.49
-6  2   -11 -0.26   0.41
-6  2   -11 0.45    0.26
6   -2  -11 0.15    0.68
6   -2  -11 0.64    0.32
-2  6   11  0.4     0.81
-2  6   11  0.04    0.38
2   -6  11  0.13    0.43
2   -6  11  0.49    0.36
2   6   -11 -0.58   0.53
2   6   -11 0.45    0.38
-2  -6  -11 -0.23   0.4
-2  -6  -11 -0.32   0.94
6   2   -11 -0.17   0.57
6   2   -11 0.49    0.3
-6  -2  -11 -0.13   0.3
-6  -2  -11 -0.7    0.64
6   -2  11  0.51    0.36
6   -2  11  0.34    0.26
-6  2   11  0.58    0.53
-6  2   11  0.3     0.36
-2  6   -11 0.64    0.34
-2  6   -11 0.19    0.49
2   -6  -11 0.02    0.36
2   -6  -11 -1.36   0.79
2   6   11  0.55    0.43
2   6   11  0.68    0.81
-2  -6  11  0.13    0.36
-2  -6  11  0.36    0.43
6   2   12  52.58   3.58
6   2   12  45.03   3.03
-6  -2  12  41.87   2.84
-6  -2  12  49.85   3.43
-6  2   -12 43.15   2.9
-6  2   -12 53.77   3.65
6   -2  -12 41.02   2.77
2   -6  12  41.3    2.81
2   -6  12  48.2    3.3
-2  -6  -12 42.43   2.92
-2  -6  -12 48.57   3.52
-6  -2  -12 43.09   2.9
-6  -2  -12 52.4    3.67
6   -2  12  53.15   3.58
6   -2  12  46.37   3.11
-6  2   12  42.02   2.86
-2  6   -12 47.09   3.24
-2  6   -12 41.91   2.84
2   6   12  44.86   3.07
2   6   12  47.57   3.43
6   2   13  41.81   2.88
6   2   13  51.3    3.45
-6  2   -13 54.22   3.63
-6  2   -13 44.3    3.05
-2  6   13  46.5    3.35
-2  6   13  49.48   3.37
2   -6  13  48.82   3.3
2   6   -13 54.58   3.67
2   6   -13 46.11   3.22
-6  -2  -13 42.19   3.05
-6  -2  -13 52.79   3.54
6   -2  13  54.22   3.63
6   -2  13  50.78   3.45
2   -6  -13 44.39   3.33
2   -6  -13 46.26   3.15
-2  -6  13  54.66   3.69
-2  -6  13  49.51   3.41
6   2   14  9.62    0.77
6   2   14  9.1     0.85
-6  -2  14  9.47    0.75
-6  -2  14  11.81   1.04
-6  2   -14 9.4     0.72
6   -2  -14 11.94   1.26
-2  6   14  12.24   1.3
-2  6   14  9.32    0.79
2   -6  14  10.98   0.94
2   -6  14  9.23    0.75
-2  -6  -14 10.94   1.43
6   2   -14 10.43   1.04
6   2   -14 9.15    0.72
-6  -2  -14 9.13    0.73
6   -2  14  11.79   0.94
6   -2  14  9.74    0.73
-6  2   14  9.12    0.75
-6  2   14  11.53   1.02
-2  6   -14 8.63    0.72
-2  6   -14 10.7    1
2   -6  -14 13.05   1.53
2   -6  -14 8.74    0.72
2   6   14  8.53    0.77
2   6   14  11.47   1.26
-2  -6  14  9.12    0.75
-2  -6  14  11      0.96
6   2   15  0.17    0.38
6   2   15  0.47    0.55
-6  -2  15  0.38    0.57
-6  -2  15  -0.04   0.3
-6  2   -15 0.57    0.26
-6  2   -15 0.32    0.6
6   -2  -15 -0.09   0.96
6   -2  -15 0.28    0.26
-2  6   15  -1.34   0.83
-2  6   15  0.19    0.34
2   -6  15  0.32    0.32
2   -6  15  -0.09   0.47
2   6   -15 -0.08   0.3
2   6   -15 -0.04   0.58
-2  -6  -15 0.23    0.36
-2  -6  -15 -0.79   1.21
6   2   -15 0.04    0.73
6   2   -15 -0.32   0.28
-6  -2  -15 0.45    0.3
-6  -2  -15 1.22    0.89
-6  2   15  0.7     0.55
-6  2   15  -0.38   0.32
-2  6   -15 0.19    0.32
-2  6   -15 0.13    0.57
2   -6  -15 1.66    1.07
2   -6  -15 0.47    0.32
2   6   15  0.51    0.41
2   6   15  0.28    0.9
-2  -6  15  0.21    0.32
-2  -6  15  0.4     0.47
6   2   16  1.85    0.4
6   2   16  2.28    0.6
-6  -2  16  3.3     0.62
-6  -2  16  1.71    0.34
-6  2   -16 1.94    0.32
-6  2   -16 3.03    0.72
6   -2  -16 2.9     1
6   -2  -16 1.9     0.36
-2  6   16  2.83    0.9
-2  6   16  2       0.41
2   -6  16  1.68    0.38
2   -6  16  2.24    0.55
2   6   -16 1       0.34
2   6   -16 1.68    0.66
-2  -6  -16 1.62    1.36
-2  -6  -16 2.07    0.4
6   2   -16 1.71    0.32
6   2   -16 2.09    0.77
-6  -2  -16 1.86    1.04
-6  -2  -16 1.75    0.36
6   -2  16  1.96    0.32
6   -2  16  2.86    0.53
-6  2   16  1.86    0.38
-6  2   16  2.73    0.66
-2  6   -16 2.05    0.38
-2  6   -16 2.69    0.64
2   6   16  1.68    0.94
2   6   16  2.37    0.49
-2  -6  16  2.39    0.41
-2  -6  16  2.24    0.55
-6  -2  17  1.77    0.36
-6  -2  17  0.68    0.6
-6  2   -17 1.04    0.34
-6  2   -17 1.3     0.77
6   -2  -17 1.71    1
6   -2  -17 1.51    0.36
-2  6   17  1.3     0.89
-2  6   17  0.83    0.38
2   -6  17  0.94    0.36
2   -6  17  1.17    0.51
2   6   -17 0.43    0.68
2   6   -17 1.58    0.36
-2  -6  -17 1.34    0.43
-2  -6  -17 1.37    1.39
6   2   -17 1.24    0.83
6   2   -17 0.77    0.3
6   -2  17  0.89    0.28
-6  2   17  0.47    0.66
-6  2   17  1.11    0.34
-2  6   -17 1.34    0.34
-2  6   -17 1.54    0.64
2   -6  -17 0.75    1.24
2   -6  -17 1.43    0.4
2   6   17  1.24    0.49
2   6   17  1.28    0.94
-2  -6  17  1.15    0.55
-2  -6  17  1.43    0.41
6   2   18  12.69   1
6   2   18  11.56   1.13
-6  -2  18  16.07   1.19
-6  -2  18  11.83   1.17
-6  2   -18 13.9    1.04
-6  2   -18 13.79   1.43
6   -2  -18 14.43   1.68
6   -2  -18 14.54   1.09
-2  6   18  14.5    1.13
-2  6   18  10.19   1.34
2   -6  18  13.92   1.22
2   -6  18  14.22   1.09
2   6   -18 13.88   1.05
2   6   -18 13.5    1.34
-2  -6  -18 12.62   1.86
-2  -6  -18 13.49   1.09
6   2   -18 15.29   1.13
6   2   -18 12.77   1.47
6   -2  18  15.73   1.13
6   -2  18  13.6    1.15
-6  2   18  15.37   1.15
-6  2   18  13.28   1.28
-2  6   -18 14.62   1.11
-2  6   -18 11.79   1.17
2   -6  -18 13.5    1.88
2   -6  -18 14.56   1.13
2   6   18  13.96   1.15
2   6   18  9.77    1.37
-2  -6  18  12.81   1.02
-2  -6  18  13.49   1.22
6   2   19  0.77    0.4
6   2   19  0.32    0.72
-6  -2  19  0.92    0.41
-6  -2  19  1.17    0.73
-6  2   -19 0.13    0.9
-6  2   -19 0.57    0.32
6   -2  -19 0.58    0.38
6   -2  -19 2.24    1.26
-2  6   19  -0.04   1
-2  6   19  0.23    0.43
2   -6  19  0.32    0.6
2   -6  19  0.87    0.41
2   6   -19 0.32    0.85
2   6   -19 0.45    0.38
-2  -6  -19 2.22    1.64
-2  -6  -19 0.4     0.47
6   2   -19 0.08    0.34
6   2   -19 -0.81   1.11
-6  -2  -19 0.38    0.36
-6  -2  -19 0.51    1.3
6   -2  19  0.77    0.3
6   -2  19  0.66    0.6
-6  2   19  -0.17   0.77
-2  6   -19 0.32    0.38
-2  6   -19 0.89    0.75
2   -6  -19 0.81    0.43
2   -6  -19 0.81    1.54
2   6   19  0.49    0.55
2   6   19  -0.09   1.07
-2  -6  19  -0.06   0.4
-2  -6  19  -0.11   0.66
6   2   20  0.41    0.4
6   2   20  0.96    0.79
-6  -2  20  -0.4    0.38
-6  -2  20  0.55    0.75
-6  2   -20 0.24    1
-6  2   -20 0.3     0.34
6   -2  -20 -0.02   0.38
6   -2  -20 0.92    1.28
-2  6   20  -0.26   0.43
-2  6   20  0.13    1.07
2   -6  20  0.4     0.62
2   -6  20  0.9     0.47
2   6   -20 -0.08   0.96
2   6   -20 -0.28   0.36
-2  -6  -20 -0.66   1.83
-2  -6  -20 0.15    0.49
6   2   -20 -0.41   1.19
6   2   -20 -0.21   0.36
-6  -2  -20 -2.18   1.36
-6  -2  -20 0.04    0.38
6   -2  20  0.26    0.32
6   -2  20  0.49    0.64
-6  2   20  -0.21   0.83
-6  2   20  0.21    0.38
-2  6   -20 -0.21   0.38
-2  6   -20 -0.79   0.92
2   -6  -20 0.85    1.56
2   -6  -20 0.19    0.43
2   6   20  0.81    1.15
2   6   20  -0.4    0.55
-2  -6  20  -0.32   0.64
-2  -6  20  -0.19   0.41
6   2   21  0.64    0.45
6   2   21  0.28    0.77
-6  -2  21  0.55    0.79
-6  -2  21  0.64    0.38
-6  2   -21 0.58    0.4
-6  2   -21 0.3     1.05
6   -2  -21 0.64    0.4
6   -2  -21 1.79    1.34
-2  6   21  1.62    1.15
-2  6   21  1.11    0.47
2   -6  21  0.79    0.43
2   -6  21  0.85    0.72
2   6   -21 0.36    1.05
2   6   -21 -0.23   0.38
-2  -6  -21 0.57    0.53
-2  -6  -21 1.36    1.83
6   2   -21 0.85    1.22
6   2   -21 0.96    0.4
-6  -2  -21 0.98    0.45
-6  -2  -21 0.72    1.47
6   -2  21  0.72    0.72
6   -2  21  0.62    0.36
-6  2   21  0.51    0.4
-6  2   21  0.64    0.85
-2  6   -21 1.13    0.96
-2  6   -21 1.09    0.41
2   -6  -21 -0.04   0.47
2   -6  -21 -0.55   1.66
2   6   21  0.02    0.55
2   6   21  1.07    1.22
-2  -6  21  0.64    0.72
-2  -6  21  0.15    0.41
6   2   22  1.43    0.51
6   2   22  0.6     0.89
-6  -2  22  0.89    0.4
-6  -2  22  0.73    0.87
-6  2   -22 1.34    0.41
-6  2   -22 1.41    1.22
6   -2  -22 1.05    0.45
6   -2  -22 0.47    1.64
-2  6   22  -0.32   1.09
-2  6   22  0.98    0.47
2   -6  22  0.92    0.45
2   -6  22  1.32    0.81
2   6   -22 1.05    0.43
2   6   -22 1.56    1.11
-2  -6  -22 -1.49   1.92
-2  -6  -22 1.04    0.55
6   2   -22 0.79    0.41
6   2   -22 0.79    1.32
-6  -2  -22 0.62    0.43
-6  -2  -22 0.38    1.77
6   -2  22  0.53    0.4
6   -2  22  3.26    0.85
-6  2   22  1.64    0.43
-6  2   22  0.41    0.96
-2  6   -22 1.49    0.43
-2  6   -22 2.11    1.04
2   -6  -22 1.64    1.83
2   -6  -22 1.32    0.51
2   6   22  1.22    0.57
2   6   22  0.06    1.3
-2  -6  22  0.6     0.81
-2  -6  22  0.53    0.43
6   2   23  -0.26   0.51
6   2   23  0.64    0.92
-6  2   -23 -0.77   0.41
-6  2   -23 -0.19   0.98
2   -6  23  -0.55   0.75
2   -6  23  -0.41   0.49
-2  -6  -23 0.23    0.6
-2  -6  -23 0.96    1.28
-6  -2  -23 0       1.3
-6  -2  -23 -0.06   0.45
6   -2  23  0.38    0.73
6   -2  23  0.21    0.45
-6  2   23  0.13    0.49
-2  6   -23 0.4     0.89
-2  6   -23 0       0.45
2   6   23  0.34    0.62
2   6   23  -1      1.07
6   2   24  0       0.53
6   2   24  0.77    0.9
-6  2   -24 1.05    0.94
-6  2   -24 0.79    0.45
2   -6  24  -0.23   0.57
-6  -2  -24 -1.05   1.28
-6  -2  -24 0.41    0.51
6   -2  24  -0.47   0.9
6   -2  24  -0.04   0.47
-2  6   -24 -0.15   0.79
-2  6   -24 0.34    0.47
6   2   25  0.73    0.83
6   2   25  3.35    0.79
-6  2   -25 3.97    0.68
-6  -2  -25 3.05    0.7
6   -2  25  2.39    0.68
6   -2  25  1.7     0.81
6   2   26  0.94    0.77
6   2   26  0.36    0.73
-6  2   -26 0.32    0.64
-6  -2  -26 0.89    0.68
6   -2  26  -0.34   0.7
6   -2  26  -0.09   0.7
6   3   0   0       0.51
6   3   0   -0.21   0.3
-6  -3  0   0.02    0.28
-6  -3  0   0.34    0.26
6   -3  0   0.15    0.24
6   -3  0   -0.06   0.45
-6  3   0   0.26    0.41
-6  3   0   0       0.24
-3  6   0   0       0.34
-3  6   0   0.81    0.58
3   -6  0   -0.23   0.64
3   -6  0   0.04    0.32
3   6   0   0.13    0.64
3   6   0   0.26    0.38
-3  -6  0   0.72    0.79
-3  -6  0   0.02    0.34
6   3   1   39.74   2.71
6   3   1   38.69   2.6
-6  -3  1   36.33   2.45
-6  -3  1   40.02   2.69
-6  3   -1  42.38   2.83
-6  3   -1  42.94   2.9
6   -3  -1  40.51   2.71
6   -3  -1  43.58   2.98
-3  6   1   43.66   3.01
-3  6   1   42.04   2.84
3   -6  1   45.48   3.05
3   -6  1   43.34   3.03
3   6   -1  45.77   3.09
3   6   -1  44.43   3.13
-3  -6  -1  42.24   2.99
-3  -6  -1  40.36   2.73
6   3   -1  40.87   2.83
6   3   -1  46.03   3.09
-6  -3  -1  33.52   2.26
-6  -3  -1  38.35   2.56
6   -3  1   40.72   2.77
6   -3  1   42.13   2.81
-6  3   1   42.11   2.86
-6  3   1   40.55   2.71
-3  6   -1  45.33   3.05
-3  6   -1  43.62   3.01
3   -6  -1  41.08   2.77
3   -6  -1  41.91   2.92
3   6   1   43      2.92
3   6   1   39.74   2.79
-3  -6  1   40.85   2.77
-3  -6  1   42.6    2.88
6   3   2   223.75  14.82
6   3   2   227.89  15.07
-6  -3  2   239.95  15.88
-6  -3  2   237.5   15.71
-6  3   -2  263.3   17.4
-6  3   -2  274.98  18.19
6   -3  -2  236.74  15.69
6   -3  -2  241.08  15.93
-3  6   2   253.51  16.82
-3  6   2   241.64  16.01
3   -6  2   245.22  16.29
3   -6  2   259.53  17.16
3   6   -2  246.91  16.35
3   6   -2  216.03  14.37
-3  -6  -2  249.74  16.54
-3  -6  -2  225.26  14.97
6   3   -2  246.73  16.33
6   3   -2  254.26  16.82
-6  -3  -2  242.39  16.03
-6  -3  -2  252.19  16.67
6   -3  2   255.39  16.88
6   -3  2   239.19  15.84
-6  3   2   231.09  15.31
-6  3   2   235.24  15.56
-3  6   -2  234.86  15.59
-3  6   -2  261.61  17.31
3   -6  -2  237.12  15.69
3   -6  -2  229.78  15.27
3   6   2   231.47  15.37
3   6   2   252.38  16.71
-3  -6  2   231.09  15.29
-3  -6  2   271.4   17.95
6   3   3   11.55   0.94
6   3   3   11.94   0.87
-6  -3  3   12.98   0.96
-6  -3  3   14.16   1.02
-6  3   -3  13.64   0.96
6   -3  -3  12      1
6   -3  -3  14.35   1.02
-3  6   3   11.55   1.04
-3  6   3   14.03   1.05
3   -6  3   12.86   0.94
3   -6  3   14.8    1.05
3   6   -3  13.94   1.05
3   6   -3  11.6    1.19
-3  -6  -3  12.66   0.96
6   3   -3  14.39   1.02
6   3   -3  14.6    1.09
-6  -3  -3  10.74   0.98
-6  -3  -3  12.92   0.92
6   -3  3   14.99   1.04
6   -3  3   13.96   0.96
-6  3   3   12.32   0.98
-6  3   3   14.69   1.05
-3  6   -3  10.64   1.02
-3  6   -3  12.66   0.96
3   -6  -3  14.03   1.04
3   6   3   11.94   0.92
-3  -6  3   15.41   1.11
-3  -6  3   12.3    0.94
6   3   4   9.55    0.72
6   3   4   7.42    0.72
-6  3   -4  9.29    0.7
6   -3  -4  8.78    0.85
-3  6   4   7.57    0.87
-3  6   4   10.02   0.81
3   -6  4   8.8     0.7
3   6   -4  9.42    0.79
-3  -6  -4  10.21   0.81
6   3   -4  9.72    0.79
-6  -3  -4  10.15   0.75
6   -3  4   9.21    0.66
-6  3   4   8.93    0.81
-3  6   -4  8.85    0.73
3   -6  -4  7.14    0.9
3   -6  -4  11.02   0.85
3   6   4   10.23   0.83
-3  -6  4   9.44    0.77
6   3   5   22.17   1.53
-6  -3  5   22.53   1.6
-6  3   -5  23.02   1.58
-3  6   5   23.9    1.68
-3  6   5   20.13   1.58
3   -6  5   23.62   1.64
3   6   -5  22.66   1.6
-3  -6  -5  23.92   1.68
6   3   -5  27.84   1.9
6   3   -5  19.98   1.43
-6  -3  -5  25.99   1.77
6   -3  5   27.46   1.85
6   -3  5   21.41   1.45
-3  6   -5  20.91   1.49
3   -6  -5  24.99   1.73
3   6   5   22.47   1.58
-3  -6  5   24.9    1.77
6   3   6   6.99    0.72
6   3   6   8.19    0.66
-6  -3  6   8.38    0.68
-6  -3  6   8.7     0.75
-6  3   -6  7.42    0.6
-6  3   -6  6.89    0.81
6   -3  -6  8.44    0.89
6   -3  -6  7.78    0.62
-3  6   6   7.93    0.68
-3  6   6   8.53    0.96
3   -6  6   7.8     0.62
3   -6  6   8.93    0.73
3   6   -6  8.98    0.77
3   6   -6  7.78    0.64
-3  -6  -6  8.44    1.09
-3  -6  -6  7.35    0.66
6   3   -6  8.32    0.75
6   3   -6  7.51    0.6
-6  -3  -6  7.36    0.6
-6  -3  -6  7.5     0.89
6   -3  6   8.93    0.66
6   -3  6   8.29    0.62
-6  3   6   7.89    0.66
-6  3   6   8.51    0.83
-3  6   -6  7.4     1.02
-3  6   -6  7.25    0.66
3   -6  -6  7.67    0.66
3   -6  -6  8.87    1.02
3   6   6   8.76    1
3   6   6   7.59    0.7
-3  -6  6   7.7     0.7
-3  -6  6   8.12    0.68
6   3   7   1.41    0.53
6   3   7   1.86    0.34
-6  -3  7   1.77    0.45
-6  -3  7   2.66    0.41
-6  3   -7  2.86    0.32
-6  3   -7  1.98    0.36
6   -3  -7  2.52    0.64
6   -3  -7  2.69    0.36
-3  6   7   0.85    0.7
-3  6   7   2.09    0.41
3   -6  7   2.52    0.36
3   6   -7  3.11    0.43
3   6   -7  1.94    0.53
-3  -6  -7  2.43    0.41
6   3   -7  2.71    0.38
6   3   -7  2.5     0.51
-6  -3  -7  1.83    0.73
-6  -3  -7  2.15    0.36
6   -3  7   1.85    0.32
6   -3  7   2.92    0.34
-6  3   7   1.41    0.57
-6  3   7   2.94    0.4
-3  6   -7  0.21    0.96
-3  6   -7  1.86    0.47
3   -6  -7  0.94    0.75
3   -6  -7  2.49    0.41
3   6   7   2.09    0.43
-3  -6  7   1.92    0.45
6   3   8   0.17    0.32
6   3   8   0.21    0.53
-6  -3  8   0.47    0.45
-6  -3  8   0.41    0.38
-6  3   -8  0.32    0.36
-6  3   -8  0.04    0.24
6   -3  -8  -0.09   0.3
6   -3  -8  -0.19   0.62
-3  6   8   0.58    0.4
-3  6   8   0.77    0.7
3   -6  8   -0.32   0.34
3   -6  8   0.41    0.32
3   6   -8  -0.32   0.36
3   6   -8  0.75    0.53
-3  -6  -8  1.24    0.94
-3  -6  -8  -0.3    0.4
6   3   -8  0.26    0.47
6   3   -8  0.26    0.3
-6  -3  -8  0.43    0.32
-6  -3  -8  0.6     0.72
6   -3  8   0.26    0.28
6   -3  8   0.13    0.26
-6  3   8   -0.11   0.55
-6  3   8   0.21    0.32
-3  6   -8  0.3     0.32
-3  6   -8  0.75    0.45
3   -6  -8  -0.49   0.75
3   -6  -8  -0.51   0.36
3   6   8   0.73    0.72
3   6   8   0.4     0.41
-3  -6  8   -0.3    0.36
-3  -6  8   0.47    0.41
-6  -3  9   50.38   3.39
-6  -3  9   49.8    3.39
-6  3   -9  53.15   3.58
-6  3   -9  51      3.41
6   -3  -9  51.7    3.47
6   -3  -9  50.08   3.48
-3  6   9   48.82   3.45
-3  6   9   46.76   3.18
3   -6  9   49.97   3.35
3   -6  9   50.46   3.41
3   6   -9  53.47   3.65
3   6   -9  50.04   3.37
-3  -6  -9  48.35   3.28
-3  -6  -9  50.7    3.65
6   3   -9  50.25   3.43
6   3   -9  49.01   3.3
6   -3  9   54.15   3.62
6   -3  9   51.76   3.47
-6  3   9   51.08   3.5
-6  3   9   48.1    3.24
-3  6   -9  50.55   3.39
-3  6   -9  53.6    3.63
3   -6  -9  48.37   3.28
3   -6  -9  48.7    3.47
3   6   9   49.85   3.39
3   6   9   47.37   3.35
-3  -6  9   49.19   3.35
-3  -6  9   52.51   3.54
6   3   10  1       0.36
6   3   10  1.21    0.6
-6  -3  10  0.19    0.49
-6  -3  10  1.83    0.38
-6  3   -10 0.38    0.38
6   -3  -10 0.26    0.7
6   -3  -10 1.58    0.34
-3  6   10  0.94    0.75
-3  6   10  1.09    0.41
3   -6  10  1.79    0.36
3   -6  10  0.72    0.4
3   6   -10 0.92    0.55
-3  -6  -10 0.15    0.94
-3  -6  -10 1.17    0.43
6   3   -10 1.75    0.34
-6  -3  -10 1.51    0.34
6   -3  10  1.15    0.3
6   -3  10  0.49    0.34
-6  3   10  0.96    0.36
-6  3   10  0.72    0.55
-3  6   -10 0.15    0.49
3   -6  -10 -0.57   0.85
3   -6  -10 1.75    0.38
3   6   10  0.7     0.41
-3  -6  10  1.56    0.38
-3  -6  10  1.09    0.47
6   3   11  50.7    3.48
6   3   11  53.02   3.58
-6  -3  11  52.53   3.54
-6  -3  11  52.55   3.6
-6  3   -11 55.03   3.71
-6  3   -11 57.8    3.86
6   -3  -11 56.77   3.96
6   -3  -11 49.29   3.31
-3  6   11  51.66   3.5
-3  6   11  48.05   3.43
3   -6  11  56.28   3.8
3   -6  11  54.09   3.63
3   6   -11 52.09   3.58
-3  -6  -11 48.48   3.54
-3  -6  -11 52.43   3.56
6   3   -11 51.81   3.48
6   3   -11 54.6    3.73
-6  -3  -11 56.13   3.94
-6  -3  -11 57.97   3.88
6   -3  11  57.73   3.86
6   -3  11  59.93   4.03
-6  3   11  54.03   3.73
-6  3   11  52.55   3.54
-3  6   -11 57.35   3.84
-3  6   -11 55.52   3.79
3   -6  -11 58.18   4.12
3   -6  -11 49.33   3.33
3   6   11  52.26   3.56
3   6   11  51      3.62
-3  -6  11  50.98   3.45
6   3   12  17.46   1.37
6   3   12  21.21   1.51
-6  -3  12  17.25   1.34
-6  -3  12  19.49   1.37
-6  3   -12 19.78   1.45
-6  3   -12 21.56   1.49
6   -3  -12 20.3    1.68
6   -3  -12 20.19   1.41
-3  6   12  17.61   1.54
-3  6   12  20.47   1.49
3   -6  12  20.15   1.49
3   -6  12  19.83   1.39
3   6   -12 22.37   1.58
3   6   -12 16.71   1.34
-3  -6  -12 18.12   1.34
-3  -6  -12 15.61   1.6
6   3   -12 18.72   1.47
6   3   -12 20.11   1.41
-6  -3  -12 20.77   1.45
-6  -3  -12 18.34   1.64
6   -3  12  19.66   1.41
6   -3  12  20.98   1.45
-6  3   12  20.72   1.6
-6  3   12  20.36   1.45
-3  6   -12 18.25   1.39
-3  6   -12 22.41   1.56
3   -6  -12 18.76   1.73
3   -6  -12 19.96   1.41
3   6   12  18.12   1.64
3   6   12  18.46   1.37
-3  -6  12  20.57   1.47
-3  -6  12  21.02   1.56
6   3   13  10.72   1
6   3   13  11.51   0.89
-6  -3  13  13.32   0.98
-6  -3  13  12.49   1.07
-6  3   -13 14.43   1.04
-6  3   -13 12.45   1.04
6   -3  -13 14.26   1.04
6   -3  -13 12.39   1.28
-3  6   13  12.45   0.96
-3  6   13  13.32   1.37
3   -6  13  13.28   1
3   -6  13  12.22   1.02
3   6   -13 15.39   1.13
3   6   -13 12.84   1.13
6   3   -13 14.26   1.04
6   3   -13 12.26   1.11
-6  -3  -13 11.09   1.28
-6  -3  -13 14.6    1.05
6   -3  13  13.01   1.02
6   -3  13  14.33   1.02
-6  3   13  12.47   0.94
-6  3   13  13.45   1.19
-3  6   -13 10.3    0.96
-3  6   -13 14.8    1.07
3   -6  -13 12.03   1.45
3   -6  -13 12.84   0.96
-3  -6  13  12.47   1.07
-3  -6  13  13.03   0.98
6   3   14  6.1     0.81
6   3   14  7.21    0.64
-6  -3  14  6.72    0.77
-6  -3  14  6.89    0.6
-6  3   -14 7.44    0.79
-6  3   -14 7.42    0.6
6   -3  -14 6.86    1.09
6   -3  -14 6.67    0.58
-3  6   14  7.87    0.7
-3  6   14  5.82    1.02
3   -6  14  5.9     0.58
3   -6  14  6.1     0.68
3   6   -14 7.46    0.64
3   6   -14 5.29    0.75
-3  -6  -14 4.56    1.21
-3  -6  -14 6.4     0.62
6   3   -14 7.06    0.6
6   3   -14 6.46    0.87
-6  -3  -14 7.4     0.64
-6  -3  -14 4.92    1.05
6   -3  14  8.25    0.64
6   -3  14  7.21    0.68
-6  3   14  6.38    0.58
-6  3   14  7.03    0.85
-3  6   -14 5.09    0.72
-3  6   -14 8.06    0.68
3   -6  -14 6.61    0.58
3   -6  -14 6.4     1.21
3   6   14  6.37    0.66
3   6   14  5.46    1.04
-6  -3  15  8.16    0.68
-6  -3  15  10.3    0.98
-6  3   -15 10.1    0.98
-6  3   -15 7.95    0.64
6   -3  -15 8.25    0.68
-3  6   15  8.57    0.73
3   -6  15  7.8     0.66
3   6   -15 8.97    0.94
3   6   -15 7.19    0.62
-3  -6  -15 10.58   1.53
-3  -6  -15 7.46    0.7
6   3   -15 7.63    0.64
6   3   -15 10.79   1.11
-6  -3  -15 7.61    0.64
-6  -3  -15 9       1.22
6   -3  15  10.53   0.9
6   -3  15  8.46    0.66
-6  3   15  8.38    0.68
-3  6   -15 7.95    0.68
-3  6   -15 9.68    0.96
3   -6  -15 10.57   1.41
3   -6  -15 7.8     0.66
3   6   15  8.63    0.77
3   6   15  9.55    1.22
-3  -6  15  7.08    0.62
-3  -6  15  9.49    0.89
6   3   16  2.24    0.68
6   3   16  3.18    0.45
-6  -3  16  3.26    0.41
-6  -3  16  2.66    0.64
-6  3   -16 3.33    0.7
-6  3   -16 3.8     0.41
6   -3  -16 4.35    0.47
6   -3  -16 3.71    1.04
-3  6   16  2.11    0.98
3   -6  16  3.5     0.58
3   -6  16  3.37    0.45
3   6   -16 3.56    0.75
3   6   -16 3.37    0.43
-3  -6  -16 3.45    1.39
-3  -6  -16 2.35    0.45
6   3   -16 2.62    0.81
6   3   -16 3.5     0.41
-6  -3  -16 2.05    1.11
-6  -3  -16 3.5     0.45
6   -3  16  4.37    0.43
6   -3  16  2.83    0.53
-6  3   16  2.77    0.38
-6  3   16  2.52    0.66
-3  6   -16 3.99    0.45
-3  6   -16 2.69    0.66
3   -6  -16 4.14    1.28
3   -6  -16 3.41    0.45
3   6   16  1.75    0.9
3   6   16  2.37    0.47
-3  -6  16  2.92    0.6
-3  -6  16  4.26    0.51
6   3   17  3.45    0.75
6   3   17  3.45    0.53
-6  -3  17  5.88    0.81
-6  -3  17  4.86    0.51
6   -3  -17 4.56    1.21
6   -3  -17 4.71    0.49
-3  6   17  3.58    0.49
-3  6   17  3.86    1.02
3   -6  17  4.88    0.68
3   -6  17  5.09    0.53
3   6   -17 4.73    0.51
3   6   -17 5.03    0.87
-3  -6  -17 4.58    0.58
-3  -6  -17 5.41    1.64
6   3   -17 5.29    0.51
6   3   -17 5.59    0.94
-6  -3  -17 4.99    1.28
-6  -3  -17 5.22    0.57
-6  3   17  4.75    0.79
-6  3   17  4.35    0.47
-3  6   -17 5.09    0.53
-3  6   -17 4.84    0.79
3   -6  -17 5.56    0.57
3   -6  -17 6.84    1.47
3   6   17  4.41    0.55
3   6   17  4.28    1.09
-3  -6  17  5.05    0.73
-3  -6  17  4.73    0.55
6   3   18  0.04    0.38
6   3   18  0.38    0.7
-6  -3  18  0.7     0.66
-6  -3  18  0.36    0.34
-6  3   -18 0.24    0.73
-6  3   -18 0.23    0.28
6   -3  -18 -0.23   0.32
6   -3  -18 0.89    1.21
3   -6  18  0.98    0.55
3   -6  18  0.15    0.36
-3  -6  -18 -0.08   0.45
-3  -6  -18 0.49    1.64
6   3   -18 -0.38   0.9
6   3   -18 -0.08   0.32
6   -3  18  -0.11   0.28
6   -3  18  0       0.51
-6  3   18  0.4     0.68
-6  3   18  0.09    0.34
-3  6   -18 -0.15   0.64
-3  6   -18 -0.06   0.32
3   6   18  0.9     0.98
3   6   18  0.87    0.49
6   3   19  17.72   1.34
6   3   19  17.53   1.56
-6  -3  19  23.39   1.9
-6  -3  19  18.93   1.39
-6  3   -19 19.21   1.73
-6  3   -19 18.57   1.36
6   -3  -19 17.76   1.32
6   -3  -19 23.28   2.26
-3  6   19  19.66   1.49
-3  6   19  23.03   2.05
3   -6  19  18.31   1.37
3   -6  19  20.42   1.64
3   6   -19 16.2    1.22
3   6   -19 19.42   1.79
-3  -6  -19 17.25   1.36
-3  -6  -19 23.69   2.75
6   3   -19 18.8    1.37
6   3   -19 21.09   1.98
-6  -3  -19 17.59   2.13
-6  -3  -19 16.31   1.24
6   -3  19  20.72   1.64
6   -3  19  20.3    1.45
-6  3   19  22.49   1.86
-6  3   19  19.63   1.43
-3  6   -19 20.02   1.73
-3  6   -19 18.12   1.34
3   -6  -19 22.47   2.43
3   -6  -19 18.21   1.37
3   6   19  16.71   1.77
3   6   19  19.44   1.54
-3  -6  19  17.06   1.3
-3  -6  19  21.98   1.77
6   3   20  0.34    0.41
6   3   20  -0.49   0.85
-6  -3  20  0.28    0.4
-6  -3  20  -0.89   0.73
-6  3   -20 -0.28   0.98
-6  3   -20 -0.08   0.34
6   -3  -20 0.15    0.4
6   -3  -20 0.98    1.34
-3  6   20  1.45    1.07
-3  6   20  0.51    0.45
-3  -6  -20 0.49    2.02
-3  -6  -20 -0.23   0.53
6   3   -20 -1.15   1.11
6   3   -20 0.4     0.36
-6  -3  -20 -1.7    1.43
-6  -3  -20 0.26    0.41
6   -3  20  0.13    0.62
6   -3  20  0.38    0.32
-6  3   20  0.34    0.38
-6  3   20  0.66    0.83
3   -6  -20 -4.01   1.62
3   -6  -20 0.17    0.43
3   6   20  -0.24   1.09
-3  -6  20  -0.11   0.7
-3  -6  20  0.26    0.41
6   3   21  0.06    0.89
6   3   21  0.55    0.47
-6  -3  21  0.3     0.4
-6  -3  21  -0.7    0.81
-6  3   -21 1.15    0.41
-6  3   -21 0.87    1.07
6   -3  -21 0.73    0.4
6   -3  -21 -0.72   1.28
-3  6   21  0.47    1.19
-3  6   21  0.3     0.45
3   -6  21  0.13    0.43
3   -6  21  0.49    0.68
3   6   -21 0.89    0.4
3   6   -21 0.28    1.07
-3  -6  -21 2.11    2.05
-3  -6  -21 0.3     0.53
6   3   -21 0.72    1.21
6   3   -21 0.68    0.4
-6  -3  -21 1.13    1.53
-6  -3  -21 1.21    0.47
6   -3  21  0.49    0.72
6   -3  21  0.55    0.34
-6  3   21  0.57    0.89
-6  3   21  0.64    0.4
-3  6   -21 0.98    0.41
-3  6   -21 -1.56   0.94
3   -6  -21 -0.81   1.54
3   -6  -21 0.38    0.47
3   6   21  -0.47   0.55
3   6   21  0.85    1.21
-3  -6  21  0.26    0.41
-3  -6  21  0.81    0.73
6   3   22  -0.21   0.55
-6  -3  22  0       0.38
-6  -3  22  -0.49   0.85
-6  3   -22 0.24    0.38
-6  3   -22 -1.88   1.11
6   -3  -22 0.15    0.47
6   -3  -22 0.34    1.66
-3  6   22  0.34    1.11
-3  6   22  -0.17   0.45
3   -6  22  0.58    0.43
3   -6  22  -0.6    0.75
3   6   -22 0.45    1
3   6   -22 0.02    0.4
-3  -6  -22 0.7     2.02
-3  -6  -22 0.24    0.53
6   3   -22 -0.23   0.4
6   3   -22 -1.45   1.24
6   -3  22  -0.19   0.38
6   -3  22  -1.24   0.77
-6  3   22  -1.58   0.96
-6  3   22  -0.73   0.38
-3  6   -22 -0.13   0.41
-3  6   -22 -0.83   0.92
3   6   22  0.96    1.17
3   6   22  -0.34   0.57
-3  -6  22  0.34    0.43
-3  -6  22  -0.23   0.75
6   3   23  9.64    0.96
6   3   23  6.57    1.15
-6  3   -23 10.11   0.89
-6  3   -23 8.21    1.28
3   -6  23  8.51    1.05
3   -6  23  9.47    0.94
-3  -6  -23 7.72    0.94
-6  -3  -23 9.29    0.9
-6  -3  -23 4.84    1.51
6   -3  23  7.78    1.05
-3  6   -23 5.9     1.04
-3  6   -23 8.85    0.89
3   6   23  8.91    1
6   3   24  0.21    0.58
6   3   24  0.17    0.89
-6  3   -24 0.53    0.45
-6  3   -24 0.53    0.85
3   -6  24  -0.19   0.73
3   -6  24  0.09    0.53
-3  -6  -24 1.09    1.15
-3  -6  -24 0.49    0.7
-6  -3  -24 0.47    1.09
-6  -3  -24 0.15    0.57
6   -3  24  0.41    0.83
6   -3  24  0.64    0.47
-3  6   -24 -0.09   0.66
-3  6   -24 0.72    0.51
3   6   24  0.73    0.68
6   3   25  -1.41   0.79
6   3   25  -0.47   0.7
-6  3   -25 -0.34   0.57
-6  -3  -25 1.26    0.64
6   -3  25  0.49    0.6
6   -3  25  0.58    0.73
-6  3   -26 0.62    0.66
6   -3  26  -0.3    0.68
6   -3  26  0.87    0.75
6   4   0   284.39  18.85
6   4   0   256.71  16.99
-6  -4  0   283.26  18.72
-6  -4  0   259.53  17.16
6   -4  0   284.39  18.83
6   -4  0   276.86  18.31
-6  4   0   294.19  19.47
-6  4   0   281.76  18.63
-4  6   0   322.06  21.3
-4  6   0   310.01  20.55
4   -6  0   303.23  20.1
4   -6  0   276.86  18.31
4   6   0   280.06  18.59
4   6   0   277.99  18.4
-4  -6  0   291.93  19.4
-4  -6  0   284.02  18.8
6   4   1   10.64   0.81
6   4   1   11.75   1
-6  -4  1   10.89   0.81
-6  4   -1  10.89   0.79
6   -4  -1  10.51   0.79
-4  6   1   10.23   0.79
4   -6  1   14.03   1.21
4   -6  1   10.3    0.77
4   6   -1  12.07   0.94
4   6   -1  13      1.17
-4  -6  -1  9.77    0.77
6   4   -1  12.17   0.92
-6  -4  -1  10.53   0.79
6   -4  1   9.91    0.73
-6  4   1   10.26   0.77
-4  6   -1  13.2    1.13
-4  6   -1  10.72   0.83
4   -6  -1  9.57    0.75
4   -6  -1  13.81   1.19
4   6   1   12.49   1.09
4   6   1   11      0.87
-4  -6  1   10.13   0.81
6   4   2   3.43    0.41
-6  -4  2   3.62    0.41
-6  4   -2  3.11    0.36
6   -4  -2  2.54    0.6
-4  6   2   4.33    0.49
4   -6  2   3.01    0.77
4   -6  2   4.2     0.43
4   6   -2  3.5     0.47
4   6   -2  1.92    0.73
-4  -6  -2  2.39    0.81
-4  -6  -2  4.22    0.47
6   4   -2  2.07    0.72
6   4   -2  3.45    0.47
-6  -4  -2  2.35    0.7
-6  -4  -2  3.31    0.4
6   -4  2   2.52    0.6
6   -4  2   3.88    0.38
-6  4   2   3.18    0.57
-4  6   -2  4.14    0.47
4   -6  -2  2.49    0.7
4   6   2   3.84    0.47
4   6   2   2.2     0.66
-4  -6  2   4.2     0.49
6   4   3   22.04   1.62
6   4   3   23.86   1.64
-6  4   -3  24.28   1.75
-6  4   -3  25.54   1.75
6   -4  -3  24.9    1.83
-4  6   3   25.12   1.85
-4  6   3   26.29   1.83
4   -6  3   25.84   1.77
4   -6  3   29.93   2.03
4   6   -3  23.05   1.85
4   6   -3  25.75   1.81
-4  -6  -3  24.97   1.73
-4  -6  -3  21.92   1.75
-6  -4  -3  24.28   1.68
-6  -4  -3  23.75   1.79
6   -4  3   29.59   2
6   -4  3   27.8    1.88
-6  4   3   24.97   1.71
-4  6   -3  22.43   1.7
-4  6   -3  25.24   1.75
4   -6  -3  23.37   1.79
4   -6  -3  25.76   1.79
4   6   3   26.01   1.81
4   6   3   23.96   1.81
-4  -6  3   25.11   1.75
-4  -6  3   29.23   2
6   4   4   318.48  21.09
6   4   4   293.06  19.38
-6  -4  4   307.75  20.36
-6  -4  4   323.19  21.36
-6  4   -4  351.82  23.3
-6  4   -4  348.05  23.02
6   -4  -4  305.11  20.17
6   -4  -4  308.31  20.45
-4  6   4   318.3   21.11
-4  6   4   307.18  20.32
4   -6  4   338.26  22.36
4   -6  4   329.41  21.79
4   6   -4  319.61  21.24
4   6   -4  346.73  22.96
-4  -6  -4  315.28  20.94
-4  -6  -4  300.59  19.89
6   4   -4  287.78  19.02
6   4   -4  287.41  19.02
-6  -4  -4  320.18  21.23
-6  -4  -4  307.94  20.36
6   -4  4   345.6   22.83
6   -4  4   334.12  22.09
-6  4   4   297.58  19.7
-6  4   4   301.53  19.98
-4  6   -4  331.86  21.94
-4  6   -4  363.5   24.09
4   -6  -4  298.14  19.74
4   -6  -4  313.96  20.83
4   6   4   320.18  21.23
4   6   4   286.84  18.98
-4  -6  4   330.35  21.85
-4  -6  4   309.82  20.49
6   4   5   18.91   1.32
6   4   5   16.39   1.3
-6  -4  5   18.17   1.32
-6  4   -5  18.89   1.32
6   -4  -5  21.24   1.47
6   -4  -5  17.35   1.39
-4  6   5   19.74   1.39
-4  6   5   16.8    1.37
4   -6  5   19.95   1.41
4   6   -5  18.14   1.36
-4  -6  -5  21.47   1.53
-4  -6  -5  15.39   1.47
6   4   -5  18.63   1.36
-6  -4  -5  21.17   1.47
6   -4  5   19.59   1.36
-6  4   5   17.48   1.36
-6  4   5   21.94   1.53
-4  6   -5  17.46   1.26
-4  6   -5  15.8    1.45
4   -6  -5  16.01   1.43
4   -6  -5  21.04   1.47
4   6   5   18.78   1.36
-4  -6  5   19.12   1.37
6   4   6   17.38   1.36
6   4   6   21.49   1.51
-6  -4  6   20.04   1.45
-6  -4  6   24.99   1.73
-6  4   -6  20.06   1.62
-6  4   -6  20.66   1.45
6   -4  -6  19.95   1.54
6   -4  -6  23.26   1.6
-4  6   6   18.55   1.47
-4  6   6   22.07   1.54
4   -6  6   22.68   1.58
4   -6  6   23.56   1.62
4   6   -6  20.59   1.51
4   6   -6  22.7    1.58
-4  -6  -6  18.48   1.64
-4  -6  -6  21.6    1.54
6   4   -6  20.4    1.49
6   4   -6  22.22   1.54
-6  -4  -6  22.02   1.54
6   -4  6   21.53   1.49
6   -4  6   25.22   1.71
-6  4   6   21.73   1.53
-6  4   6   20.19   1.54
-4  6   -6  20.43   1.47
-4  6   -6  21.26   1.79
4   -6  -6  22.34   1.56
4   -6  -6  18.74   1.58
4   6   6   21.4    1.53
4   6   6   17.53   1.45
-4  -6  6   22.34   1.58
-4  -6  6   24.92   1.73
6   4   7   1.04    0.36
-6  -4  7   1       0.43
-6  -4  7   1.9     0.38
-6  4   -7  1.21    0.38
-6  4   -7  0.64    0.81
6   -4  -7  0.64    0.64
6   -4  -7  0.89    0.3
-4  6   7   1       0.38
-4  6   7   0.41    0.64
4   -6  7   1.6     0.34
4   -6  7   0.83    0.36
4   6   -7  1.39    0.38
4   6   -7  1.32    0.51
-4  -6  -7  -0.06   0.89
-4  -6  -7  1.77    0.43
6   4   -7  1.13    0.32
6   4   -7  0.4     0.47
6   -4  7   0.68    0.3
6   -4  7   1.19    0.28
-6  4   7   1.13    0.34
-6  4   7   0.11    0.58
-4  6   -7  0.4     0.41
-4  6   -7  -0.24   0.9
4   -6  -7  0.28    0.79
4   -6  -7  1.09    0.38
4   6   7   1.75    0.43
4   6   7   -0.08   0.72
-4  -6  7   1.02    0.43
-4  -6  7   1.75    0.4
6   4   8   165.91  11.06
-6  -4  8   148.88  9.87
-6  -4  8   157.62  10.47
6   -4  -8  143.99  9.55
6   -4  -8  168.3   11.24
-4  6   8   167.02  11.17
-4  6   8   148.09  9.83
4   -6  8   164.68  10.92
4   -6  8   162.24  10.75
4   6   -8  153.27  10.17
4   6   -8  168.24  11.19
-4  -6  -8  169.71  11.39
-4  -6  -8  151.58  10.08
6   4   -8  144.68  9.61
6   4   -8  159.69  10.62
-6  -4  -8  159.84  10.6
-6  -4  -8  157.96  10.58
-6  4   8   164.67  10.98
-6  4   8   148.11  9.83
-4  6   -8  189.47  12.69
-4  6   -8  174.86  11.6
4   -6  -8  164.74  11.04
4   -6  -8  149.67  9.94
4   6   8   153.61  10.21
4   6   8   156     10.45
-4  -6  8   161.62  10.75
-4  -6  8   164.03  10.89
6   4   9   76.15   5.1
6   4   9   72.42   4.93
-6  -4  9   80.35   5.37
-6  -4  9   76.73   5.16
-6  4   -9  82.3    5.5
-6  4   -9  80.5    5.35
6   -4  -9  77.9    5.33
6   -4  -9  75.24   5.03
-4  6   9   75.75   5.09
-4  6   9   79.63   5.44
4   -6  9   77.95   5.22
4   -6  9   79.89   5.33
4   6   -9  78.73   5.27
4   6   -9  77.35   5.22
-4  -6  -9  76.39   5.12
-4  -6  -9  75.19   5.22
6   4   -9  77.31   5.16
6   4   -9  82.59   5.56
-6  -4  -9  79.29   5.29
-6  -4  -9  72.12   4.99
6   -4  9   81.59   5.44
6   -4  9   83.42   5.56
-6  4   9   75.39   5.05
-6  4   9   78.31   5.33
-4  6   -9  80.03   5.33
-4  6   -9  81.55   5.46
4   -6  -9  75.19   5.03
4   -6  -9  74.21   5.12
4   6   9   77.73   5.22
4   6   9   71.64   4.92
-4  -6  9   79.12   5.29
-4  -6  9   80.5    5.41
6   4   10  1.71    0.41
-6  -4  10  1.62    0.38
-6  4   -10 1.28    0.28
6   -4  -10 1.86    0.34
-4  6   10  2.75    0.45
4   -6  10  1.41    0.32
4   6   -10 1.28    0.38
-4  -6  -10 2.09    0.43
6   4   -10 1.45    0.34
-6  -4  -10 4.35    0.98
-6  -4  -10 1.56    0.34
6   -4  10  1.7     0.32
-6  4   10  2.22    0.4
-4  6   -10 1.41    0.34
4   -6  -10 1.24    0.38
4   6   10  2.41    0.47
-4  -6  10  2.99    0.55
-4  -6  10  1.51    0.38
6   4   11  2.26    0.41
6   4   11  2.02    0.72
-6  -4  11  3.54    0.45
-6  -4  11  3.26    0.58
-6  4   -11 3.48    0.4
-6  4   -11 2.39    0.49
6   -4  -11 3.63    0.85
6   -4  -11 3.3     0.41
4   -6  11  2.2     0.47
4   -6  11  3.18    0.41
-4  -6  -11 3.13    0.47
-4  -6  -11 0.68    1.11
6   4   -11 3.86    0.64
6   4   -11 3.37    0.41
-6  -4  -11 2.73    0.9
-6  -4  -11 2.56    0.38
6   -4  11  2.9     0.45
6   -4  11  3.47    0.4
-6  4   11  2.58    0.7
-6  4   11  2.79    0.4
-4  6   -11 2.75    0.53
-4  6   -11 3.54    0.41
4   6   11  2.77    0.49
4   6   11  3.07    0.85
6   4   12  70.01   4.8
6   4   12  75.09   5.03
-6  4   -12 80.18   5.39
-6  4   -12 84.68   5.63
-4  6   12  77.54   5.35
-4  6   12  72.23   4.86
4   -6  12  82.49   5.54
4   -6  12  80.33   5.37
4   6   -12 81.53   5.44
4   6   -12 76.26   5.18
-4  -6  -12 75.68   5.09
-4  -6  -12 69.2    4.95
-6  -4  -12 73.04   4.88
-6  -4  -12 67.31   4.73
6   -4  12  83.6    5.57
6   -4  12  83.89   5.61
-4  6   -12 82.29   5.5
-4  6   -12 75.98   5.12
4   -6  -12 72.36   4.84
4   -6  -12 82.34   5.74
4   6   12  72.64   5.07
4   6   12  72.51   4.88
-4  -6  12  79.2    5.35
-4  -6  12  79.59   5.33
6   4   13  0.64    0.68
6   4   13  1.11    0.4
-6  -4  13  0.41    0.32
-6  -4  13  0.62    0.53
-6  4   -13 0.77    0.45
-6  4   -13 0.98    0.28
6   -4  -13 2       0.92
6   -4  -13 0.75    0.3
-4  6   13  1.04    0.38
-4  6   13  1.71    0.83
4   -6  13  1.6     0.47
4   -6  13  0.92    0.32
4   6   -13 1.45    0.36
4   6   -13 2.62    0.62
-4  -6  -13 1.07    1.11
-4  -6  -13 1.11    0.4
6   4   -13 1.02    0.57
6   4   -13 0.36    0.28
-6  -4  -13 1.26    1.04
-6  -4  -13 1.43    0.36
6   -4  13  1.37    0.41
6   -4  13  1.28    0.28
-6  4   13  1.6     0.64
-6  4   13  1.19    0.36
-4  6   -13 1.21    0.32
-4  6   -13 0.9     0.53
4   -6  -13 2.02    1.05
4   -6  -13 1.43    0.34
4   6   13  1.56    0.43
4   6   13  -0.17   0.85
-4  -6  13  1.07    0.55
-4  -6  13  1       0.36
6   4   14  0.6     0.7
6   4   14  0.43    0.4
-6  -4  14  1.32    0.32
-6  -4  14  1.41    0.57
-6  4   -14 1.07    0.3
-6  4   -14 1.92    0.55
6   -4  -14 1.88    0.96
6   -4  -14 1.7     0.32
-4  6   14  1.21    0.36
-4  6   14  2.03    0.87
4   6   -14 0.38    0.6
4   6   -14 1.09    0.34
-4  -6  -14 3.8     1.24
-4  -6  -14 1.19    0.38
6   4   -14 1.6     0.64
6   4   -14 1.02    0.3
-6  -4  -14 1.32    0.34
-6  -4  -14 2.39    1.17
-6  4   14  1.43    0.66
-6  4   14  1.02    0.34
4   -6  -14 2.94    1.07
4   -6  -14 1.37    0.3
4   6   14  1       0.43
4   6   14  1.51    0.87
-4  -6  14  0.85    0.34
-4  -6  14  0.9     0.53
-6  -4  15  1.15    0.32
-6  -4  15  1.02    0.57
-6  4   -15 1.3     0.32
-6  4   -15 1.22    0.57
6   -4  -15 1.22    0.32
6   -4  -15 1.77    1.04
-4  6   15  0.96    0.36
-4  6   15  1.45    0.83
4   -6  15  0.73    0.47
4   -6  15  1.21    0.34
4   6   -15 1.22    0.32
4   6   -15 1.02    0.64
-4  -6  -15 0.79    0.38
-4  -6  -15 0.64    1.28
6   4   -15 1.6     0.32
6   4   -15 2.2     0.7
-6  -4  -15 1.81    0.38
-6  -4  -15 1.6     1.26
6   -4  15  1.02    0.28
6   -4  15  1.54    0.43
-6  4   15  1.73    0.38
-6  4   15  1.56    0.7
-4  6   -15 0.79    0.32
-4  6   -15 0.72    0.58
4   -6  -15 1.19    0.34
4   -6  -15 1.73    1.09
4   6   15  1.73    0.87
4   6   15  1.21    0.43
-4  -6  15  1.24    0.38
-4  -6  15  1.39    0.57
-6  -4  16  4.43    0.73
-6  -4  16  2.5     0.38
-6  4   -16 4.11    0.73
-6  4   -16 2.35    0.36
6   -4  -16 2.17    0.38
6   -4  -16 3.62    1.19
-4  6   16  2.83    0.92
-4  6   16  2.92    0.45
4   -6  16  3.13    0.58
4   -6  16  2.83    0.43
4   6   -16 4.44    0.81
4   6   -16 2.6     0.38
-4  -6  -16 2.43    0.45
-4  -6  -16 4.6     1.45
6   4   -16 2.64    0.38
6   4   -16 4.01    0.87
6   -4  16  3.26    0.57
6   -4  16  2.99    0.38
-6  4   16  2.9     0.43
-6  4   16  4.71    0.83
-4  6   -16 2.69    0.38
-4  6   -16 3.31    0.68
4   -6  -16 3.03    0.41
4   -6  -16 4.37    1.32
4   6   16  2.83    0.51
4   6   16  2.83    0.96
-4  -6  16  3.05    0.45
-4  -6  16  3.37    0.68
6   4   17  0.57    0.77
6   4   17  1.83    0.45
-6  -4  17  2.54    0.4
-6  -4  17  2.37    0.68
6   -4  -17 1.56    1.28
6   -4  -17 2.09    0.38
-4  6   17  2.56    0.43
-4  6   17  1.47    0.89
4   -6  17  2.79    0.43
4   -6  17  1.96    0.58
4   6   -17 2.83    0.41
4   6   -17 1.66    0.83
-4  -6  -17 1.24    1.39
-4  -6  -17 2.13    0.45
6   4   -17 2.22    0.36
6   4   -17 3.28    0.89
-6  -4  -17 0.34    1.34
-6  -4  -17 2.64    0.43
6   -4  17  3.11    0.58
6   -4  17  2.9     0.38
-6  4   17  2.43    0.4
-6  4   17  1.73    0.73
-4  6   -17 2.3     0.38
-4  6   -17 1.13    0.7
4   -6  -17 1.94    0.41
4   -6  -17 3.09    1.37
4   6   17  2.58    1.04
4   6   17  2.47    0.49
-4  -6  17  2.56    0.45
-4  -6  17  1.6     0.66
6   4   18  1.92    0.92
6   4   18  0.64    0.47
-6  4   -18 1.32    0.34
-6  4   -18 2.17    0.79
-4  6   18  2.3     0.96
-4  6   18  0.6     0.43
4   -6  18  1.22    0.4
4   -6  18  2.3     0.66
4   6   -18 1.47    0.4
4   6   -18 1.81    0.89
-4  -6  -18 3.11    1.54
-4  -6  -18 1.05    0.47
-6  -4  -18 2.03    1.6
6   -4  18  1.43    0.34
6   -4  18  1.71    0.58
-4  6   -18 1.81    0.72
-4  6   -18 1.32    0.38
4   -6  -18 1.17    0.43
4   -6  -18 2.18    1.51
4   6   18  1.22    0.53
4   6   18  1.68    1.07
-4  -6  18  1.21    0.41
-4  -6  18  2.13    0.72
6   4   19  -0.49   0.85
6   4   19  0.66    0.45
-6  -4  19  1.02    0.41
-6  -4  19  0.87    0.75
-6  4   -19 0.43    0.87
-6  4   -19 1.07    0.36
6   -4  -19 -0.17   1.43
6   -4  -19 0.21    0.4
-4  6   19  1.81    1
-4  6   19  0.21    0.45
4   -6  19  1.47    0.66
4   -6  19  1.02    0.41
4   6   -19 0.55    0.38
4   6   -19 1.28    0.98
-4  -6  -19 0.28    0.51
-4  -6  -19 1.68    1.6
6   4   -19 0.68    0.38
6   4   -19 1.88    1.05
-6  -4  -19 1.3     1.62
-6  -4  -19 0.41    0.43
6   -4  19  1.17    0.36
6   -4  19  1.13    0.6
-6  4   19  0.47    0.81
-6  4   19  0.43    0.38
-4  6   -19 1.37    0.83
-4  6   -19 1.13    0.41
4   -6  -19 0.32    1.56
4   -6  -19 0.64    0.41
4   6   19  1.83    1.15
4   6   19  0.36    0.55
-4  -6  19  0.08    0.41
-4  -6  19  0.23    0.68
6   4   20  -0.08   0.51
6   4   20  -0.13   0.89
-6  -4  20  1.41    0.43
-6  -4  20  1.64    0.81
-6  4   -20 1.39    0.4
-6  4   -20 0.21    0.94
6   -4  -20 1.24    0.41
6   -4  -20 3.43    1.51
-4  6   20  -1.54   1.05
-4  6   20  0.98    0.45
4   -6  20  0       0.47
4   6   -20 0.75    0.4
4   6   -20 0.47    1
6   4   -20 0.92    1.13
6   4   -20 0.85    0.4
-6  -4  -20 0.87    0.49
-6  -4  -20 1.34    1.7
6   -4  20  0.94    0.36
6   -4  20  0.73    0.62
-6  4   20  0.96    0.41
-6  4   20  0.87    0.83
-4  6   -20 -0.06   0.98
-4  6   -20 1.36    0.45
4   -6  -20 1.11    0.45
4   -6  -20 -0.68   1.53
6   4   21  -0.28   0.98
6   4   21  0.09    0.53
-6  -4  21  -0.26   0.4
-6  -4  21  0.58    0.85
-6  4   -21 0.66    0.4
-6  4   -21 -0.45   0.96
6   -4  -21 -0.47   0.4
6   -4  -21 1.43    1.62
-4  6   21  0.7     1.07
-4  6   21  -0.87   0.45
4   -6  21  0.21    0.43
4   -6  21  0.11    0.72
4   6   -21 -0.89   1.07
4   6   -21 -0.23   0.4
-4  -6  -21 1.77    1.98
-4  -6  -21 -0.32   0.55
6   4   -21 0.08    0.38
6   4   -21 -1.3    1.13
-6  -4  -21 1.19    1.81
-6  -4  -21 -0.23   0.47
6   -4  21  0.08    0.38
6   -4  21  0.17    0.72
-6  4   21  -0.79   0.85
-6  4   21  0.28    0.41
-4  6   -21 -0.11   0.38
-4  6   -21 -0.98   0.94
4   -6  -21 -1.53   1.71
4   -6  -21 0.24    0.43
4   6   21  0.08    1.28
4   6   21  -0.38   0.53
-4  -6  21  -0.53   0.77
-4  -6  21  -0.17   0.43
6   4   22  0.13    0.9
6   4   22  0.09    0.57
-6  -4  22  -0.53   0.43
-6  -4  22  0.43    0.83
6   -4  -22 0.04    0.51
6   -4  -22 0.51    1.45
-4  6   22  0.38    0.45
-4  6   22  -0.66   1
4   -6  22  0.49    0.73
4   -6  22  -0.9    0.47
4   6   -22 -1.41   1.05
4   6   -22 -0.13   0.41
-4  -6  -22 -0.41   0.58
-4  -6  -22 4.05    1.53
6   4   -22 -0.43   1.11
6   4   -22 0.45    0.41
-6  -4  -22 0.7     1.43
-6  -4  -22 0.53    0.51
-6  4   22  -0.45   0.9
-6  4   22  -0.41   0.43
4   -6  -22 1.24    1.49
4   -6  -22 0.45    0.47
4   6   22  0.41    1.09
4   6   22  -0.24   0.62
-4  -6  22  -0.34   0.75
-4  -6  22  -0.02   0.45
6   4   23  1.02    0.94
6   4   23  0.15    0.58
-6  4   -23 0.06    0.41
-6  4   -23 -0.49   0.89
4   -6  23  -0.3    0.51
4   -6  23  0.4     0.7
-6  -4  -23 -0.38   0.55
-6  -4  -23 1.41    1.34
6   -4  23  -0.6    0.75
6   -4  23  0.4     0.47
-4  6   -23 -0.89   0.7
-4  6   -23 0.38    0.49
4   6   23  -0.15   0.89
4   6   23  0       0.68
6   4   24  0.21    0.68
6   4   24  2.3     0.89
-6  4   -24 0.77    0.53
-6  4   -24 1.47    0.7
4   -6  24  0.23    0.6
4   -6  24  0.04    0.7
-4  -6  -24 0.94    0.68
-4  -6  -24 1.22    1.09
-6  -4  -24 1.75    0.83
-6  -4  -24 0.57    0.64
6   -4  24  0.96    0.55
6   -4  24  -0.41   0.72
-4  6   -24 0.4     0.57
-4  6   -24 1       0.62
4   6   24  0.43    0.83
4   6   24  0.57    0.72
6   4   25  0.34    0.75
6   4   25  0.98    0.81
-6  4   -25 1.39    0.66
-6  -4  -25 1.09    0.7
6   -4  25  1.21    0.66
6   -4  25  -0.21   0.7
6   -5  0   -0.6    0.62
6   -5  0   0.19    0.28
-6  5   0   0.73    0.53
-6  5   0   0.23    0.32
-5  6   0   -0.19   0.32
-5  6   0   0.09    0.57
5   -6  0   0.24    0.32
5   -6  0   0       0.73
5   6   0   0.38    0.4
5   6   0   -0.19   0.75
-5  -6  0   -0.04   0.3
-5  -6  0   -0.11   0.32
-6  -5  1   1.83    0.32
-6  -5  1   1.32    0.34
-6  5   -1  0.79    0.55
-6  5   -1  1.45    0.32
-5  6   1   1.39    0.34
-5  6   1   0.96    0.6
5   -6  1   0.9     0.77
5   -6  1   1.6     0.34
5   6   -1  -0.21   0.75
5   6   -1  0.94    0.4
-5  -6  -1  1.07    0.34
-5  -6  -1  0.45    0.87
6   5   -1  0       0.72
6   5   -1  0.9     0.4
6   -5  1   0.85    0.7
6   -5  1   1.58    0.32
-5  6   -1  1.62    0.34
-5  6   -1  0.62    0.58
5   -6  -1  1.54    0.36
5   -6  -1  0.17    0.72
5   6   1   0.15    0.72
5   6   1   2.02    0.41
-5  -6  1   1.19    0.38
-5  -6  1   0.73    0.32
-6  -5  2   8.32    0.7
-6  -5  2   8.44    0.68
-6  5   -2  9.83    0.94
-6  5   -2  8.06    0.64
6   -5  -2  9.3     0.72
-5  6   2   8.46    0.7
-5  6   2   8.89    0.9
5   -6  2   9.27    1.05
5   -6  2   9.38    0.73
5   6   -2  9.36    1.09
5   6   -2  7.65    0.68
-5  -6  -2  9.08    1.13
-5  -6  -2  8.23    0.68
6   5   -2  10.83   1.17
6   5   -2  8.74    0.75
6   -5  2   9.51    1.04
6   -5  2   7.85    0.62
-6  5   2   8       0.66
-6  5   2   9.77    0.92
-5  6   -2  8.46    0.68
-5  6   -2  10.04   1.04
5   -6  -2  8.38    0.96
5   -6  -2  8.66    0.7
5   6   2   7.65    0.96
5   6   2   8.48    0.72
-5  -6  2   8.95    0.75
-5  -6  2   7.72    0.64
-6  -5  3   1.66    0.38
-6  -5  3   1.94    0.36
-6  5   -3  0.51    0.66
-6  5   -3  1.68    0.36
6   -5  -3  1.24    0.32
6   -5  -3  1.17    0.68
-5  6   3   0.89    0.64
-5  6   3   1.43    0.36
5   -6  3   1.86    0.3
5   -6  3   1.28    0.32
5   6   -3  0.73    0.87
5   6   -3  1.41    0.43
-5  -6  -3  -0.23   0.89
-5  -6  -3  2.05    0.38
6   5   -3  0.85    0.87
6   5   -3  1.17    0.41
6   -5  3   1.9     0.28
6   -5  3   1.43    0.3
-6  5   3   1.51    0.32
-6  5   3   1.22    0.58
-5  6   -3  1.62    0.72
-5  6   -3  1.79    0.36
5   -6  -3  1.77    0.73
5   -6  -3  2.07    0.36
5   6   3   0.79    0.72
5   6   3   1.51    0.4
-5  -6  3   1.64    0.34
-5  -6  3   1.79    0.41
-6  -5  4   -0.17   0.38
-6  -5  4   -0.11   0.34
-6  5   -4  0.06    0.32
-6  5   -4  -0.3    0.66
6   -5  -4  -0.08   0.3
6   -5  -4  0.15    0.68
-5  6   4   0.19    0.32
-5  6   4   -0.15   0.64
5   -6  4   -0.19   0.3
5   -6  4   -0.15   0.26
5   6   -4  -0.45   0.9
5   6   -4  0       0.43
-5  -6  -4  0.64    0.36
-5  -6  -4  1.37    0.9
6   5   -4  -0.36   0.43
6   5   -4  -0.15   0.3
6   -5  4   -0.15   0.26
6   -5  4   0.24    0.24
-6  5   4   0.19    0.3
-6  5   4   0.17    0.57
-5  6   -4  0.19    0.34
-5  6   -4  0       0.77
5   -6  -4  -0.24   0.32
5   -6  -4  -2.05   0.75
5   6   4   -0.08   0.38
5   6   4   -0.57   0.68
-5  -6  4   0.68    0.34
-5  -6  4   -0.4    0.4
-6  -5  5   18.08   1.32
-6  -5  5   22.11   1.54
-6  5   -5  19.12   1.36
-6  5   -5  15.59   1.39
6   -5  -5  20      1.6
6   -5  -5  20.91   1.47
-5  6   5   19.02   1.51
-5  6   5   20.27   1.43
5   -6  5   20.11   1.39
5   -6  5   20.04   1.39
5   6   -5  18.72   1.37
-5  -6  -5  20.38   1.45
-5  -6  -5  15.82   1.45
6   5   -5  18.85   1.37
6   5   -5  20.02   1.39
-6  -5  -5  18.97   1.36
6   -5  5   20.6    1.41
6   -5  5   18.66   1.3
-6  5   5   21.34   1.49
-6  5   5   18.55   1.45
-5  6   -5  19.85   1.41
-5  6   -5  19.29   1.62
5   -6  -5  21.09   1.49
5   -6  -5  19.55   1.6
5   6   5   18.97   1.36
5   6   5   16.07   1.37
-5  -6  5   22.45   1.58
-5  -6  5   19.51   1.41
6   5   6   0.47    0.34
-6  -5  6   0.49    0.32
-6  -5  6   1.24    0.41
6   -5  -6  0.85    0.32
-5  6   6   0.98    0.34
-5  6   6   1.94    0.7
5   -6  6   1.22    0.34
5   -6  6   0.32    0.26
5   6   -6  0.24    0.3
5   6   -6  1.47    0.49
-5  -6  -6  0.83    0.38
6   5   -6  0.23    0.3
6   5   -6  1.68    0.47
-6  -5  -6  1.88    0.85
-6  -5  -6  0.64    0.36
-6  5   6   2.02    0.64
-6  5   6   0.83    0.36
-5  6   -6  1.24    0.89
-5  6   -6  1.07    0.4
5   -6  -6  2.37    0.81
5   -6  -6  1.05    0.34
5   6   6   2.39    0.77
5   6   6   0.4     0.4
-5  -6  6   0.7     0.41
-5  -6  6   0.3     0.34
6   5   7   27.84   1.92
6   5   7   27.54   2.05
-6  -5  7   26.86   1.88
-6  -5  7   28.1    1.92
-6  5   -7  31.32   2.17
-6  5   -7  30.08   2.3
6   -5  -7  29.76   2.03
6   -5  -7  31.75   2.34
-5  6   7   28.31   2.11
-5  6   7   29.61   2.05
5   -6  7   27.63   1.88
5   -6  7   29.42   2.03
5   6   -7  24.63   1.71
5   6   -7  28.7    2.03
-5  -6  -7  27.42   2.22
-5  -6  -7  28.03   1.96
6   5   -7  25.92   1.79
6   5   -7  30.87   2.17
-6  -5  -7  27.23   2.15
-6  -5  -7  28.89   2
6   -5  7   28.7    1.94
6   -5  7   29.46   2.02
-6  5   7   29.31   2.02
-6  5   7   33.26   2.39
-5  6   -7  27.23   2.2
-5  6   -7  30.19   2.09
5   -6  -7  30.93   2.34
5   -6  -7  28.76   1.98
5   6   7   29.1    2.03
5   6   7   26.9    2.05
-5  -6  7   29.02   2.03
-5  -6  7   29.02   2
6   5   8   15.16   1.13
6   5   8   15.76   1.36
-6  -5  8   15.97   1.15
-6  -5  8   15.07   1.17
-6  5   -8  15.39   1.49
-6  5   -8  16.95   1.24
6   -5  -8  18.42   1.3
6   -5  -8  16.8    1.47
-5  6   8   17.84   1.51
-5  6   8   18.42   1.34
5   -6  8   16.72   1.21
5   -6  8   17.36   1.22
5   6   -8  15.95   1.26
5   6   -8  16.08   1.17
-5  -6  -8  16.65   1.24
-5  -6  -8  13.54   1.49
6   5   -8  15.91   1.15
6   5   -8  17.99   1.36
-6  -5  -8  16.39   1.21
-6  -5  -8  14.8    1.45
6   -5  8   16.8    1.19
6   -5  8   17.4    1.24
-6  5   8   17.91   1.3
-6  5   8   17.84   1.45
-5  6   -8  17.42   1.3
-5  6   -8  16.97   1.64
5   -6  -8  16.89   1.53
5   -6  -8  18.76   1.34
5   6   8   14.67   1.34
5   6   8   16.88   1.26
-5  -6  8   19.32   1.37
-5  -6  8   18.14   1.36
6   5   9   4.9     0.87
6   5   9   6.05    0.6
-6  -5  9   4.99    0.62
-6  -5  9   4.95    0.49
-6  5   -9  5.42    1.13
-6  5   -9  5.56    0.58
6   -5  -9  6.06    0.55
6   -5  -9  5.93    0.98
-5  6   9   6.38    0.6
-5  6   9   7.06    0.96
5   -6  9   5.56    0.55
5   -6  9   5.48    0.49
5   6   -9  5.48    0.53
5   6   -9  5.86    0.72
-5  -6  -9  5.18    0.57
-5  -6  -9  4.24    1.15
6   5   -9  5.44    0.66
6   5   -9  5.88    0.55
-6  -5  -9  7.12    1.22
-6  -5  -9  5.35    0.55
6   -5  9   5.65    0.55
6   -5  9   5.84    0.51
-6  5   9   5.84    0.57
-6  5   9   5.91    0.85
-5  6   -9  4.69    1.21
-5  6   -9  5.57    0.62
5   -6  -9  6.31    0.58
5   -6  -9  5.86    0.98
5   6   9   5.07    0.57
5   6   9   5.07    0.89
-5  -6  9   5.71    0.66
-5  -6  9   5.76    0.55
6   5   10  25.88   1.81
-6  -5  10  26.54   1.92
-6  -5  10  30.06   2.07
-6  5   -10 22.51   1.62
6   -5  -10 29.44   2.03
-5  6   10  27.78   1.94
-5  6   10  23.47   1.88
5   -6  10  25.71   1.81
5   6   -10 24.11   1.79
5   6   -10 30.08   2.09
-5  -6  -10 27.1    1.9
6   5   -10 23.69   1.75
6   5   -10 29.53   2.03
-6  -5  -10 28.23   1.96
6   -5  10  26.74   1.86
-6  5   10  28.51   1.98
-6  5   10  23.79   1.86
5   -6  -10 27.69   1.92
5   6   10  26.37   1.86
-5  -6  10  23.54   1.73
-5  -6  10  30.21   2.07
6   5   11  26.25   1.85
6   5   11  22.79   1.81
-6  5   -11 27.1    1.85
-6  5   -11 26.39   1.88
-5  6   11  26.99   1.92
-5  6   11  25.93   2.05
5   -6  11  27.67   1.9
5   -6  11  28.5    2
5   6   -11 29.16   2.02
5   6   -11 26.61   1.96
-5  -6  -11 21.92   2.09
-5  -6  -11 23.96   1.7
-6  -5  -11 26.37   2.28
-6  -5  -11 23.83   1.66
6   -5  11  27.91   1.96
6   -5  11  27.18   1.86
-6  5   11  22.36   1.6
-5  6   -11 26.48   1.83
-5  6   -11 26.54   1.9
5   -6  -11 26.39   1.83
5   -6  -11 22.79   2.11
5   6   11  22.66   1.86
5   6   11  25.22   1.79
-5  -6  11  26.03   1.81
-5  -6  11  28.87   2.07
6   5   12  6.25    0.64
6   5   12  6.46    0.94
-6  -5  12  7.48    0.64
-6  -5  12  6.38    0.73
-6  5   -12 7.03    0.58
-6  5   -12 6.91    0.72
6   -5  -12 7.16    0.6
6   -5  -12 7.5     1.07
-5  6   12  6.89    1.02
-5  6   12  7.25    0.66
5   -6  12  7.27    0.62
5   -6  12  5.86    0.62
5   6   -12 7.61    0.66
5   6   -12 7.08    0.83
-5  -6  -12 7.33    1.43
-5  -6  -12 6.33    0.62
6   5   -12 7.19    0.6
6   5   -12 6.55    0.79
-6  -5  -12 5.67    1.26
-6  -5  -12 5.48    0.53
6   -5  12  6.86    0.57
6   -5  12  6.57    0.64
-6  5   12  7.12    0.64
-6  5   12  6.52    0.96
-5  6   -12 7.01    0.58
-5  6   -12 5.8     0.68
5   -6  -12 7.35    1.22
5   -6  -12 7.06    0.6
5   6   12  5.76    1.04
5   6   12  6.78    0.68
-5  -6  12  6.33    0.72
-5  -6  12  6.74    0.6
6   5   13  9.98    0.83
-6  -5  13  12.13   0.92
-6  -5  13  11.13   1
-6  5   -13 12.71   0.94
-6  5   -13 9.91    0.9
6   -5  -13 10.51   1.28
6   -5  -13 11.15   0.85
-5  6   13  11.51   0.9
-5  6   13  11.38   1.24
5   -6  13  11.47   0.87
5   -6  13  10.81   0.9
5   6   -13 13.75   1.04
5   6   -13 10.17   1
-5  -6  -13 9.47    1.51
-5  -6  -13 9.96    0.81
6   5   -13 12.62   0.94
6   5   -13 10.74   1.04
-6  -5  -13 10.06   0.79
-6  -5  -13 10.19   1.49
6   -5  13  11.92   0.89
6   -5  13  11.07   0.9
-6  5   13  11.56   0.9
-6  5   13  10.11   1.11
-5  6   -13 9.59    0.89
-5  6   -13 13.11   0.96
5   -6  -13 12.19   0.92
5   -6  -13 11.32   1.43
5   6   13  7.35    1.09
5   6   13  10.66   0.9
-5  -6  13  11.36   0.87
-5  -6  13  9.25    0.89
6   5   14  -1.28   0.75
6   5   14  0.3     0.38
-6  -5  14  0.04    0.55
-6  -5  14  -0.13   0.32
-6  5   -14 0.11    0.28
-6  5   -14 -0.43   0.51
6   -5  -14 2.03    1.05
6   -5  -14 -0.08   0.28
-5  6   14  -0.19   0.75
-5  6   14  -0.09   0.32
5   -6  14  -0.09   0.32
5   6   -14 0.08    0.32
5   6   -14 0.3     0.6
6   5   -14 -0.32   0.3
6   5   -14 0.41    0.6
-6  -5  -14 1.02    1.11
-6  -5  -14 0.41    0.32
6   -5  14  -0.19   0.28
6   -5  14  0.79    0.43
-6  5   14  0.57    0.7
-6  5   14  0.4     0.32
5   -6  -14 -0.17   0.28
5   -6  -14 0.68    1.04
5   6   14  -0.15   0.96
-5  -6  14  0.26    0.32
-5  -6  14  0.21    0.49
-6  -5  15  6.29    0.81
-6  -5  15  4.8     0.51
-6  5   -15 4.73    0.47
-6  5   -15 6.48    0.77
6   -5  -15 7.95    1.36
6   -5  -15 5.44    0.53
-5  6   15  7.51    1.05
-5  6   15  6.42    0.6
5   -6  15  5.54    0.55
5   -6  15  6.12    0.68
5   6   -15 7.12    0.92
-5  -6  -15 5.29    1.49
6   5   -15 6.67    0.87
6   -5  15  7.25    0.73
6   -5  15  6.08    0.55
-6  5   15  7.4     0.98
-6  5   15  6.29    0.6
-5  6   -15 6.8     0.83
-5  6   -15 4.95    0.49
5   -6  -15 5.46    0.53
5   -6  -15 8.55    1.45
5   6   15  4.67    1
5   6   15  5.39    0.62
-5  -6  15  6.65    0.81
-5  -6  15  4.9     0.55
6   5   16  1.51    0.45
6   5   16  1.21    0.81
-6  -5  16  0.47    0.34
-6  -5  16  1.11    0.64
-6  5   -16 1.36    0.6
-6  5   -16 0.85    0.32
6   -5  -16 1.09    1.21
6   -5  -16 0.79    0.32
-5  6   16  1.51    0.85
-5  6   16  1.07    0.38
5   -6  16  0.19    0.51
5   -6  16  1.02    0.36
5   6   -16 1.49    0.77
5   6   -16 0.19    0.3
-5  -6  -16 0.36    0.36
-5  -6  -16 0.06    1.39
6   5   -16 0.3     0.3
6   5   -16 0.4     0.73
-6  -5  -16 0.72    0.38
-6  -5  -16 1.24    1.32
6   -5  16  0.24    0.49
6   -5  16  0.64    0.32
-6  5   16  1.09    0.73
-6  5   16  1.05    0.34
-5  6   -16 1.09    0.64
-5  6   -16 0.6     0.32
5   -6  -16 0.94    1.28
5   -6  -16 0.47    0.32
5   6   16  0.3     0.43
5   6   16  0.45    1.04
-5  -6  16  0.81    0.38
-5  -6  16  1.47    0.64
6   5   17  4.58    0.6
6   5   17  4.41    0.98
-6  -5  17  5.25    0.57
-6  -5  17  5.27    0.83
-6  5   -17 5.14    0.53
-6  5   -17 4.28    0.81
6   -5  -17 5.91    1.54
6   -5  -17 4.92    0.53
-5  6   17  5.24    0.6
-5  6   17  4.18    1.04
5   -6  17  4.11    0.72
5   -6  17  4.82    0.53
-5  -6  -17 3.28    1.47
-5  -6  -17 4.52    0.58
6   5   -17 5.9     0.58
6   5   -17 5.73    1.04
-6  -5  -17 4.56    0.57
-6  -5  -17 4.46    1.51
6   -5  17  4.95    0.7
6   -5  17  6.2     0.57
-6  5   17  4.6     0.94
-6  5   17  5.54    0.58
-5  6   -17 4.12    0.73
-5  6   -17 5.73    0.57
5   -6  -17 5.35    0.58
5   -6  -17 4.92    1.6
5   6   17  4.46    0.6
5   6   17  3.2     1.07
-5  -6  17  3.97    0.55
6   5   18  -0.53   0.96
6   5   18  1.19    0.49
-6  -5  18  1.07    0.4
-6  -5  18  0.38    0.72
-6  5   -18 1.71    0.4
-6  5   -18 0.34    0.75
6   -5  -18 -0.06   1.41
6   -5  -18 1.62    0.41
-5  6   18  1.19    0.43
-5  6   18  0.17    0.92
5   -6  18  1.28    0.38
5   -6  18  1.43    0.62
5   6   -18 1.37    0.4
5   6   -18 0.7     0.81
-5  -6  -18 1.6     0.49
-5  -6  -18 -0.11   1.56
6   5   -18 0.55    0.98
6   5   -18 1.73    0.4
-6  -5  -18 0.28    1.49
-6  -5  -18 1.49    0.49
6   -5  18  1.13    0.36
6   -5  18  0.77    0.57
-6  5   18  1.9     0.43
-6  5   18  0.57    0.9
-5  6   -18 1.64    0.4
-5  6   -18 0.9     0.7
5   -6  -18 0.98    1.49
5   -6  -18 1.3     0.43
5   6   18  0.43    0.55
5   6   18  1.26    1.21
-5  -6  18  0.19    0.7
-5  -6  18  1.54    0.41
6   5   19  27.18   2
6   5   19  22.04   2.05
-6  -5  19  26.54   2.11
-6  -5  19  28.5    2.03
-6  5   -19 30.87   2.17
-6  5   -19 27.2    2.24
6   -5  -19 25.95   1.86
6   -5  -19 27.87   2.77
-5  6   19  27.89   2
-5  6   19  26.2    2.28
5   -6  19  27.4    2.13
5   -6  19  29.93   2.13
5   6   -19 28.08   2.37
5   6   -19 28.42   2.02
-5  -6  -19 26.46   1.98
-5  -6  -19 23.66   2.96
6   5   -19 28.42   2.02
6   5   -19 27.16   2.37
-6  -5  -19 17.87   2.43
-6  -5  -19 26.78   1.98
6   -5  19  28.19   2.11
6   -5  19  30.42   2.13
-6  5   19  29.16   2.37
-6  5   19  27.54   1.98
-5  6   -19 27.23   1.96
-5  6   -19 21.45   1.96
5   -6  -19 24.52   2.64
5   -6  -19 27.74   2
5   6   19  26.18   1.96
5   6   19  23.99   2.34
-5  -6  19  25.5    2.03
-5  -6  19  28.46   2.05
6   5   20  0.08    1.05
6   5   20  1.51    0.55
-6  -5  20  1.66    0.81
-6  -5  20  2.58    0.49
-6  5   -20 1.94    0.47
-6  5   -20 1.02    0.98
6   -5  -20 -0.09   1.49
6   -5  -20 2.18    0.47
-5  6   20  0.28    1.07
-5  6   20  1.71    0.47
5   -6  20  1.37    0.73
5   -6  20  0.87    0.45
5   6   -20 2.3     1.07
5   6   -20 1.75    0.43
6   5   -20 0.28    1.13
6   5   -20 2.3     0.45
-6  -5  -20 1.49    0.55
-6  -5  -20 1.62    2.13
6   -5  20  1.43    0.41
6   -5  20  0.57    0.68
-6  5   20  2.17    0.47
-6  5   20  0.02    0.92
-5  6   -20 2.86    0.47
-5  6   -20 0.85    0.96
5   -6  -20 1.07    0.45
5   -6  -20 0.7     1.54
-5  -6  20  1.26    0.45
-5  -6  20  1.53    0.79
-6  -5  21  0.38    0.41
-6  -5  21  1.47    0.89
-6  5   -21 1.04    0.41
-6  5   -21 0.98    0.98
6   -5  -21 2.2     1.83
6   -5  -21 0.3     0.45
-5  6   21  0.81    0.45
-5  6   21  1.53    1.09
5   -6  21  -0.92   0.77
5   -6  21  0.09    0.41
5   6   -21 0.11    1.11
5   6   -21 0.28    0.4
-5  -6  -21 -1.02   2.09
-5  -6  -21 -0.09   0.55
6   5   -21 0.36    0.41
6   5   -21 1.73    1.17
6   -5  21  0.72    0.73
6   -5  21  0.68    0.41
-6  5   21  0.08    0.96
-6  5   21  1.15    0.45
-5  6   -21 1.02    0.45
-5  6   -21 -0.92   1
5   -6  -21 -1.17   1.79
5   -6  -21 0.79    0.45
5   6   21  0.4     1.22
5   6   21  0.58    0.57
-5  -6  21  0.08    0.41
-5  -6  21  0.23    0.83
6   5   22  -0.02   0.58
6   5   22  -0.08   0.92
-6  5   -22 0.45    0.87
-6  5   -22 -0.11   0.45
5   -6  22  0.08    0.68
5   -6  22  -0.13   0.45
-5  -6  -22 1.53    1.24
-5  -6  -22 0.26    0.6
-6  -5  -22 0.87    1.3
-6  -5  -22 -0.68   0.57
6   -5  22  -1.05   0.68
6   -5  22  0.43    0.47
-5  6   -22 0.32    0.45
-5  6   -22 0.13    0.87
5   6   22  -1.6    1.02
5   6   22  -0.32   0.6
6   5   23  5.67    0.83
-6  5   -23 6.42    0.7
-6  5   -23 4.8     0.94
5   -6  23  7.08    0.79
5   -6  23  5.18    0.94
-5  -6  -23 4.99    0.85
-6  -5  -23 4.63    0.79
-6  -5  -23 3.33    1.36
6   -5  23  7.74    0.81
6   -5  23  5.69    0.98
-5  6   -23 4.18    0.89
-5  6   -23 6.08    0.72
5   6   23  4.73    1.07
5   6   23  5.5     0.85
6   5   24  -0.13   0.87
6   5   24  0.72    0.72
-6  5   -24 0.43    0.57
5   -6  24  -0.55   0.62
5   -6  24  0.13    0.7
-5  -6  -24 0.83    0.75
-6  -5  -24 0.21    0.66
6   -5  24  0.4     0.58
6   -5  24  0.32    0.7
-5  6   -24 0.08    0.58
5   6   24  -0.55   0.83
5   6   24  0.75    0.77
6   5   25  0.21    0.81
6   5   25  -0.28   0.83
-6  5   -25 0.49    0.66
-6  -5  -25 0.41    0.73
6   -5  25  0.21    0.62
6   -5  25  0.15    0.7
-6  6   0   666.16  44.05
-6  6   0   654.67  43.26
6   -6  0   686.88  45.39
6   -6  0   671.62  44.43
6   6   0   640.36  42.38
6   6   0   610.6   40.36
-6  -6  0   624.54  41.27
-6  -6  0   627.55  41.45
6   6   -1  0.24    0.4
6   6   -1  -0.15   0.79
-6  -6  -1  -0.09   0.28
-6  -6  -1  -0.19   0.34
6   -6  1   0       0.3
6   -6  1   -0.9    0.75
-6  6   1   0.28    0.62
-6  6   1   -0.06   0.3
-6  6   -1  -0.68   0.64
-6  6   -1  -0.04   0.3
6   -6  -1  0.41    0.7
6   -6  -1  -0.66   0.3
6   6   1   -0.28   0.38
6   6   1   0.02    0.75
-6  -6  1   0.23    0.28
-6  -6  1   0.13    0.34
6   6   -2  18.29   1.34
6   6   -2  18.36   1.6
-6  -6  -2  16.03   1.51
-6  -6  -2  19.89   1.41
6   -6  2   20.6    1.43
6   -6  2   17.44   1.51
-6  6   2   19.79   1.39
-6  6   2   19.27   1.51
-6  6   -2  18.29   1.3
-6  6   -2  18.16   1.45
6   -6  -2  17.29   1.47
6   -6  -2  19.79   1.39
6   6   2   19.19   1.37
6   6   2   17.4    1.49
-6  -6  2   19.15   1.34
-6  -6  2   20.49   1.45
6   6   -3  -0.38   0.41
6   6   -3  -0.24   0.9
-6  -6  -3  0.64    0.36
-6  -6  -3  0.09    0.9
6   -6  3   0.17    0.28
6   -6  3   0.19    0.24
-6  6   3   0.21    0.6
-6  6   3   0.19    0.32
-6  6   -3  -0.92   0.73
-6  6   -3  0.08    0.32
6   -6  -3  -0.06   0.3
6   -6  -3  0.36    0.75
6   6   3   -0.43   0.36
6   6   3   -1.37   0.73
-6  -6  3   0.11    0.38
-6  -6  3   0.15    0.32
6   6   -4  126.11  8.4
6   6   -4  125.19  8.48
-6  -6  -4  126.85  8.44
-6  -6  -4  122.74  8.31
6   -6  4   125.59  8.32
6   -6  4   129.79  8.61
-6  6   4   132.97  8.91
-6  6   4   125.1   8.31
-6  6   -4  125.68  8.34
-6  6   -4  141.05  9.45
6   -6  -4  129.05  8.57
6   -6  -4  132.38  8.91
6   6   4   118.6   7.89
6   6   4   125.38  8.44
-6  -6  4   122.23  8.12
-6  -6  4   123.57  8.23
6   6   -5  -0.45   0.47
6   6   -5  0.13    0.96
-6  -6  -5  0.26    0.36
-6  -6  -5  0.92    0.98
6   -6  5   -0.17   0.24
6   -6  5   0.04    0.3
-6  6   5   0.21    0.32
-6  6   5   0.24    0.66
-6  6   -5  -0.58   0.81
-6  6   -5  0.28    0.36
6   -6  -5  -0.06   0.3
6   -6  -5  -1.17   0.79
6   6   5   -0.4    0.72
6   6   5   -0.23   0.36
-6  -6  5   0.09    0.32
-6  -6  5   0.13    0.38
6   6   -6  0.98    0.49
6   6   -6  2.41    0.38
-6  -6  -6  0.6     0.94
-6  -6  -6  1.85    0.41
6   -6  6   1.36    0.34
6   -6  6   1.73    0.3
-6  6   6   1.68    0.36
-6  6   6   0.45    0.66
-6  6   -6  0.73    0.9
-6  6   -6  1.34    0.4
6   -6  -6  1.49    0.81
6   -6  -6  1.79    0.36
6   6   6   1.7     0.4
6   6   6   1.85    0.73
-6  -6  6   1.37    0.43
-6  -6  6   2.05    0.38
6   6   -7  -0.17   0.32
6   6   -7  0.77    0.51
-6  -6  -7  0.89    1.02
-6  -6  -7  -0.21   0.38
6   -6  7   0.02    0.26
6   -6  7   -0.04   0.34
-6  6   7   0.3     0.7
-6  6   7   0       0.36
-6  6   -7  0.13    0.4
-6  6   -7  1.02    1
6   -6  -7  -0.32   0.32
6   -6  -7  -0.02   0.83
6   6   7   -0.6    0.38
6   6   7   0.41    0.77
-6  -6  7   -0.3    0.32
-6  -6  7   -0.58   0.43
6   6   -8  162.46  10.83
6   6   -8  148.66  9.87
-6  -6  -8  153.01  10.17
-6  -6  -8  166.93  11.28
6   -6  8   158.53  10.51
6   -6  8   172.95  11.47
-6  6   8   170.41  11.41
-6  6   8   155.1   10.3
-6  6   -8  183.31  12.32
-6  6   -8  171.54  11.39
6   -6  -8  170.07  11.41
6   -6  -8  152.95  10.15
6   6   8   154.36  10.26
6   6   8   165.16  11.07
-6  -6  8   162.37  10.77
-6  -6  8   157.81  10.51
6   6   -9  -0.32   0.51
6   6   -9  0.15    0.3
-6  -6  -9  -0.64   0.34
-6  -6  -9  -0.19   1.09
6   -6  9   0.28    0.36
6   -6  9   0.06    0.26
-6  6   9   -0.32   0.34
-6  6   9   0.08    0.72
-6  6   -9  2.66    1.15
-6  6   -9  0.23    0.43
6   -6  -9  -0.13   0.3
6   -6  -9  -0.85   0.87
6   6   9   -0.79   0.75
6   6   9   0.28    0.38
-6  -6  9   0.08    0.32
-6  -6  9   -0.57   0.47
-6  -6  -10 9.42    1.49
-6  -6  -10 7.14    0.64
6   -6  10  8.02    0.7
6   -6  10  7.18    0.58
-6  6   -10 8.81    1.62
-6  6   -10 7.99    0.75
6   6   10  7.27    1.04
6   6   10  8.64    0.77
6   6   -11 0.02    0.57
6   6   -11 -0.24   0.28
-6  -6  -11 -0.19   0.34
-6  -6  -11 -0.34   1.26
6   -6  11  0.04    0.38
6   -6  11  0.09    0.28
-6  6   11  0.51    0.77
-6  6   11  0.02    0.34
-6  6   -11 -0.36   0.49
6   -6  -11 0.02    0.98
6   -6  -11 -0.04   0.26
6   6   11  -0.24   0.81
6   6   11  0.36    0.41
-6  -6  11  -0.49   0.51
-6  -6  11  0.08    0.3
6   6   -12 6.97    0.6
6   6   -12 10.74   1.04
-6  -6  -12 7.87    0.7
6   -6  12  9.27    0.81
6   -6  12  7.78    0.62
-6  6   12  8.23    0.72
-6  6   -12 9.44    0.9
-6  6   -12 7.01    0.58
6   -6  -12 7.76    0.62
6   6   12  10.26   1.22
6   6   12  8.44    0.77
-6  -6  12  7.57    0.64
6   6   -13 0.11    0.3
6   6   -13 0.17    0.6
-6  -6  -13 -0.02   1.36
-6  -6  -13 -0.08   0.34
-6  6   13  -0.23   0.34
-6  6   13  -0.08   0.81
-6  6   -13 0.28    0.51
-6  6   -13 -0.09   0.28
6   -6  -13 0.08    0.26
6   -6  -13 -0.38   0.96
6   6   13  0.47    0.43
6   6   13  -0.21   0.79
-6  -6  13  0.06    0.32
-6  -6  13  0.24    0.51
6   6   -14 5.73    0.55
6   6   -14 5.84    0.85
6   -6  14  6.76    0.6
6   -6  14  6.16    0.66
-6  6   14  6.82    0.64
-6  6   14  7.16    1.05
-6  6   -14 7.31    0.81
-6  6   -14 6.18    0.57
6   -6  -14 6.5     0.58
6   -6  -14 8.57    1.39
-6  -6  14  5.91    0.58
-6  -6  14  7.87    0.87
6   6   -15 -0.26   0.32
6   6   -15 -0.23   0.72
-6  -6  -15 -1.36   1.45
-6  -6  -15 0.02    0.36
6   -6  15  -0.08   0.45
6   -6  15  -0.09   0.34
-6  6   15  -0.06   0.34
-6  6   15  1.21    0.81
-6  6   -15 0.09    0.6
-6  6   -15 -0.7    0.3
6   -6  -15 -0.53   0.3
6   -6  -15 -1.58   1.19
6   6   15  -0.92   0.9
6   6   15  -0.32   0.43
-6  -6  15  -0.34   0.36
-6  -6  15  0.11    0.6
6   6   -16 6.25    0.6
6   6   -16 7.59    1
-6  -6  -16 5.31    0.6
-6  -6  -16 5.91    1.66
6   -6  16  6.97    0.62
6   -6  16  7.44    0.79
-6  6   16  8.48    1.13
-6  6   16  7.14    0.68
6   -6  -16 6.67    0.6
6   -6  -16 7.8     1.51
6   6   16  6.05    0.68
6   6   16  5.52    1.15
-6  -6  16  7.76    0.94
-6  -6  16  7.29    0.68
6   6   -17 -0.45   0.87
6   6   -17 -0.06   0.36
-6  -6  -17 0.45    1.62
-6  -6  -17 -0.23   0.43
6   -6  17  -0.49   0.55
6   -6  17  -0.11   0.32
-6  6   -17 0.26    0.64
-6  6   -17 0.04    0.34
6   6   17  0.15    0.47
6   6   17  0.92    1.04
-6  -6  17  -0.62   0.68
-6  -6  17  0.15    0.4
6   6   -18 3.8     1.04
6   6   -18 1.47    0.41
-6  -6  -18 0.64    1.85
-6  -6  -18 0.34    0.51
6   -6  18  1.94    0.64
6   -6  18  1.41    0.38
-6  6   18  1.19    0.43
-6  6   18  2.81    0.98
-6  6   -18 0.66    0.38
-6  6   -18 2.15    0.81
6   -6  -18 3.97    1.64
6   -6  -18 1.17    0.41
6   6   18  0.94    0.53
6   6   18  0.96    1.05
-6  -6  18  1.53    0.43
-6  -6  18  2.22    0.72
6   6   -19 0.58    1.05
6   6   -19 0.28    0.4
-6  -6  -19 0.73    0.53
-6  -6  -19 2.5     1.98
6   -6  19  -0.24   0.38
6   -6  19  0.32    0.64
-6  6   19  0.08    1.02
-6  6   19  0.55    0.41
-6  6   -19 -0.19   0.9
-6  6   -19 -0.64   0.4
6   -6  -19 0.64    0.41
6   -6  -19 -0.98   1.56
6   6   19  -0.23   1.17
6   6   19  0.36    0.55
-6  -6  19  1.05    0.75
-6  -6  19  0.11    0.41
6   6   -20 -0.64   1.05
6   6   -20 0.62    0.4
-6  -6  -20 0.38    0.51
-6  -6  -20 -1.13   2
6   -6  20  -0.08   0.73
6   -6  20  0.73    0.41
-6  6   20  0.55    1.07
-6  6   20  0.75    0.45
-6  6   -20 -0.43   0.94
-6  6   -20 0.6     0.41
6   -6  -20 -0.17   0.41
6   -6  -20 0.47    1.71
6   6   20  0.79    0.55
6   6   20  0.64    1.28
-6  -6  20  0.4     0.41
-6  -6  20  0.89    0.81
6   6   -21 1.6     1.09
6   6   -21 -0.02   0.45
-6  -6  -21 0.23    0.58
-6  -6  -21 0.92    1.32
6   -6  21  0.28    0.49
6   -6  21  -0.38   0.68
-6  6   21  0.36    0.47
-6  6   21  0.94    0.94
-6  6   -21 -0.47   0.43
-6  6   -21 0.85    0.87
6   -6  -21 0.09    0.49
6   -6  -21 0.83    1.37
6   6   21  0.26    0.62
6   6   21  1       1.13
-6  -6  21  -0.72   0.77
-6  -6  21  -0.73   0.45
-6  -6  -22 0.85    0.62
-6  -6  -22 -0.04   1.17
6   -6  22  0.49    0.49
6   -6  22  -0.08   0.73
-6  6   -22 0.49    0.77
-6  6   -22 0.02    0.43
6   6   22  0.32    0.92
6   6   22  -0.32   0.6
-6  -6  -23 -0.73   0.7
-6  -6  -23 0.96    0.87
6   -6  23  0.51    0.72
6   -6  23  0.24    0.57
-6  6   -23 0.73    0.57
-6  6   -23 0.51    0.6
6   6   23  0.04    0.92
6   6   23  -0.24   0.68
-6  -6  -24 -0.4    0.75
6   -6  24  -0.06   0.68
6   -6  24  0.41    0.64
-6  6   -24 0.87    0.66
6   6   24  -1.26   0.83
6   6   24  0.3     0.77
7   0   0   0.09    0.13
7   0   0   -0.45   0.24
-7  0   0   0.23    0.17
-7  0   0   0       0.17
0   7   0   0.21    0.38
0   7   0   -0.47   0.66
0   -7  0   0.04    0.34
0   -7  0   0.36    0.75
7   0   -1  695.92  45.96
7   0   -1  593.65  39.23
-7  0   1   635.46  41.96
-7  0   1   670.87  44.3
0   7   -1  678.78  44.84
0   7   -1  569.54  37.69
0   -7  -1  617.38  40.85
0   -7  -1  714.75  47.22
0   7   1   616.25  40.76
0   7   1   674.07  44.54
0   -7  1   649.4   42.96
0   -7  1   678.97  44.86
7   0   -2  -0.34   0.21
7   0   -2  0.21    0.36
-7  0   2   -0.04   0.23
-7  0   2   -0.19   0.28
0   -7  -2  0.02    0.72
0   -7  -2  0.53    0.38
0   7   2   -0.83   0.64
0   7   2   -0.08   0.38
0   -7  2   -0.09   0.77
0   -7  2   0       0.34
7   0   -3  109.16  7.27
7   0   -3  102.55  6.8
-7  0   3   112.97  7.5
-7  0   3   93.72   6.22
0   7   -3  113.06  7.53
0   7   -3  118.56  7.97
0   -7  -3  99.95   6.67
0   -7  -3  109.43  7.36
0   7   3   116     7.78
0   7   3   97.49   6.5
0   -7  3   96.71   6.44
0   -7  3   107.84  7.18
7   0   -4  0.04    0.26
7   0   -4  0.51    0.45
-7  0   4   -0.26   0.26
-7  0   4   0.06    0.34
0   7   -4  0.41    0.81
0   7   -4  -0.43   0.4
0   -7  -4  0.17    0.85
0   -7  -4  0.26    0.4
0   7   4   -0.34   0.38
0   7   4   -0.28   0.68
0   -7  4   -0.08   0.32
0   -7  4   0.3     0.36
7   0   -5  2.62    0.34
7   0   -5  2.43    0.53
-7  0   -5  2.54    0.3
-7  0   5   2.45    0.34
-7  0   5   2.66    0.41
0   7   -5  1.88    0.43
0   7   -5  2.09    0.96
0   -7  -5  1.79    0.45
0   -7  -5  1.96    0.9
0   7   5   2.09    0.75
0   7   5   2.39    0.43
0   -7  5   2.75    0.45
0   -7  5   1.54    0.34
7   0   -6  -0.47   0.26
-7  0   -6  -0.02   0.17
-7  0   -6  0.09    0.38
7   0   6   0.02    0.19
7   0   6   -0.06   0.17
-7  0   6   0.19    0.38
-7  0   6   -0.13   0.3
0   7   -6  -0.17   0.43
0   7   -6  0.79    1
0   -7  -6  0.26    0.4
0   -7  -6  -0.57   0.85
0   7   6   -0.58   0.4
0   7   6   0.49    0.72
0   -7  6   0.45    0.32
0   -7  6   -0.47   0.38
7   0   -7  74.66   4.97
7   0   -7  74.36   5.03
-7  0   -7  87.97   5.86
-7  0   -7  74      4.92
7   0   7   80.53   5.35
7   0   7   86.24   5.73
-7  0   7   66.6    4.44
-7  0   7   77.29   5.18
0   7   -7  82.29   5.52
0   7   -7  80.46   5.57
0   -7  -7  69.48   4.67
0   -7  -7  69.95   4.86
0   7   7   73.02   5.01
0   7   7   71.46   4.8
0   -7  7   78.69   5.27
0   -7  7   76.01   5.09
7   0   -8  0       0.28
7   0   -8  0.55    0.58
-7  0   -8  -0.06   0.21
-7  0   -8  -0.28   0.43
7   0   8   0.45    0.28
7   0   8   0.21    0.23
-7  0   8   0.38    0.43
-7  0   8   0.04    0.3
0   7   -8  -0.75   0.49
0   7   -8  0.11    0.34
0   -7  -8  -1.17   0.92
0   -7  -8  0       0.4
0   7   8   0.53    0.79
0   7   8   -0.11   0.41
0   -7  8   -0.24   0.4
0   -7  8   -0.08   0.34
7   0   -9  50.91   3.41
7   0   -9  41.15   2.88
-7  0   -9  40.4    2.79
7   0   9   46.8    3.15
-7  0   9   49.53   3.33
[truncated: 996,149 more chars]
