# Supplementary material for: A Robust Heterometallic Pt2Pd2L8 Double Cage Catenane
Source: Angew Chem Int Ed Engl. 2025 Sep 30;64(47):e202516952. doi: 10.1002/anie.202516952 (PMC12624329; doi:10.1002/anie.202516952)
Supplement: Supplementary file 3 — Supporting Information [file ANIE-64-e202516952-s003.zip]

Archive with 13 entries (12 files):
- XYZ calculations files/
- XYZ calculations files/2Br+BF4@ii-Pt2Pd2L8_opt_r2scan-3c.xyz
- XYZ calculations files/2Br+BF4@io-Pt2Pd2L8_opt_r2scan-3c.xyz
- XYZ calculations files/2Br+BF4@oo-Pt2Pd2L8_opt_r2scan-3c.xyz
- XYZ calculations files/2Cl+BF4@ii-Pt2Pd2L8_opt_r2scan-3c.xyz
- XYZ calculations files/2Cl+BF4@io-Pt2Pd2L8_opt_r2scan-3c.xyz
- XYZ calculations files/2Cl+BF4@oo-Pt2Pd2L8_opt_r2scan-3c.xyz
- XYZ calculations files/ii-Pt2Pd2L8_opt_r2scan-3c.xyz
- XYZ calculations files/io-Pt2Pd2L8_opt_r2scan-3c.xyz
- XYZ calculations files/mono-PtPdL4-opt_r2scan-3c.xyz
- XYZ calculations files/oo-Pt2Pd2L8_opt_r2scan-3c.xyz
- XYZ calculations files/Pd2PTA4_opt_r2scan-3c.xyz
- XYZ calculations files/Pd3PTA6_opt_r2scan-3c.xyz
