# Supplementary material for: A Robust Heterometallic Pt2Pd2L8 Double Cage Catenane
Source: Angew Chem Int Ed Engl. 2025 Sep 30;64(47):e202516952. doi: 10.1002/anie.202516952 (PMC12624329; doi:10.1002/anie.202516952)
Supplement: Supplementary file 3 — Supporting Information [file ANIE-64-e202516952-s003.zip › XYZ calculations files/2Br+BF4@ii-Pt2Pd2L8_opt_r2scan-3c.xyz]

403
Coordinates from ORCA-job ii-Br-opt_r2scan-3c-SMD E -19015.319492454084
  C         -15.85809584982287      8.55306185247530    -19.82738191957737
  C         -17.07621218876693      7.99000563633903    -19.41786029869857
  C         -17.13044860913547      6.68626320609618    -18.95012862030293
  C         -15.96480669796683      5.91169618126080    -18.81712491698519
  C         -14.74250367853178      6.50085648271265    -19.17451982348951
  C         -14.69161657916546      7.78692305777042    -19.68530818171711
  C         -16.93976883330495      4.25962596522464    -17.33106783872162
  C         -18.22027889885799      4.84716633039652    -17.30772923036608
  C         -19.14101766478020      4.51793051626512    -16.33072324262868
  H         -20.11923675413079      4.99037771595990    -16.32625793138645
  C         -18.82435042282287      3.56437244393414    -15.34474831755162
  C         -17.55040158031538      2.97323353801692    -15.36487997028047
  C         -16.62356845618314      3.32430230783318    -16.33212473321946
  H         -17.98659921384067      8.57877748560755    -19.50003209232221
  H         -13.81426227944396      5.95881404504019    -19.03507266354282
  H         -13.71943285879889      8.20792291835007    -19.91838292186075
  H         -17.28193578029958      2.24859719548633    -14.60272465687318
  H         -15.64088553456618      2.86871206660739    -16.30102514514434
  C         -19.75814882868882      3.25628184330020    -14.33465761632894
  C         -20.55957861219854      3.02022325612605    -13.45183530361368
  C         -21.50099510952063      2.77909107862810    -12.43078554122689
  C         -22.67880878793164      3.53939486783318    -12.38746260709001
  C         -21.30633930954301      1.80658072409294    -11.43525628680088
  H         -22.87677812890384      4.31679641029199    -13.12287210512501
  C         -22.27163291335365      1.63851898688246    -10.45682956075617
  H         -20.40618329641717      1.20038644827166    -11.43960962417743
  C         -23.40967357717325      2.43040440795744    -10.47074935175407
  H         -22.15065905082589      0.89715467316916     -9.67433978622402
  H         -24.18788410977123      2.33643706611726     -9.71961777719608
  N         -23.59251557505861      3.35917406725137    -11.42784079615258
  C         -14.86598435894096     11.73034003004714    -21.42612977398858
  C         -13.84497698223274     12.11796164570595    -22.29984803663067
  C         -15.84578743818549     12.66930914205655    -21.08893386558549
  C         -13.84987730393899     13.39693486051358    -22.83135285574480
  H         -13.07028879805167     11.40598342487986    -22.57256509246800
  H         -16.65860940078945     12.42617803936897    -20.41189059735496
  C         -14.85578174092427     14.27464902798555    -22.46865133420480
  H         -13.08207444132524     13.72774781150386    -23.52259491967675
  H         -14.90555797872045     15.29181910990478    -22.85407887411610
  N         -15.82816126725271     13.90783743102405    -21.60346251031770
  N         -16.02481962282447      4.59771033416229    -18.33066555335711
  C         -22.32204486830048     10.62291216679058    -22.68182826119434
  C         -23.05723886019367     10.40946754769881    -21.50616064627663
  C         -24.03920052511853      9.43091828445809    -21.45813434806481
  C         -24.28348257020631      8.59038072282646    -22.55838456953973
  C         -23.49609445879098      8.76621183583925    -23.70583261534055
  C         -22.55088557693589      9.77473968823016    -23.77439489364925
  C         -25.50254885281783      6.90021598486779    -21.31719437075198
  C         -25.39348017318462      7.55235180919947    -20.07287393057657
  C         -25.61467503278935      6.87431905085107    -18.88848950852980
  H         -25.51074260137338      7.39243170025902    -17.93912204209249
  C         -25.98023567724440      5.51478011863564    -18.90396898824890
  C         -26.09674017025462      4.86216662510101    -20.14201152938461
  C         -25.84940894281606      5.53966254986910    -21.32383615527296
  H         -22.87293288309648     11.04429557565794    -20.64226209143868
  H         -23.60786020029825      8.09795166691964    -24.55192632502163
  H         -21.94546019973720      9.85292181236256    -24.67114179432037
  H         -26.36059290449857      3.80977320381342    -20.17157116982558
  H         -25.91709000515392      4.99763317801977    -22.25955428981943
  C         -26.15889433998270      4.81269344163500    -17.69448691212601
  C         -26.27579765620043      4.19922684108526    -16.65172396138911
  C         -26.36050734822846      3.50986097123859    -15.42478293768911
  C         -25.92610047019539      4.14551019935265    -14.25278414891164
  C         -26.84695360488293      2.19564430388671    -15.32071583949246
  H         -25.52558517695228      5.15737565834264    -14.27476051977483
  C         -26.87494457037532      1.58194295453122    -14.07932552348287
  H         -27.19175672081596      1.67410252534799    -16.20780485964365
  C         -26.42058499934589      2.26720238063105    -12.96271278803435
  H         -27.24409083789757      0.56834498350531    -13.96603322812129
  H         -26.41635570713678      1.82241231461163    -11.97248428918545
  N         -25.95756889869185      3.52681493575583    -13.06799229392778
  C         -19.91881711910061     13.16549973589746    -23.84720104933408
  C         -19.64718629946654     13.76391979985933    -25.08170599844642
  C         -19.22426502782680     13.61864702440342    -22.72142282599246
  C         -18.74114809038864     14.80950726649392    -25.15028325861346
  H         -20.16632510342847     13.42033250266394    -25.97296849262050
  H         -19.37827201956043     13.18043163347197    -21.73977159739650
  C         -18.10222482893218     15.22497589717153    -23.99608349062287
  H         -18.51957808160379     15.30776455085431    -26.08819754245624
  H         -17.37975774000777     16.03970357968824    -23.99159963194914
  N         -18.33711609732543     14.61938997904673    -22.80982383786920
  N         -25.27570394289902      7.60015684489683    -22.50412402451101
  C         -23.21974793036521     16.00323254414057    -17.52437876654469
  C         -23.15779159720765     15.04360753703143    -16.50233994979320
  C         -24.23947925551879     14.83910226841068    -15.65895015741310
  C         -25.44284854287109     15.54352024197986    -15.83633335911934
  C         -25.52100046143142     16.44755816348761    -16.90630675776262
  C         -24.42800524225584     16.68722488582334    -17.72120685403621
  C         -26.80178806512050     14.07559298513888    -14.46045773948087
  C         -25.74881642503743     13.19962688825584    -14.12952197422661
  C         -26.00119206037062     11.94488574452454    -13.60706043077288
  H         -25.17568767819483     11.28023999299641    -13.36743526023413
  C         -27.32365554217928     11.52474994627577    -13.36780631922995
  C         -28.37652807183051     12.39324405988832    -13.69774570529481
  C         -28.11889634080004     13.63823962417809    -14.24606886896473
  H         -22.23706213837547     14.48308985054273    -16.35645067446677
  H         -26.45174095555510     16.96125950086527    -17.11776196593276
  H         -24.54741461944507     17.37524404757569    -18.55115799584672
  H         -29.40298845965058     12.07845155155515    -13.53840437199058
  H         -28.95522234655257     14.27295688466640    -14.51375810695889
  C         -27.57067507294229     10.23841738613221    -12.84730212352428
  C         -27.76411590470397      9.11975360031497    -12.41340306026787
  C         -27.93790733113230      7.80477507268591    -11.93651717406345
  C         -26.82477786567020      6.95456663821470    -11.86769526164550
  C         -29.18367356199902      7.29509973202442    -11.53392097700251
  H         -25.83803287622396      7.29096318748635    -12.18070018865030
  C         -29.26585986757761      5.98528145085049    -11.09119544615366
  H         -30.06575824439772      7.92604215425737    -11.57368891646543
  C         -28.12516662338925      5.19761285079380    -11.05682975356989
  H         -30.21250635363629      5.56148516532491    -10.77386689279329
  H         -28.14551989179364      4.16426215964594    -10.72527405859888
  N         -26.93387367861093      5.69175766609003    -11.44280935880723
  C         -20.79072413364671     17.42268256338524    -19.91360157144036
  C         -20.64478082222873     18.65428240268344    -20.56035318777671
  C         -19.80017192549177     16.45263472787985    -20.10163094001906
  C         -19.51531787658506     18.89568487021845    -21.32496557967404
  H         -21.40733236508035     19.41973034975460    -20.44039408687274
  H         -19.86829464773348     15.47115546666599    -19.64209213163713
  C         -18.56211734576390     17.90172744214376    -21.45391949061700
  H         -19.36233859550878     19.84505419467620    -21.82695048653924
  H         -17.65803015578343     18.03550713440650    -22.04572559702074
  N         -18.72095704201512     16.69833252393485    -20.85823311862450
  N         -26.53187139109112     15.34450789976928    -14.97595676380193
  C         -16.38631603284979     13.96877685662218    -14.38410383472424
  C         -16.95044649600021     12.69349328749073    -14.22659389198224
  C         -17.04720399503949     12.10978942858407    -12.97310000902504
  C         -16.63300481618811     12.79736046041861    -11.81924211620986
  C         -16.11711137890035     14.09333080465893    -11.97800646981219
  C         -15.97984180644922     14.66091530339905    -13.23320333969385
  C         -17.81212417765571     11.36675234122710    -10.25023730127902
  C         -18.34971929199545     10.51069323442625    -11.23212161382537
  C         -19.39911247834407      9.65854230370946    -10.94152840664224
  H         -19.79988660186399      9.00904407709170    -11.71481079061978
  C         -19.94105596169342      9.61064657992433     -9.64294634015882
  C         -19.41403640923593     10.46719428580204     -8.66264472702357
  C         -18.37912668521192     11.33583730629082     -8.96552220813443
  H         -17.28605504078857     12.15523612404371    -15.10963373129429
  H         -15.83515779631623     14.67639348255494    -11.10901692687130
  H         -15.59669341784744     15.67379771259641    -13.29803436560335
  H         -19.83158240804471     10.45908001382133     -7.66082866645654
  H         -18.01374996265864     11.99961621559049     -8.19097712280998
  C         -21.01110506313121      8.73902752869959     -9.35488291195927
  C         -21.94010363051841      7.99119348170840     -9.11987103516231
  C         -23.02073959680791      7.11499722903165     -8.89197825640478
  C         -23.53587819838651      6.37068228399656     -9.96337868687441
  C         -23.61682022383248      6.95361089865889     -7.62988706218970
  H         -23.12573730921522      6.46692057107938    -10.96669974566165
  C         -24.68053762960271      6.07731085037841     -7.49237729578884
  H         -23.24249961572232      7.51388040148312     -6.77914609397798
  C         -25.14294754099261      5.37768971320288     -8.59674963796826
  H         -25.16258828337781      5.93073039713016     -6.53185364077742
  H         -25.97798853098848      4.68671338006479     -8.53547577552354
  N         -24.56731932374152      5.53494970555333     -9.80331850352848
  C         -15.54535266320006     16.04194360935450    -17.32343416386811
  C         -14.60009532723626     17.03265239651109    -17.60790593386457
  C         -16.33269567303961     15.55403040338134    -18.37205679247047
  C         -14.44127941851242     17.47059520254030    -18.91241312115166
  H         -13.98134909601841     17.43254146754370    -16.80855821268952
  H         -17.08759986809940     14.79111102674641    -18.20939223913702
  C         -15.24086651994756     16.93619725326304    -19.90729346197024
  H         -13.70512834486340     18.22389283205362    -19.17176607418957
  H         -15.16166584882407     17.24912847533337    -20.94716567520728
  N         -16.17621363253944     16.00086478878514    -19.62694274588783
  N         -16.73765887963705     12.20713692289314    -10.55177153632253
  Pd        -25.26531929598503      4.52322903681911    -11.43004194863422
  S         -24.06489794759288     13.74762136189213    -14.26766193434115
  S         -18.70966403379076      5.94450796551822    -18.61555205543917
  S         -17.59518594389602     10.42454682293464    -12.83743014962182
  S         -25.07568502434998      9.29940020272291    -20.02052008827541
  Pt        -17.28671161096677     15.28176385000944    -21.18702032938596
  C         -27.61221016834167     16.33106817585339    -14.99200485196579
  H         -28.31229560506750     16.18599711762873    -15.82654538400296
  H         -28.16227904616557     16.26881512541604    -14.05040749939742
  H         -27.17574142491187     17.32963814407398    -15.06285980231081
  C         -14.85578535901463      3.73859450062662    -18.51989778352989
  H         -14.06063803544450      3.93024657876779    -17.78599257582862
  H         -15.16802777147054      2.69482031236347    -18.44280105328824
  H         -14.45970619035844      3.89901507362618    -19.52502875520082
  C         -25.71184861457596      6.99150555629800    -23.76117772212946
  H         -25.02378217495912      6.21430001011491    -24.12211733410118
  H         -26.70115364312326      6.55143346955852    -23.61624258457321
  H         -25.79727070294261      7.77216668840120    -24.52018750137979
  C         -16.00260292005432     12.81723126951682     -9.44314188014270
  H         -16.51352837071313     13.69517073503687     -9.02416459982618
  H         -15.86800586444039     12.07288717145158     -8.65528603183510
  H         -15.01351706108731     13.11524450300611     -9.79736161274160
  C         -14.90732565710324     10.34828919732714    -20.96197818110133
  H         -14.04985514515350      9.74010862163601    -21.27958522875965
  C         -15.62329505838280     15.50385233009709    -15.96948400365271
  H         -14.99285951260357     16.02375020396584    -15.23641912213638
  C         -21.93383663272074     17.22090738428653    -19.03064859604126
  H         -22.62953507157316     18.06967497371615    -18.99120124936859
  C         -20.95413241192314     12.14184744683519    -23.77361956677900
  H         -21.39843654355880     11.87850390791280    -24.74286583371644
  N         -21.34788255792828     11.62990905462013    -22.66400018866286
  N         -15.88833538152047      9.87912491818680    -20.27936575997163
  N         -16.33175871641948     14.47005446361866    -15.69038111602623
  N         -22.08370861736775     16.15645689808910    -18.32919831367609
  C         -19.56017108913112      8.53331734111151    -22.81693196635008
  C         -18.57297357920510      9.52203420550627    -22.94082558249891
  C         -17.93770172377843      9.74465255554204    -24.15149906162814
  C         -18.30286981016204      9.02994003369866    -25.30531505319389
  C         -19.31397745776294      8.06237044178144    -25.18293750310409
  C         -19.91612111594466      7.80512611208734    -23.96244634557929
  C         -17.27044690833204     10.57819581607288    -26.86669034400431
  C         -16.77007506712813     11.44829122023969    -25.87759724466758
  C         -16.34606236770198     12.72571140626988    -26.19297394294053
  H         -15.96814109307265     13.37867383002437    -25.41125562655873
  C         -16.38130493024642     13.18087777713452    -27.52449929569089
  C         -16.88498002190861     12.32071697201621    -28.51423109498068
  C         -17.33150084993446     11.05065465528782    -28.18827292179645
  H         -18.29532436887283     10.09908560372551    -22.06179415984554
  H         -19.64989882517338      7.51196469235396    -26.05411669531063
  H         -20.70248676641739      7.05816191822930    -23.92805193220504
  H         -16.93878134080493     12.65956258552441    -29.54397770513129
  H         -17.73664725870374     10.42522668928463    -28.97493612276405
  C         -15.94239779088678     14.48359101748357    -27.83900825929031
  C         -15.56548977759595     15.60990776894575    -28.09815441679564
  C         -15.12202948953250     16.91748186803853    -28.38399217144583
  C         -14.67084855779826     17.73910216992305    -27.34040837858558
  C         -15.11269922661286     17.44205864083234    -29.68784153810521
  H         -14.66995575465698     17.39212394242985    -26.30912088394748
  C         -14.66573877218244     18.73654204597294    -29.89224002348198
  H         -15.45438231405767     16.83277906353700    -30.51839230183814
  C         -14.23738331696412     19.49423324048347    -28.81292370500975
  H         -14.64652516493861     19.17024091900994    -30.88620953710250
  H         -13.88388416936461     20.51422511956177    -28.92728681614546
  N         -14.24660608968570     18.98746054441421    -27.56580475658054
  C         -21.50169520312621      7.29996189660814    -19.92848389878065
  C         -22.11753309685947      6.10061770753323    -19.56002400628447
  C         -21.37193674338111      8.30576322630878    -18.96435736739701
  C         -22.53569021228618      5.92455494951313    -18.25067829975583
  H         -22.23954036603249      5.30725853708532    -20.29331353662450
  H         -20.91261020168964      9.26021521215528    -19.19919368966922
  C         -22.36036799680242      6.95070746039327    -17.33950743373989
  H         -22.99973048151853      5.00035469379702    -17.92297801308368
  H         -22.67781491332387      6.86276691565006    -16.30153074193305
  N         -21.79616234789223      8.12435579042905    -17.70583722024263
  N         -17.67699437727527      9.28280311649149    -26.53403000190218
  C         -14.67022244563981     10.40511138556278    -17.14907358901420
  C         -14.53326717904074     11.72005329561807    -17.61985267271220
  C         -13.29600376251213     12.20367305887079    -18.01633308495519
  C         -12.15915535792707     11.37639904034232    -18.01904716086007
  C         -12.31492139521584     10.04636180918526    -17.59973736106832
  C         -13.53938409974786      9.57562147324886    -17.15600977053853
  C         -10.84394485356971     12.78348175499545    -19.49464762544426
  C         -11.83050012013685     13.77861014997258    -19.64060580315981
  C         -11.76915358574204     14.70270119181356    -20.66691959156344
  H         -12.54591853583864     15.45623133144928    -20.76393277777979
  C         -10.70153978827147     14.67909568592990    -21.58445152702201
  C          -9.71554686195914     13.68883502903904    -21.44389011329299
  C          -9.79261889751194     12.75371364738397    -20.42525273099691
  H         -15.40816443684913     12.36573085520945    -17.64492776374778
  H         -11.47635081696424      9.36066057366848    -17.63788348502707
  H         -13.61562996430821      8.53189727543664    -16.86972740902458
  H          -8.89480435688543     13.64355468297376    -22.15276657662153
  H          -9.02863043650433     11.98781206375909    -20.36294868734349
  C         -10.66642833585747     15.60178534349869    -22.65016965792861
  C         -10.66390252010669     16.38643700518999    -23.57861079970970
  C         -10.70701237497937     17.29383645670595    -24.65716661164216
  C         -11.83505232200953     18.11141648691510    -24.81984622060135
  C          -9.66620712931824     17.41280661677018    -25.59372896223579
  H         -12.67815239092045     18.05430218860657    -24.13383827680516
  C          -9.79323998531719     18.31883474782087    -26.63348448626373
  H          -8.77807642974580     16.79665600345366    -25.49706784562747
  C         -10.94030662422204     19.09115547178070    -26.73698567679314
  H          -9.00826165047894     18.43303941212568    -27.37329425616311
  H         -11.08426650653125     19.80859517056015    -27.53877683992368
  N         -11.93325877544151     18.97577777602467    -25.83537095757294
  C         -17.44258380733702      8.47862558293144    -15.65370277826158
  C         -17.54097288286895      7.43554034995807    -14.72779320240992
  C         -18.62249427147599      9.07356043208425    -16.11477950512251
  C         -18.78750285569062      7.05010822347277    -14.26338840908613
  H         -16.63881389355317      6.95195063352311    -14.36155673713235
  H         -18.60561691236244      9.87837251824098    -16.84265054637012
  C         -19.91433980092732      7.69514621928282    -14.73975998802056
  H         -18.90100413031962      6.25485368085565    -13.53435503728948
  H         -20.91576695608914      7.43414703064481    -14.40044734298699
  N         -19.82206252390848      8.68269339120743    -15.65968782502153
  N         -10.91475859006032     11.86618503288211    -18.44280471033750
  C         -19.14937933532464     16.03627664747668    -14.92737479704328
  C         -19.07271372531352     16.71727099730606    -16.15169652923482
  C         -18.47256443290635     17.96522306550656    -16.22855939824442
  C         -17.87392942635217     18.55580281265292    -15.10190509440816
  C         -17.89790609864252     17.83853304411432    -13.89650250652622
  C         -18.54048821635622     16.61605680112871    -13.80536308673788
  C         -16.57163882714341     20.18894013097918    -16.33845259716662
  C         -17.02850712130425     19.78287879829669    -17.60784876165112
  C         -16.35828861575563     20.14936329323606    -18.76012430606204
  H         -16.72062302591590     19.81376165615477    -19.72797918177910
  C         -15.21152157769396     20.96343111370571    -18.68938152956079
  C         -14.75303235818056     21.37223638712748    -17.42671852228057
  C         -15.41351165276322     20.98042337332454    -16.27437712504916
  H         -19.51870058167579     16.26829130734047    -17.03627786261831
  H         -17.39511954215179     18.22956640749242    -13.01945822963257
  H         -18.50816149657319     16.08730611706783    -12.85912322977469
  H         -13.85952923060440     21.98391462231445    -17.35167408326883
  H         -15.01517771931140     21.28951916269653    -15.31535175661815
  C         -14.51303798982983     21.30300046702896    -19.86591171376327
  C         -13.90198235273354     21.56286393689687    -20.88396116318775
  C         -13.21381693896488     21.79077423219837    -22.09318769507368
  C         -13.61921383513058     21.09575909234466    -23.24161215063082
  C         -12.12308942190571     22.66892118635909    -22.20449100844772
  H         -14.44749762101769     20.39083532581386    -23.21056264451172
  C         -11.49250501748174     22.80884670676899    -23.43003128898342
  H         -11.78312790818000     23.22446725370638    -21.33638315250979
  C         -11.93825772509171     22.07923047755578    -24.52188184578321
  H         -10.64756186836620     23.47839245864150    -23.54940491080886
  H         -11.46549299620222     22.15008888592481    -25.49640379947377
  N         -12.98572921646233     21.24117135995359    -24.40967617134152
  C         -20.75706715925165     12.94346400133893    -13.71818356952455
  C         -21.26840362340409     12.51984740491684    -12.48749806625016
  C         -20.85616873297601     12.07926898503035    -14.81396719730822
  C         -21.88515982560098     11.28328849145606    -12.39359890785353
  H         -21.19447660179806     13.17016354086300    -11.61948901248298
  H         -20.46136040301118     12.34887370406487    -15.78772682197869
  C         -21.95848695308775     10.47921020125705    -13.51608717016382
  H         -22.30771570974698     10.92899459749254    -11.45941088916880
  H         -22.42638926063059      9.49601593186717    -13.49403477532461
  N         -21.43610791420321     10.87635502794849    -14.69921560088334
  N         -17.26496753847727     19.81679550867636    -15.18444613764921
  C         -24.21398899809071     14.47108442159561    -20.46053440194874
  C         -23.15180789360729     14.72255943576903    -21.34260594739309
  C         -23.24358839313014     15.72152320046279    -22.29915667235920
  C         -24.37867528070445     16.54694527590538    -22.37875641970388
  C         -25.41818830889986     16.32153425151239    -21.46215800986254
  C         -25.34694326957978     15.29491444218630    -20.53620916551035
  C         -23.32915919047038     18.26596656034513    -23.73883072746652
  C         -22.08015545121973     17.61993367818312    -23.82774966174646
  C         -20.95122627430805     18.29930297188606    -24.24601396256033
  H         -19.99805728796903     17.78096878235251    -24.30617443138758
  C         -21.03045118456184     19.65514768995411    -24.61713377240156
  C         -22.26992239023740     20.30744405388968    -24.51875336507425
  C         -23.39270539738370     19.62795249429321    -24.07623053455851
  H         -22.26195990272534     14.09987142255520    -21.28453100730750
  H         -26.29055292051100     16.96470919899223    -21.45986582630165
  H         -26.17155008422468     15.17675906521000    -19.84145157051098
  H         -22.34731491639167     21.35819670527062    -24.77946977462843
  H         -24.32749475093407     20.16913518028106    -23.99049745309805
  C         -19.87169904915965     20.33263553695704    -25.04788289272872
  C         -18.85731420358008     20.89255972588981    -25.41508700191378
  C         -17.65111472721755     21.49483628172057    -25.82682551220398
  C         -16.46449844154087     20.74894162525504    -25.77106817711881
  C         -17.57668099714208     22.81831472474111    -26.29200361901730
  H         -16.45848660586215     19.72514463782588    -25.40315765265557
  C         -16.34785127027448     23.33218562798203    -26.67228618764674
  H         -18.47547897469723     23.42384099701175    -26.34859430146054
  C         -15.21356343752783     22.53931795735108    -26.58596639102646
  H         -16.25704524269233     24.35029701527704    -27.03508892062037
  H         -14.23024831143612     22.90356143041085    -26.86649097309996
  N         -15.29058460175733     21.27133302602553    -26.14014912083955
  C         -24.80557291345753     11.92474329242240    -17.84977645350515
  C         -25.92640386522080     11.34803688913618    -17.24518370034075
  C         -23.54431026895191     11.39399428926006    -17.55578189597528
  C         -25.76516816195917     10.24866832989530    -16.41726034099273
  H         -26.91634824550044     11.74937061033067    -17.44745279781456
  H         -22.63870018582085     11.81530622654150    -17.97970275320509
  C         -24.49269330697865      9.76051229676848    -16.18057829375971
  H         -26.61376034994138      9.76429706816152    -15.94632768465549
  H         -24.31093873453477      8.90589179102384    -15.53068995282313
  N         -23.40561650739067     10.34188255325338    -16.73687384314915
  N         -24.46798295050586     17.56035673271528    -23.34258521567472
  Pd        -13.61373392967239     20.12109321958436    -25.99253921206697
  S         -18.55032236594320     18.87870760544804    -17.75039818249671
  S         -16.55982246728758     10.86271647572975    -24.21566568148182
  S         -21.96212281190906     15.87554906622435    -23.52015077208717
  S         -13.11806284540903     13.92350599950378    -18.42590083284999
  Pt        -21.58200262011740      9.55154849859064    -16.25309467726312
  C         -16.95585974579691     20.51573242131769    -13.93688391822184
  H         -16.03800499726366     20.14773927126211    -13.45751726240390
  H         -16.84552707635016     21.58175205579975    -14.14752048102558
  H         -17.79277332023860     20.39249842941889    -13.24611927521717
  C         -17.86326563166063      8.31641629020729    -27.61678581036365
  H         -18.82610917687309      8.43481448929449    -28.13271044115303
  H         -17.05382770073330      8.43486314575967    -28.34047564571327
  H         -17.80080439768612      7.30732854464136    -27.20417579249819
  C          -9.72083928314159     11.08093684126055    -18.12803972481878
  H          -9.57719522746279     10.23081916820330    -18.80946004088083
  H          -8.84550121669202     11.73188888317545    -18.18038213778768
  H          -9.80359852112434     10.70772081239787    -17.10487631404902
  C         -25.77795784878069     18.16276357472222    -23.59252162520354
  H         -26.04891602425169     18.91954090806298    -22.84350609340484
  H         -25.77212294814122     18.62531244975845    -24.58184726166305
  H         -26.53392764155653     17.37477031178663    -23.59355570901691
  C         -20.93310762208869      7.43628755328791    -21.26585177365273
  H         -21.19332095459774      6.63013558886458    -21.96383514510760
  C         -24.98994395161789     13.00730215063638    -18.81035419164110
  H         -26.01961396774290     13.38017348053189    -18.88413326184292
  C         -20.17651173877675     14.27722957115694    -13.81736918763993
  H         -20.14980217236012     14.82877138936325    -12.86852999224889
  C         -16.11963028888284      8.95345148657747    -16.04496369594383
  H         -15.28562425196305      8.37389580521369    -15.62694968283657
  N         -15.95621253454665      9.99569384595293    -16.77596213564035
  N         -20.13807430275945      8.40331527103221    -21.54963750869983
  N         -24.02178823888951     13.43735317020262    -19.53571862404896
  N         -19.75912595414619     14.77447274097388    -14.92524213186004
  Br        -23.52780499289549      6.98556833084633    -13.66514443743848
  B         -19.39189129647588     12.32687946004300    -18.55348435245461
  F         -19.50198145916711     11.07254161500138    -19.18601204757777
  F         -18.74696946328699     12.17801930889966    -17.30963135157688
  F         -20.67380749119909     12.87456033208148    -18.35258398347771
  F         -18.63693609659964     13.19211368868986    -19.36645983008792
  Br        -15.37511854150824     17.87075870189215    -23.63841127462630
