# Supplementary material for: A Robust Heterometallic Pt2Pd2L8 Double Cage Catenane
Source: Angew Chem Int Ed Engl. 2025 Sep 30;64(47):e202516952. doi: 10.1002/anie.202516952 (PMC12624329; doi:10.1002/anie.202516952)
Supplement: Supplementary file 3 — Supporting Information [file ANIE-64-e202516952-s003.zip › XYZ calculations files/2Br+BF4@io-Pt2Pd2L8_opt_r2scan-3c.xyz]

403
Coordinates from ORCA-job io-Br-opt_r2scan-3c-SMD E -19015.309758615276
  C         -19.07747174539407      3.88686276628173    -15.90051271375260
  C         -18.28884805016451      5.03845929028456    -15.77273338741498
  C         -17.25112570488892      5.28704623770421    -16.65502393507946
  C         -16.99509595245303      4.42676665341521    -17.73723732735569
  C         -17.83459507083649      3.31351472417887    -17.89955872864694
  C         -18.84390143485109      3.03613559420819    -16.98999604060884
  C         -15.60677478373700      5.99519600765349    -18.97445504507565
  C         -15.72892658719360      7.04025569299741    -18.03691601629989
  C         -15.39463935728658      8.34330707124334    -18.36437289215901
  H         -15.51077441392490      9.13475723300019    -17.62955595360760
  C         -14.86254455331279      8.64276434268735    -19.63181826472073
  C         -14.73404013871956      7.60521443231345    -20.56894764292604
  C         -15.12360712381336      6.31355125262488    -20.25404579791355
  H         -18.48895021978789      5.72572455697630    -14.95568448833947
  H         -17.71350354042796      2.66247806665155    -18.75778388641242
  H         -19.49078142031363      2.18281531658570    -17.17035172167285
  H         -14.34636973592210      7.82201937883761    -21.55959268034988
  H         -15.04296087367249      5.54638912465141    -21.01478743922344
  C         -14.50344290059418      9.96363913024339    -19.98289337081511
  C         -14.22774138612744     11.08865142067795    -20.35105433380856
  C         -14.06172670232520     12.36888135348034    -20.92709743583803
  C         -15.10653396713121     13.29951961152690    -20.84016760255951
  C         -12.93832640407235     12.70280295469217    -21.69809436399784
  H         -15.99631134601916     13.08887084698052    -20.25372774525368
  C         -12.91873341952007     13.91346347880193    -22.36925619519621
  H         -12.11420890541201     12.00167962415777    -21.78518273340602
  C         -13.99814078215223     14.77765879137419    -22.26089574169411
  H         -12.07454602671614     14.19774216744933    -22.98817726431657
  H         -14.03511655167315     15.73431272028367    -22.77931932759985
  N         -15.06263276792090     14.46371160053833    -21.49927922436525
  C         -21.73123954157370      2.34454855906737    -13.85600363443711
  C         -22.16796120085300      1.04109105085621    -13.59953053686514
  C         -22.43094995023076      3.40723244463629    -13.27462449501315
  C         -23.27284261537648      0.83684702770136    -12.78756507521526
  H         -21.64122395194760      0.19868486055439    -14.04005397452495
  H         -22.15029858688057      4.44479938244130    -13.44582644013721
  C         -23.92041351872954      1.93043551842490    -12.24384571569764
  H         -23.63946705905337     -0.16042270777915    -12.57072279164982
  H         -24.79038651259382      1.82598563217204    -11.60397808091327
  N         -23.49500232837536      3.19096638436830    -12.48770639303423
  N         -15.94109604787914      4.68315916345670    -18.62712510364475
  C         -19.08298846941422      8.83846362661625    -10.20791352926292
  C         -19.37098517551755     10.03419507496940    -10.88005034426001
  C         -18.40757925990014     11.01781797856431    -11.01797531130036
  C         -17.09927885977692     10.82665753390242    -10.53998084959530
  C         -16.80018249073384      9.59939171274927     -9.92779443628292
  C         -17.77552010872994      8.62992238016076     -9.74701323221887
  C         -16.10417212558125     12.64311706780414    -11.81926513203290
  C         -17.30204989830193     13.01368282741757    -12.46247498581578
  C         -17.29678375625317     13.83052612108546    -13.57988999673439
  H         -18.23265361408393     14.09304731413551    -14.06496128419055
  C         -16.08961377396535     14.36928643449538    -14.05972556089524
  C         -14.89212357677189     14.00604288199278    -13.42265947511111
  C         -14.89847973821027     13.13762152019520    -12.34306015072417
  H         -20.37064444213480     10.18674038052621    -11.27834085110903
  H         -15.78776931573450      9.38527084634701     -9.60485139735062
  H         -17.49389736122480      7.68232747323703     -9.29740985423374
  H         -13.94809189161454     14.39229213250946    -13.79441808439422
  H         -13.95152204943311     12.85349845038075    -11.89967190507023
  C         -16.06440332758249     15.23014227407476    -15.17940763296882
  C         -15.96953653695232     15.94192759136341    -16.16012655304249
  C         -15.72739309419438     16.61231535966651    -17.38022500475256
  C         -16.28613034070310     16.10756789926914    -18.56189762843606
  C         -14.83293703367308     17.68920398900467    -17.47660325526934
  H         -16.98811398461211     15.27883329007621    -18.53928074096092
  C         -14.50234533631681     18.17887683253123    -18.72860990017015
  H         -14.38575421267579     18.10329021996897    -16.57847409052409
  C         -15.06438658888523     17.60830238821122    -19.86084542757026
  H         -13.80030519500546     18.99803262588784    -18.84221877113708
  H         -14.82310777397660     17.94580318031872    -20.86730128132248
  N         -15.94641796794598     16.59679081900934    -19.76038305188760
  C         -21.13530333646389      5.94341807465645     -9.20689573280075
  C         -21.13811950641448      5.00837333491386     -8.16753980458781
  C         -22.10935520750586      5.83298144788601    -10.20479417390918
  C         -22.09622794118532      4.00602167615782     -8.15302170634680
  H         -20.39049296560001      5.07252105751145     -7.38122323504420
  H         -22.15015439030059      6.51863849251714    -11.04922651800780
  C         -23.03422001609688      3.95496470945244     -9.16748889812389
  H         -22.12636486499674      3.26311205233395     -7.36351971923275
  H         -23.80536635970008      3.19239598890840     -9.20221845557989
  N         -23.03250518651507      4.86190753699596    -10.17100500985008
  N         -16.12681472163968     11.82806128663201    -10.68416018437580
  C         -25.80000110021734     11.46430289655390    -12.47532242065105
  C         -25.58802592911509     11.68695270599058    -13.84309031137121
  C         -25.49817851407012     12.97364457053509    -14.34538684314160
  C         -25.55517675093725     14.09188620813629    -13.49536804108013
  C         -25.70909031168333     13.85897037220687    -12.11940406176757
  C         -25.84887671896636     12.57335476744281    -11.61877659027954
  C         -24.61735517976305     15.66447456059104    -15.10050877890403
  C         -24.43937019491476     14.71099755058305    -16.12247237628479
  C         -23.63688985897882     14.97308145755896    -17.21943610195886
  H         -23.50587788958202     14.21726980809218    -17.98852114052530
  C         -23.02878309079620     16.23192353955583    -17.37096375596469
  C         -23.19940517928549     17.18627038258190    -16.35568866200979
  C         -23.95516450231495     16.89648232712122    -15.23093580908943
  H         -25.50968492923573     10.83207775376507    -14.50967495547993
  H         -25.69705775128955     14.68926580883255    -11.42262215653662
  H         -25.93106172368129     12.43759654311032    -10.54450630187814
  H         -22.71666773289058     18.15484135942300    -16.44230959942543
  H         -24.03329974947516     17.64552084467370    -14.45193926638930
  C         -22.23652503281625     16.53060154703613    -18.50238207170000
  C         -21.51862221301958     16.83453985374410    -19.43470756211969
  C         -20.53939956877192     17.23609370189440    -20.37194361910358
  C         -19.40189510361086     16.43992371207586    -20.56375521404124
  C         -20.60003837718408     18.47585015568852    -21.02603547699505
  H         -19.31027526446604     15.47044896011357    -20.08296471550735
  C         -19.52483334241512     18.88212931272191    -21.79702557603325
  H         -21.46901691947098     19.11322629984707    -20.89688339216959
  C         -18.41574675512880     18.05825889606094    -21.91922100737945
  H         -19.52937617804933     19.84142394391539    -22.30325116942969
  H         -17.54155014400344     18.34023293534577    -22.50332125783999
  N         -18.37429102738859     16.85713346723390    -21.31372224528127
  C         -26.35508747991002      8.43384636500347    -10.45100755310198
  C         -27.02912611437323      8.09802520301301     -9.27309719168300
  C         -25.61913709468443      7.43902531073659    -11.10316948050141
  C         -26.95246747934468      6.80083815523560     -8.78853140158464
  H         -27.60565329653078      8.85337689265090     -8.74558298901811
  H         -25.05678192955617      7.64182632789854    -12.01274993464220
  C         -26.20830612877633      5.86389398984155     -9.48153538835327
  H         -27.46204757202741      6.50622281275863     -7.87763633815300
  H         -26.11442503065186      4.83725537151620     -9.14331955196075
  N         -25.55718354080603      6.18975373229798    -10.62132243468550
  N         -25.44670609833873     15.39343992929076    -14.00826894310735
  C         -25.85798781487384      6.49078281256477    -18.16617927953856
  C         -24.60496075281926      6.64491834983818    -18.77509532061482
  C         -24.49122704244858      7.24327041658258    -20.01804255381333
  C         -25.61585365078086      7.76848415039295    -20.67844061960206
  C         -26.85899738771589      7.66364093896499    -20.03492098484616
  C         -26.98364344796109      7.02091398970564    -18.81252805503235
  C         -24.35769483480866      9.14890249711995    -22.23742016723475
  C         -23.09282919302109      8.78651938810286    -21.73385796140800
  C         -21.95956124537809      9.51919572802922    -22.04112488823925
  H         -20.99685235443700      9.22672641797632    -21.63295917224449
  C         -22.03695768527828     10.61300543255175    -22.92102705327040
  C         -23.29408838530587     10.98125527979075    -23.42568994447480
  C         -24.43399836917646     10.27915050894667    -23.06768455887850
  H         -23.72158126897502      6.27002640737262    -18.26502982691514
  H         -27.74105050716212      8.10912721889524    -20.48041821045657
  H         -27.95791039883252      6.99193265833889    -18.33409873338887
  H         -23.37758392105732     11.83773762446729    -24.08770877173286
  H         -25.39127605659381     10.61396604154556    -23.44914291069571
  C         -20.88321676977818     11.34967976301452    -23.27252233333347
  C         -19.93170534613110     12.03913206661677    -23.58234920856425
  C         -18.94298494000844     13.00666131771586    -23.87340487637580
  C         -18.30905625658003     13.67741724495358    -22.81886354178104
  C         -18.66504856922521     13.42014832655369    -25.18500624136795
  H         -18.49117583215230     13.39636582918594    -21.78535358455566
  C         -17.81493666580172     14.49446773509547    -25.38558447670156
  H         -19.14021339554345     12.91896711285917    -26.02229774102202
  C         -17.24149271168987     15.13099703814312    -24.29479043912993
  H         -17.59399238012438     14.85497684021245    -26.38444921315479
  H         -16.57866737788774     15.98828356118797    -24.39948500256542
  N         -17.48783823410723     14.71098430403882    -23.04048095017400
  C         -27.00315246292385      4.81847525410816    -15.08645559089012
  C         -28.14895301386200      4.13865381935972    -14.66250536280571
  C         -25.95584048518186      4.99108871084584    -14.17511820634621
  C         -28.21417323513641      3.65267004778584    -13.36549478072285
  H         -28.97884307020409      3.99612269452517    -15.34970632403963
  H         -25.04865622286615      5.53238342264260    -14.43678239779540
  C         -27.14192969929263      3.85177231934299    -12.51587268646527
  H         -29.08696002951996      3.12024368341846    -13.00373704512288
  H         -27.14311272999187      3.49266782723736    -11.49211280561941
  N         -26.03494069798273      4.51241392923950    -12.92565312672155
  N         -25.49056098340561      8.38879809422091    -21.93092590082167
  Pd        -16.69911730501624     15.68869855461585    -21.42875536998876
  S         -25.38096783086475     13.20617414262840    -16.10110431416465
  S         -16.17705472470294      6.67039641840362    -16.35824223250627
  S         -22.90721898475472      7.27635502504321    -20.81917689401390
  S         -18.86358032965009     12.57178207759474    -11.74348530558957
  Pt        -24.50151203524393      4.72861731778803    -11.58858650327806
  C         -25.83674151249101     16.50699957593164    -13.14350419151219
  H         -25.05247813412258     16.78361944513372    -12.42503519670220
  H         -26.07242339043196     17.37334680330213    -13.76535754948315
  H         -26.74031785748384     16.22995552808905    -12.59623580915219
  C         -15.51586496631522      3.60228864785580    -19.51671447417027
  H         -16.16169997746433      3.49809945944006    -20.39983717914097
  H         -14.49198953458430      3.79465949820735    -19.84472606587412
  H         -15.52080288569666      2.66358045163110    -18.95868517831055
  C         -14.90708253698025     11.72091206075356     -9.88373067494004
  H         -14.16810563522548     11.03569030943054    -10.32202891220776
  H         -14.45894320189312     12.71213534704537     -9.78435505487490
  H         -15.17140303585924     11.36829803152139     -8.88469289546192
  C         -26.70718017542848      8.61543323094348    -22.71088152323247
  H         -27.26340191570803      9.50565054887198    -22.38535283971307
  H         -26.43729538251195      8.72948349989873    -23.76306523861382
  H         -27.35291490937091      7.73916179147027    -22.62200806855583
  C         -20.57755980862194      2.55439280818596    -14.72718146754252
  H         -20.13048440577479      1.63711030661044    -15.13418581160635
  C         -26.93216554818115      5.33973797289847    -16.44939173663576
  H         -27.83648038885378      5.19365497187597    -17.05586854308834
  C         -26.41232584339116      9.80278608230343    -10.95850966812040
  H         -26.98578193047042     10.50960811499124    -10.34340458722894
  C         -20.12260547617414      6.99598741048628     -9.23036766046599
  H         -19.39791072783339      6.96642451209824     -8.40507149268073
  N         -20.10736461719599      7.88934478139801    -10.14945815503239
  N         -20.12287762026409      3.72534841180812    -14.98423799010471
  N         -25.87484812582178      5.91309673910974    -16.89326800710510
  N         -25.82959961708667     10.13286890489903    -12.05171375374989
  C         -18.04804348858442      8.87116327635375    -22.21751076823844
  C         -17.07539280265209      9.85281639604199    -22.44917050217385
  C         -16.53390902401956     10.01438820889321    -23.71424336999888
  C         -17.01349742068405      9.28227908344942    -24.81523621470654
  C         -18.05357982880129      8.36927631213671    -24.58972466302233
  C         -18.54239545124644      8.14511205087165    -23.31002178698650
  C         -16.04679103040471     10.74312490761395    -26.50047366513090
  C         -15.44427779103784     11.62291383813599    -25.57900338107872
  C         -15.01868825573898     12.88142783435819    -25.95943726313089
  H         -14.57502721669057     13.54830209855187    -25.22523572793633
  C         -15.15106017096195     13.30532815646857    -27.29505809166223
  C         -15.74244172660069     12.43077344556285    -28.22115353400857
  C         -16.19314593149389     11.18113529370576    -27.82750070031517
  H         -16.70288502547617     10.44418404999514    -21.61664479821848
  H         -18.49637628237162      7.82924416300017    -25.41869320327038
  H         -19.35599551780945      7.43887738698350    -23.17101404440567
  H         -15.87067918448740     12.74589348555201    -29.25194289938967
  H         -16.67281116041130     10.54687257914638    -28.56364820916606
  C         -14.75810796978438     14.60967949467848    -27.65890336707497
  C         -14.44564279624053     15.75046603508586    -27.93966932160592
  C         -14.10515564729969     17.08902936075386    -28.22369389938628
  C         -13.83956630685097     17.96932979419412    -27.16417133214509
  C         -14.03392017382067     17.59303488451305    -29.53341755398667
  H         -13.89531548297087     17.63955614523497    -26.12916468816640
  C         -13.71073925990099     18.92558895630385    -29.72808971702169
  H         -14.23296794493247     16.93890223914919    -30.37615147916413
  C         -13.46881988233114     19.74132658216464    -28.63335452275664
  H         -13.64754869628795     19.34472391709253    -30.72648568855038
  H         -13.22109581644062     20.79286740802484    -28.73933229725377
  N         -13.53721930491937     19.25396669409934    -27.37999564263893
  C         -19.57916363097887      7.33900306480478    -19.24651634649927
  C         -20.07370698748893      6.06588296599021    -18.94663938264898
  C         -19.84427973625824      8.38338919759558    -18.35743823747692
  C         -20.83456753825110      5.88232821772515    -17.80379797530283
  H         -19.88507010835067      5.24010691866922    -19.62781908802688
  H         -19.48606999958357      9.39217126269958    -18.53911734060353
  C         -21.07406020302809      6.96006472767379    -16.97007736008347
  H         -21.25384169636591      4.91488565611447    -17.55139808259037
  H         -21.66798809647408      6.87451552177577    -16.06069423950132
  N         -20.57287361130347      8.18411335866455    -17.24920173074343
  N         -16.46862573038456      9.47434381311203    -26.09581815051738
  C         -14.29641895207942     11.48498603854156    -16.18266216984104
  C         -14.16646237381678     12.74310657640711    -16.78643634226280
  C         -12.92363598987203     13.20037225363722    -17.19231381821152
  C         -11.78290936970454     12.38105309153280    -17.11719948775267
  C         -11.94065755522163     11.08854548665666    -16.59604162261667
  C         -13.16672706256736     10.65780539031921    -16.10905705606316
  C         -10.44979575450390     13.70905723984945    -18.65808618663203
  C         -11.43916918521078     14.68932207995126    -18.87636658202625
  C         -11.36329947723833     15.56087478804946    -19.94629926434227
  H         -12.14669935345564     16.29771580255671    -20.10113750466090
  C         -10.27104698784850     15.50870360158478    -20.83266814423666
  C          -9.28206363876927     14.53437292823144    -20.62196312240116
  C          -9.37848344051830     13.64421048689013    -19.56475712601213
  H         -15.04173244131812     13.38051888658719    -16.88090094170824
  H         -11.10292986829972     10.40111979802292    -16.57474543810173
  H         -13.25411974334467      9.64564933576808    -15.72452963214855
  H          -8.44318303991784     14.46303089263010    -21.30711326522826
  H          -8.61081853799385     12.88772025112525    -19.45212920827610
  C         -10.21899919385086     16.38143246483099    -21.93878252042763
  C         -10.20594736725672     17.12175977525705    -22.90286644268589
  C         -10.22439918434009     17.96764256167500    -24.03087318478342
  C         -11.38415644820291     18.69967544991342    -24.32524053627866
  C          -9.12412768577583     18.10048823416030    -24.89490598051839
  H         -12.27253635014831     18.62595263307974    -23.70162586636696
  C          -9.22427652629699     18.93723283901941    -25.99377735902243
  H          -8.21107535799676     17.54842551235467    -24.69659236770401
  C         -10.40543423684398     19.62427621113990    -26.22897321837996
  H          -8.39253949476695     19.06141678620266    -26.67887880855839
  H         -10.53115925827520     20.28346666048589    -27.08219320716442
  N         -11.45695701881457     19.49421682486830    -25.39850079223627
  C         -16.98473706882785      9.67544294195213    -14.44858789951085
  C         -17.03410803103872      8.67986239974599    -13.46831207069427
  C         -18.15269624191820      9.97585450665674    -15.15426726164925
  C         -18.22308219310342      8.00636576351280    -13.24229010466697
  H         -16.13468208321560      8.42276628317553    -12.91485523285396
  H         -18.16958629341141     10.73904453779742    -15.92686854946938
  C         -19.34346198865008      8.34427736370189    -13.97983215478350
  H         -18.29437992420627      7.21506691271571    -12.50428637213986
  H         -20.30330860211730      7.84821632898800    -13.84126454788543
  N         -19.29781282272704      9.32091800828898    -14.91385549240050
  N         -10.53493809310643     12.84645637716448    -17.56236012584718
  C         -19.71205283485612     16.50656034516178    -15.19360225741023
  C         -19.43454164693946     17.08778320330629    -16.43816852014683
  C         -18.92788592692482     18.37499530275435    -16.51285376542134
  C         -18.57476645564752     19.09041121608130    -15.35419236706765
  C         -18.76227127320071     18.45897046945760    -14.11579049107737
  C         -19.34862815150260     17.20377091498660    -14.03320969069389
  C         -17.23003114852160     20.75514306536330    -16.51451438803424
  C         -17.46404174354022     20.23732299167868    -17.80423924414984
  C         -16.68107487558965     20.60910184360779    -18.87995649039293
  H         -16.87543471570824     20.18805948038864    -19.86260616185673
  C         -15.63554420620748     21.53707922211677    -18.71606049353938
  C         -15.39141872658796     22.05246976943614    -17.43294529114809
  C         -16.16571246418633     21.65865284796787    -16.35368532103820
  H         -19.67710858531856     16.54171625608547    -17.34562256918936
  H         -18.44379393736295     18.94485082585464    -13.20088764631717
  H         -19.46936847900921     16.74095450998143    -13.05795855291787
  H         -14.57593375859682     22.75234627924686    -17.28029597803260
  H         -15.93100561677448     22.05635660460943    -15.37348450497962
  C         -14.83041177060886     21.87761445490489    -19.82195845943162
  C         -14.14854713462045     22.12733861288857    -20.79685330422314
  C         -13.36523616404720     22.35283812696855    -21.94722840707043
  C         -13.58202187014576     21.55795287249815    -23.08300246784319
  C         -12.36007040529106     23.33225033531683    -22.00950903884237
  H         -14.33862304542598     20.77573459983215    -23.08704093730549
  C         -11.62531304503797     23.47198103366221    -23.17526930911168
  H         -12.16696994113708     23.96530451396242    -21.14947575708647
  C         -11.88681621677289     22.64490487090131    -24.25704190268245
  H         -10.84223016899247     24.21833843926303    -23.25553101568567
  H         -11.32873569250508     22.71382837258055    -25.18549344660312
  N         -12.85321913391811     21.70940387386407    -24.19350733222523
  C         -21.49204865238151     13.51419966910104    -14.02060672529448
  C         -22.19066921255744     13.17826100398641    -12.85696409908897
  C         -21.15360558475045     12.49345338713591    -14.91243889728045
  C         -22.49569215067292     11.85058294556381    -12.60528311176421
  H         -22.45728598754303     13.95419456014355    -12.14401007886953
  H         -20.60708011401443     12.69798667988755    -15.82810169942356
  C         -22.12923676679005     10.88527337604356    -13.52594667064167
  H         -23.01330818334668     11.54940327027371    -11.70150197181204
  H         -22.34773488074685      9.82760567010473    -13.38350064549323
  N         -21.47779244857642     11.21669527644469    -14.66334751278902
  N         -18.04605584430281     20.38814873178400    -15.44209462961292
  C         -23.36427591066323     13.86520815898087    -21.05079649490276
  C         -22.31018599183468     14.24901257601965    -21.89074523326148
  C         -22.49744520860152     15.23890166495578    -22.84183420771931
  C         -23.70247295380507     15.96071509003424    -22.91893764862080
  C         -24.71511061763914     15.63869007051213    -22.00376161704132
  C         -24.56272965125197     14.59021495885798    -21.10688311684711
  C         -22.80300813980984     17.76527680361808    -24.28460782821450
  C         -21.50577492942636     17.22325406913414    -24.38054630125476
  C         -20.43605534870973     17.99103644971527    -24.79916799261550
  H         -19.44304453532388     17.55335067430556    -24.85400183279673
  C         -20.62183235237788     19.33789702098365    -25.16325603803411
  C         -21.91110015672636     19.88613150723458    -25.06813131846683
  C         -22.97571280022235     19.11764634536236    -24.62553991432922
  H         -21.36333722331043     13.71942710909377    -21.83156494968769
  H         -25.63475484587146     16.21192654041986    -21.98209514358439
  H         -25.36534167175319     14.37370461996713    -20.40770058714177
  H         -22.07259621638945     20.92859904704640    -25.32362002313031
  H         -23.95038517758585     19.58306329347407    -24.53820855936567
  C         -19.50951604702574     20.11369901385950    -25.54832451278934
  C         -18.52188136370879     20.75825112554822    -25.84324091500245
  C         -17.33750307191373     21.46333097553154    -26.14055262473017
  C         -16.10170503922971     20.83312488497469    -25.93147686135434
  C         -17.33119872074460     22.78225398229378    -26.62410849093641
  H         -16.04445232477234     19.81749517076987    -25.54586277697521
  C         -16.11864458773934     23.40589315040281    -26.86798938734093
  H         -18.26889594698776     23.29989049801560    -26.79906209488140
  C         -14.93395850258789     22.72651630047389    -26.62718578915206
  H         -16.07984184801110     24.42361695449693    -27.24109988803419
  H         -13.96272120828912     23.18134892880646    -26.79528669011725
  N         -14.94517682797203     21.46153449060656    -26.16621051133157
  C         -24.00192305065934     11.08439390404125    -18.73260360525936
  C         -25.14710841102847     10.40541808737633    -18.30629409806410
  C         -22.80625222856456     10.87549114460869    -18.04075351848057
  C         -25.07388671512083      9.57778679058963    -17.19783692825550
  H         -26.09010348119652     10.55761414224577    -18.82491667909713
  H         -21.88770182458231     11.37649399899563    -18.32843934596175
  C         -23.86180907825096      9.41763664747612    -16.55120370477819
  H         -25.94629441366250      9.05498487916799    -16.82275143919370
  H         -23.74691954913358      8.77822308447847    -15.67692634707010
  N         -22.74933596898174     10.05387960323820    -16.98260571338148
  N         -23.87733697404776     16.97028195970321    -23.87934787478470
  Pd        -13.20000749320750     20.47897175121100    -25.78340264322945
  S         -18.85260301522339     19.17291524116713    -18.09579531877288
  S         -15.12770340767894     11.07795821452116    -23.92008736741917
  S         -21.23830182509133     15.49847631158189    -24.06492419026440
  S         -12.75372120475992     14.89223364183665    -17.70111222667735
  Pt        -21.00301788228313      9.72054861983702    -15.96999128750477
  C         -17.98735634128979     21.19015399685067    -14.21978542235620
  H         -17.12975213239259     20.93420771855988    -13.58212748677868
  H         -17.92829125656226     22.24659175976031    -14.49048071426761
  H         -18.90958523027219     21.03894124984672    -13.65468366755312
  C         -16.77316388565161      8.48373710228405    -27.12820642588088
  H         -17.76840642242080      8.62261464012675    -27.57315741338829
  H         -16.01817761420800      8.54953087249742    -27.91473957738992
  H         -16.71581162090671      7.48596213166813    -26.68761320721496
  C          -9.34409472009230     12.08276795030616    -17.18953752514396
  H          -9.19589442654580     11.19264931570297    -17.81665046643299
  H          -8.46773262945066     12.72872561324745    -17.27377419371616
  H          -9.43491469735613     11.77286257963063    -16.14607804294060
  C         -25.23264974117985     17.46890112573232    -24.11276463778368
  H         -25.55605443834868     18.19456092319576    -23.35357145323604
  H         -25.27186715279442     17.94080824729432    -25.09680128009438
  H         -25.92455287158459     16.62386553894379    -24.11626245046011
  C         -18.89113453754599      7.55396391911446    -20.51600172129001
  H         -18.73224573259201      6.65035641527321    -21.12142799655019
  C         -24.10965798294857     12.05729200568664    -19.81596856917287
  H         -25.09455404642156     12.11279386652216    -20.30045313704231
  C         -21.04689148735720     14.89043783163076    -14.21673775928528
  H         -21.39357676323320     15.60880237175579    -13.46090854291092
  C         -15.70138066158377     10.28700583466355    -14.78090753750059
  H         -14.85491302538398      9.97742761064340    -14.15139981731654
  N         -15.57228273376939     11.08593406915341    -15.77552395721298
  N         -18.53758245788635      8.72090559289139    -20.91468395994247
  N         -23.13589838001201     12.82780783352142    -20.13950941535025
  N         -20.26024101998983     15.21990847830996    -15.17516323470382
  Br        -22.90754050099484      7.13712573217184    -13.65554910525299
  B         -18.44609460422064     12.40812053490015    -18.56498735539229
  F         -17.43974672727419     11.44503949711524    -18.75548001304574
  F         -18.42944313198537     12.86183561116352    -17.23171140174578
  F         -19.70388598227841     11.84610169270459    -18.86234593229632
  F         -18.21524767850689     13.50202467269418    -19.43255396875157
  Br        -15.02588365661856     18.12805639990712    -23.61223407491588
