# Supplementary material for: A Robust Heterometallic Pt2Pd2L8 Double Cage Catenane
Source: Angew Chem Int Ed Engl. 2025 Sep 30;64(47):e202516952. doi: 10.1002/anie.202516952 (PMC12624329; doi:10.1002/anie.202516952)
Supplement: Supplementary file 3 — Supporting Information [file ANIE-64-e202516952-s003.zip › XYZ calculations files/2Br+BF4@oo-Pt2Pd2L8_opt_r2scan-3c.xyz]

403
Coordinates from ORCA-job oo-br-opt_r2scan-3c-SMD E -19015.308800514038
  C         -20.96721931030562      3.23477937887141    -17.00694196254147
  C         -20.13111063272480      4.35433642629204    -16.89693561394147
  C         -19.04509383135667      4.51446999960465    -17.73955062307799
  C         -18.74137367789114      3.55575009239843    -18.72140263931279
  C         -19.56513814140309      2.42203828311407    -18.80761333657346
  C         -20.65187765962489      2.25771470386755    -17.96204404093186
  C         -17.31548607053708      5.00855512339397    -20.03896979114677
  C         -17.48638788813320      6.13683085110846    -19.21120795723656
  C         -17.18139420125584      7.40926485682032    -19.66026832513866
  H         -17.33707629745144      8.26703797745305    -19.01194956177559
  C         -16.63739538392515      7.59851774609864    -20.94462785196676
  C         -16.44761938184556      6.47636595593019    -21.76640735012569
  C         -16.80136474398341      5.21019757395773    -21.32982748039277
  H         -20.36175480162927      5.11090877350266    -16.15190681629109
  H         -19.36117060563657      1.65562194112973    -19.54639275350271
  H         -21.24941765501572      1.35605173240068    -18.05391640034948
  H         -16.04406836221095      6.60577855656631    -22.76567569851169
  H         -16.67552470809648      4.37272966507122    -22.00567985948074
  C         -16.32451016719439      8.89477610173088    -21.40452504866439
  C         -16.07414008247011     10.01224362539319    -21.81152228339570
  C         -15.73962960159080     11.30981960432714    -22.25135340219324
  C         -16.38957470943821     12.42511566768640    -21.70309984386684
  C         -14.72585051052552     11.53346050522183    -23.19828659915939
  H         -17.19064068592815     12.30847266364627    -20.97899861955528
  C         -14.37917282257564     12.83340041045322    -23.51858066761024
  H         -14.21021485276781     10.69029973081693    -23.64685513545287
  C         -15.05052092693415     13.89223825889604    -22.92340673252442
  H         -13.58701338869865     13.04303459367573    -24.22959060550533
  H         -14.81714152855330     14.93199096979884    -23.14870982475572
  N         -16.04536428643004     13.67276547701633    -22.04477566498542
  C         -24.26829844310441      2.48037971380466    -15.54287799460140
  C         -25.30005970662575      1.56113477530549    -15.75542612115422
  C         -24.39990165163115      3.39311230606647    -14.49391177484599
  C         -26.40028879093406      1.56397488503102    -14.91090113705684
  H         -25.23147773039053      0.84876112323949    -16.57340587876035
  H         -23.65216430496691      4.15968188350690    -14.31284597188226
  C         -26.46622996665949      2.49066488748348    -13.88659630745109
  H         -27.21325835817248      0.85783054290182    -15.03976642609109
  H         -27.30815911640767      2.53664603165323    -13.20397271222844
  N         -25.47776672948092      3.39390046996007    -13.69638273166066
  N         -17.63937886878921      3.73089252299106    -19.57221956305960
  C         -19.53420269625613      7.52067104550573    -10.65896382379890
  C         -19.63885801605803      8.74577902320893    -11.33195042271598
  C         -18.58114627890755      9.63829688757515    -11.34688938965326
  C         -17.37728091696959      9.34903515812210    -10.68138061500613
  C         -17.28999558276076      8.13430044710619     -9.98289561306175
  C         -18.34989685363498      7.23997760498812     -9.96306227457980
  C         -16.04818368756898     10.99245300312281    -11.87161526558051
  C         -17.10679282385478     11.44427300121018    -12.68566173195953
  C         -16.86662575682418     12.16058831414403    -13.84473920404774
  H         -17.69719997645687     12.48265169957116    -14.46705434961802
  C         -15.55027412355903     12.50361599866500    -14.20790727489252
  C         -14.49323895682156     12.07102622370349    -13.39138893774372
  C         -14.73698917916103     11.31239458443562    -12.25834970416017
  H         -20.55807680239088      8.97814683900494    -11.86320584091948
  H         -16.38333744597668      7.87695726054203     -9.44760375232327
  H         -18.24468631071403      6.32177425227092     -9.39367285523570
  H         -13.47103388555769     12.31290335586481    -13.66466210771959
  H         -13.89346046992721     10.96600274451786    -11.67324661896115
  C         -15.30012082241062     13.23830264700986    -15.38588520821144
  C         -15.07956129412701     13.85728295342597    -16.40843973012224
  C         -14.84632735120990     14.60492387721884    -17.58161930903293
  C         -15.79586025203256     14.59798731709122    -18.61402158408929
  C         -13.70133142290711     15.40331092038136    -17.74135210353440
  H         -16.69137370328872     13.98911659962952    -18.54172781777395
  C         -13.57373678013350     16.17409660966966    -18.88278034545445
  H         -12.94533780390755     15.42590171417076    -16.96276175368094
  C         -14.55668598716988     16.12624725740252    -19.86149905581717
  H         -12.71323724605443     16.81831288128155    -19.02964902647096
  H         -14.49366334769650     16.70537616176203    -20.78195851980771
  N         -15.63679175175722     15.33654418001671    -19.71868417705300
  C         -21.64814538900902      4.49836841087643    -10.70904767083881
  C         -21.53424637830519      3.15862356628044    -10.32516212380159
  C         -22.86441873754972      4.93435593131766    -11.23907385015064
  C         -22.62918701109882      2.31690432947844    -10.45501983772686
  H         -20.59487859992617      2.78776841021376     -9.92362505243390
  H         -22.99362171994941      5.95084495983327    -11.59942511577865
  C         -23.80731364170037      2.81334303283099    -10.98231602733023
  H         -22.57930150190217      1.27551731264703    -10.15658442437537
  H         -24.68902769410073      2.19446850074315    -11.10966628176587
  N         -23.90853714010252      4.10347202057078    -11.37430829117268
  N         -16.31022220437760     10.26028569979717    -10.70935269333797
  C         -26.01062194771184     11.61710440342240    -11.96499618681176
  C         -25.65628344820917     11.89633997282647    -13.29184287025730
  C         -25.53782738967993     13.20188638835027    -13.73449217291676
  C         -25.77995883404934     14.28544401606510    -12.87308590486093
  C         -26.16129267508223     13.99971018711928    -11.55227601135749
  C         -26.28359095273831     12.69179991775442    -11.10647480345796
  C         -24.64900860914763     15.93752148744602    -14.24401630296636
  C         -24.25371584040274     15.02138559062892    -15.24028720468474
  C         -23.24675316323526     15.32547893486128    -16.13833787888906
  H         -22.94737523200772     14.59537805611696    -16.88546317114000
  C         -22.63021076872547     16.59084701528661    -16.11307856951128
  C         -23.03501122699107     17.51561164818430    -15.13696407469543
  C         -24.00892938557525     17.18681221042075    -14.20814794024445
  H         -25.45491067493780     11.07015138909414    -13.96866314997312
  H         -26.36177687677112     14.80667408971503    -10.85711741528321
  H         -26.59841255303464     12.51935722795405    -10.08195872628830
  H         -22.56118509749414     18.49116961454884    -15.09371892785770
  H         -24.26784222029894     17.91355085206926    -13.44742138169630
  C         -21.60700479559236     16.90774448345331    -17.03029861557651
  C         -20.71101685590513     17.18378942200332    -17.80381492702915
  C         -19.70367808723177     17.51303912315771    -18.73384134752295
  C         -18.99573823233053     16.49543846805670    -19.39037066169580
  C         -19.40410496371861     18.84597625049565    -19.06239704817216
  H         -19.17839497900375     15.44868114721234    -19.16533071931048
  C         -18.45972049963887     19.10232028921098    -20.03956448358532
  H         -19.93007796987697     19.65570779988628    -18.56670542340635
  C         -17.80365237823547     18.04707203406445    -20.65777357371941
  H         -18.21843818277201     20.11872278486414    -20.33207744252098
  H         -17.04546042308376     18.19790989823843    -21.42496710368178
  N         -18.07058507895348     16.77316305023964    -20.31706735566923
  C         -25.92998969100978      8.46700582535275    -10.04749708664949
  C         -25.99464558130893      8.06230203858885     -8.71107538107964
  C         -25.83192804879737      7.48283679630692    -11.03380195504922
  C         -25.98565897799861      6.70849761850024     -8.40802759855867
  H         -26.05632104922859      8.80670172851867     -7.92152346800413
  H         -25.72838835600280      7.74152707155934    -12.08368035983982
  C         -25.89529475695852      5.78442843750608     -9.43303026301655
  H         -26.04413085648384      6.35883366956703     -7.38311963468806
  H         -25.88170425900908      4.71573861326262     -9.24719822361582
  N         -25.81222015561860      6.17859563128448    -10.72395249989107
  N         -25.65707236853612     15.60508378386818    -13.33451704951485
  C         -27.40288825222761      7.34904965349838    -18.33146685213078
  C         -26.12618363301155      7.55023871370693    -18.87379765138385
  C         -25.96828855563203      8.12837608953883    -20.12123628305691
  C         -27.08040729639530      8.52193942821951    -20.88523168842660
  C         -28.35742363631356      8.29172944827510    -20.34876643285467
  C         -28.51871114982253      7.70834901090533    -19.10089112839227
  C         -25.84229222494299      9.98741520806228    -22.37138701869967
  C         -24.59587205736282      9.77387007816538    -21.74796500941319
  C         -23.53391453607806     10.63729263152579    -21.95104416503254
  H         -22.58787223808085     10.46417259278190    -21.44558913056736
  C         -23.66017994531995     11.72456732922846    -22.83640116800038
  C         -24.89385984227089     11.93159064966817    -23.47365118190508
  C         -25.96880409081521     11.09300222095788    -23.22769027432522
  H         -25.25510401313746      7.26612281998853    -18.28938769760633
  H         -29.24206761292438      8.57339394911911    -20.90805933832303
  H         -29.52601161572075      7.53430101032185    -18.73515115920275
  H         -25.01446329824909     12.77340967201131    -24.14816452942134
  H         -26.91533434115422     11.30699848872315    -23.70928497887759
  C         -22.57684527615610     12.60258602137474    -23.05051362468113
  C         -21.65216211987676     13.37309442677850    -23.22016629084692
  C         -20.56062048918657     14.24053855235407    -23.43301986273707
  C         -19.54968464563172     14.34290789127563    -22.46594877573016
  C         -20.42319143122791     14.98660054045263    -24.61576550498580
  H         -19.60989773268259     13.79075044994774    -21.53326927240994
  C         -19.28972692885193     15.75837170871410    -24.79666422445322
  H         -21.19135183390982     14.93278650077134    -25.38077017439988
  C         -18.32271550851801     15.80689560158472    -23.80235199355399
  H         -19.14149411349519     16.33103180704090    -25.70605839386085
  H         -17.41876130187159     16.40786460421868    -23.89360700930573
  N         -18.47266750328039     15.11446260764981    -22.65817305092982
  C         -28.50016870768695      6.45272492401098    -14.92438289280199
  C         -29.68515102060942      6.48095220841256    -14.18282933070447
  C         -27.35069669008491      5.94237583359290    -14.31687145281432
  C         -29.69097597726786      5.98347467528912    -12.88795869875813
  H         -30.59150116520674      6.88614056030484    -14.62502377437327
  H         -26.39344645548996      5.93954708744504    -14.82966665327233
  C         -28.51915795185445      5.48665894568557    -12.34728960565613
  H         -30.59455859392335      5.98048762242670    -12.28826478132760
  H         -28.47155857942013      5.09163641494965    -11.33817004496926
  N         -27.36885318724695      5.47933095867590    -13.05826286116424
  N         -26.90777565990027      9.11036735434066    -22.14771217464926
  Pd        -17.04641468004237     15.23976766772262    -21.19864196702044
  S         -25.15722512020219     13.50589698742425    -15.44167600906228
  S         -17.97048282839347      5.91115256791375    -17.51704028264047
  S         -24.33521248656015      8.29506294232561    -20.79954268815096
  S         -18.78270332380270     11.21289594532251    -12.14403967463586
  Pt        -25.64049614450117      4.78943834995869    -12.21239323665568
  C         -26.24568811217691     16.67603017771629    -12.53011681784488
  H         -25.61662701143245     16.96473672024172    -11.67657516426163
  H         -26.40577160217100     17.54910972552312    -13.16650429228986
  H         -27.21877264222987     16.34603251139632    -12.16042088017282
  C         -17.15972392747226      2.57449215198341    -20.32945381149965
  H         -17.76529464710950      2.36807474799520    -21.22293411520866
  H         -16.12598352565063      2.75413572598979    -20.63313822770218
  H         -17.17220678843985      1.69656694555199    -19.68010401395413
  C         -15.22481189814518     10.08236794816133     -9.74444684435642
  H         -14.51491539629030      9.29780615962791    -10.04120557143278
  H         -14.68802962423754     11.02751040524159     -9.63781277693419
  H         -15.65382775830509      9.82717258052933     -8.77322821315585
  C         -28.06663492048018      9.18967533856047    -23.03748309992900
  H         -28.74068813768691     10.02040476609100    -22.78646247276336
  H         -27.71598141792114      9.31210504170311    -24.06452145139097
  H         -28.62073906621172      8.25040680881351    -22.98121504510402
  C         -23.10413445947901      2.49901828853386    -16.42532601488834
  H         -23.19528155429523      1.88698277735595    -17.33236200654309
  C         -28.46750883853645      6.98333910340669    -16.28563973623937
  H         -29.36148491222213      7.54245418070575    -16.59275766692600
  C         -25.92783502149711      9.88669809689903    -10.39493459078344
  H         -25.80380913725518     10.57861533096280     -9.55117852317772
  C         -20.50545182830959      5.40132444914488    -10.58955764006604
  H         -19.54555686398416      4.91585619370935    -10.36729903387134
  N         -20.63809278861014      6.66571349314437    -10.75935467115020
  N         -22.07134902934506      3.20684583036654    -16.14698854360211
  N         -27.44203647374000      6.81625422792656    -17.03772050580235
  N         -26.03942502965969     10.26277291656380    -11.61571701618895
  C         -10.71839833223942     15.26092820369896    -20.71146082406264
  C         -11.73184360991223     14.29609332501915    -20.79575538021169
  C         -11.69678256443265     13.15863879289092    -20.00857018188244
  C         -10.63954810351059     12.92953452894852    -19.11108136019160
  C          -9.61465498113470     13.88730927627070    -19.04844102815127
  C          -9.64614831456655     15.02677434661005    -19.83852349553351
  C         -11.79612046703620     11.24434895893655    -17.80133176998433
  C         -12.99480746824675     11.31386531940933    -18.54038794877058
  C         -14.17972548262407     10.80866143848483    -18.03669619594023
  H         -15.09497681295627     10.88855818176979    -18.61683383700883
  C         -14.20203598199775     10.15905944464321    -16.78766483471422
  C         -13.00776770259429     10.07222483600217    -16.05455564941652
  C         -11.83402404783110     10.62278610933459    -16.54273971183950
  H         -12.56170004594571     14.46293967406194    -21.47742122377335
  H          -8.77896523611977     13.74778569148108    -18.37244822885651
  H          -8.82077066245589     15.72833577252191    -19.76863906292937
  H         -13.00862422707088      9.58833357732755    -15.08297116461788
  H         -10.94094096893042     10.56672533314313    -15.93173547741135
  C         -15.40724067214951      9.63331798783024    -16.27710157287466
  C         -16.45007449263673      9.19302513206591    -15.83408319736916
  C         -17.66481889390093      8.65690889427247    -15.35883314648695
  C         -18.88248185286814      9.13955387127968    -15.86062198353282
  C         -17.70404322422737      7.61052680102204    -14.42213944050787
  H         -18.90441910626397      9.94266920248736    -16.59069327107911
  C         -18.92868188432729      7.08109949009072    -14.05664319435952
  H         -16.77902715710981      7.21584904709922    -14.01391298766686
  C         -20.09585385025309      7.60628540641545    -14.59364853899415
  H         -18.99512025511815      6.26061728164739    -13.34987498569843
  H         -21.08342619041071      7.23595295623487    -14.32184716188564
  N         -20.05500584698765      8.62418837391253    -15.47324323104071
  C         -10.48510727209637     18.68449698167720    -22.07022454223034
  C          -9.69210887962133     19.81942247058254    -21.87379600881381
  C         -11.47496258655496     18.73029697376475    -23.05478435187804
  C          -9.89247042101993     20.93727816964488    -22.67032229846313
  H          -8.92348734065520     19.81641878133454    -21.10532940142150
  H         -12.14903166206423     17.89484492515984    -23.21991753955021
  C         -10.88522870559278     20.91458666839861    -23.63292046667996
  H          -9.28885640183905     21.83044652867092    -22.55202768956737
  H         -11.08251923848370     21.76379074060275    -24.27841359647179
  N         -11.66460623751595     19.82355094744134    -23.80804471236841
  N         -10.61002338190701     11.76948578316084    -18.32229427965834
  C         -15.03822230382319     13.44925361455740    -26.90699725473222
  C         -16.22592523398835     13.34686611877894    -26.16983991187572
  C         -16.96397063117503     12.17613741861337    -26.17347307805851
  C         -16.55304736993382     11.06119377380307    -26.92421568936969
  C         -15.37551397436013     11.17784800669088    -27.67959385062433
  C         -14.63547118820674     12.35085073072159    -27.67993555099023
  C         -17.94264067125358      9.45631667126400    -25.75141149142172
  C         -18.48106296794872     10.39564980014134    -24.84834982036553
  C         -19.09020386784704      9.99441536698458    -23.67285843808279
  H         -19.47831169516720     10.73705169019062    -22.98108569639892
  C         -19.23736777132360      8.62514831340477    -23.38026053757866
  C         -18.72328232901146      7.68507746434859    -24.28748736853825
  C         -18.07013059754275      8.09354146599736    -25.43871123040629
  H         -16.55297115427115     14.19650763434922    -25.57607565243513
  H         -15.02561293313512     10.34341364496396    -28.27645748708593
  H         -13.74226699101890     12.40049985807354    -28.29496254080523
  H         -18.81459128541260      6.62545223794750    -24.07079611969286
  H         -17.65292811698652      7.33939939481670    -26.09530233590178
  C         -19.85897227811872      8.21220211314688    -22.18341822220458
  C         -20.37960447225768      7.85271097709329    -21.14558826658218
  C         -21.02824842200594      7.46607395673180    -19.95466913813928
  C         -21.08822461103416      8.35855198645344    -18.87418027349411
  C         -21.67225530586893      6.22418613101638    -19.82407649515265
  H         -20.60283362643113      9.32898816416092    -18.91987135994145
  C         -22.36615080024741      5.94535546709912    -18.66050319980740
  H         -21.64050918438916      5.51054741131713    -20.64140163842187
  C         -22.39565790250843      6.87966322814132    -17.63446215233144
  H         -22.89235526522718      5.00517062756629    -18.53334089178084
  H         -22.92125387642146      6.70454376059803    -16.69657303868192
  N         -21.75235175186661      8.05542352973531    -17.75244078694554
  C         -12.35916444080765     15.98517808496760    -26.90463820085987
  C         -11.03788647114200     16.08501721448619    -27.35138012987018
  C         -12.93996865673152     17.10163497924479    -26.29824092674800
  C         -10.35729547005804     17.28459919056064    -27.20461987603354
  H         -10.55607224421032     15.22773593091927    -27.81391616410392
  H         -13.94654741045829     17.06721716155294    -25.89128217263696
  C         -10.99265425338501     18.35446202492458    -26.60156612298290
  H          -9.33547939835234     17.40004493875148    -27.54910611402833
  H         -10.50137574027591     19.31139477245889    -26.46081716002924
  N         -12.26346924819690     18.25010264763247    -26.15098550257705
  N         -17.31340615464421      9.88168195601939    -26.92478016952577
  C         -19.97953246721041     19.18634300744492    -25.15981289306577
  C         -20.15389626942163     18.76578438265502    -23.83410426098001
  C         -21.40817835667684     18.42705938327003    -23.35671705556079
  C         -22.54383060071331     18.50457458693285    -24.18060026525443
  C         -22.36688620052940     18.95059200495656    -25.50017194961620
  C         -21.11197889354956     19.29463125565608    -25.97977700910911
  C         -23.94003191169752     17.08336479975866    -22.79768365937829
  C         -22.94213516665215     16.82757595461682    -21.83503498765169
  C         -23.04621996968183     15.76297432811418    -20.95766074237514
  H         -22.25460220950137     15.57281454633039    -20.23778551664987
  C         -24.18911104083503     14.94099599001686    -20.97154437862247
  C         -25.19490303777247     15.20336541209371    -21.91528737838166
  C         -25.06170466544148     16.23971549557528    -22.82471802773023
  H         -19.28335434624152     18.68694060310020    -23.18795187248798
  H         -23.21714894628644     19.02830813536364    -26.16785208538508
  H         -21.02797420469267     19.64920398900002    -27.00221474738662
  H         -26.07578677248737     14.57011907246351    -21.94987878336753
  H         -25.84169252825103     16.38836827275840    -23.56208512907554
  C         -24.30515663421225     13.85414246312834    -20.08006177652178
  C         -24.40804540365391     12.89857306115560    -19.33603730856119
  C         -24.54197284475817     11.81249890073117    -18.44660637273197
  C         -23.40136489551971     11.22892612057990    -17.87639781942221
  C         -25.79993113492909     11.30913819310817    -18.07424143497885
  H         -22.40583227105125     11.57183813744779    -18.14035505878085
  C         -25.86785970776036     10.29529403987628    -17.13611166493262
  H         -26.70089730855402     11.73467812799413    -18.50460855400588
  C         -24.69910352471588      9.77129935053915    -16.60179238709789
  H         -26.82286007463107      9.89833292871842    -16.80859890681944
  H         -24.70172191034333      8.96911787291558    -15.86475247912458
  N         -23.49537500647048     10.23204499681065    -16.98783380267236
  C         -16.93598556118794     19.64603014035619    -27.19441786142347
  C         -16.61138438335614     19.78704444919664    -28.54711999600295
  C         -15.90078016001030     19.68153286353337    -26.25700702860230
  C         -15.28748350399031     19.97957203788317    -28.91384184967650
  H         -17.39495529050930     19.74857442399207    -29.29934412344286
  H         -16.08987671206147     19.53018982230633    -25.19811746950311
  C         -14.31049418520577     20.00846973112287    -27.93553905826519
  H         -15.00124558812824     20.10205038039631    -29.95268392157780
  H         -13.26111761458377     20.14869591737962    -28.17196644037490
  N         -14.62375602185422     19.85228966055319    -26.62920711096504
  N         -23.80971366901454     18.15664526309162    -23.68459536285582
  C         -15.70468515530608     21.03062497454716    -18.97709657167629
  C         -15.65602100095471     19.72340161850046    -18.47338639048463
  C         -16.15372365566755     19.42767957246345    -17.21640371763563
  C         -16.71385601652887     20.42844942111082    -16.40463673246944
  C         -16.74041124467541     21.74049236738895    -16.90512763489631
  C         -16.23792773992687     22.04009519047844    -18.16203231947706
  C         -17.88813436025909     18.90704648048369    -14.92543182178692
  C         -17.47851049846706     17.73769733180243    -15.59794247817198
  C         -18.13928149606031     16.53558031418385    -15.41756814262433
  H         -17.81781107171371     15.65109948113285    -15.96151382532201
  C         -19.20875578789719     16.44415828093828    -14.50672858204969
  C         -19.60749623329220     17.60124581475795    -13.81840800708514
  C         -18.97332224150961     18.81262698839394    -14.04005209024959
  H         -15.23706268947825     18.93621256688558    -19.09483757057581
  H         -17.16406880518007     22.54159703813571    -16.31041841902427
  H         -16.26957861054490     23.07122878000326    -18.49951141284746
  H         -20.43943097584405     17.55114092088957    -13.12300789945336
  H         -19.33237543236582     19.69150213687024    -13.51779219483021
  C         -19.89201320282244     15.22509249693824    -14.31681201092663
  C         -20.51058724560077     14.19076579884106    -14.15938463253403
  C         -21.20731589645127     12.98384640638087    -13.94436868933712
  C         -21.19583307491367     11.98093406309638    -14.92465871883905
  C         -21.89439219711093     12.73028723153893    -12.74511048685821
  H         -20.69127270386409     12.13164370357962    -15.87455088417867
  C         -22.49507180000507     11.49836187797331    -12.56089702972100
  H         -21.92536331491775     13.48974791987705    -11.97012489054681
  C         -22.43541430084389     10.54545128295863    -13.56816523690004
  H         -23.01626927549089     11.26216715756006    -11.63923904795051
  H         -22.90068440930171      9.56493857227649    -13.47538312404774
  N         -21.80303818230914     10.80462886699118    -14.72706014587409
  C         -15.05908818543093     22.37453728151026    -22.35262487710663
  C         -15.25134371729991     23.57321728760885    -23.04647136154583
  C         -14.43515380724653     21.31663866005879    -23.01808740525541
  C         -14.80070859666632     23.68350345626443    -24.35384342118697
  H         -15.74636839365035     24.40840018690585    -22.55811764961566
  H         -14.30248150976466     20.34857962828800    -22.54361088708369
  C         -14.18517403783336     22.59963791821151    -24.95297391013878
  H         -14.92459741674739     24.60119054775007    -24.91828667049135
  H         -13.82019990136139     22.63445442677817    -25.97388443075902
  N         -14.01752632286269     21.43490808934617    -24.28658134774127
  N         -17.21708431626596     20.11619243477224    -15.13299515500407
  Pd        -21.78757489219353      9.41090475978326    -16.22153833974566
  S         -21.59438979560152     17.96994261926406    -21.65113149362282
  S         -12.96136607802436     11.92757278447286    -20.20690789883367
  S         -16.00469163235001     17.77304888548525    -16.58910755447808
  S         -18.50305596533725     12.11623321335804    -25.28958351912516
  Pt        -13.14572945845996     19.83881746816212    -25.21673511714920
  C         -24.98782720226430     18.57295876785880    -24.44575163629579
  H         -25.18976173063985     17.92264502694682    -25.30823338131607
  H         -25.85701711866585     18.56761720277618    -23.78441943660784
  H         -24.83803743226832     19.59610702607354    -24.79725596165785
  C          -9.34793510549130     11.40409660858229    -17.67869903902028
  H          -9.15317565673901     11.97930942283733    -16.76297292242850
  H          -9.37106600351973     10.34010861139059    -17.43354148338756
  H          -8.53103766595586     11.56846294121911    -18.38475080179443
  C         -17.05133186080835      8.89080387007725    -27.96871451363709
  H         -16.16766428564395      8.27224373500404    -27.75877327570855
  H         -17.92500162116960      8.24305172621647    -28.06844013287007
  H         -16.90619014205057      9.40939063204891    -28.91886009381900
  C         -17.46218136422480     21.21413384571392    -14.19782272005698
  H         -18.40600552229713     21.74137922976632    -14.39487930210279
  H         -17.48242308370117     20.81519560188647    -13.18127501708612
  H         -16.63606272625519     21.92537697042778    -14.26424963051826
  C         -10.29281807415018     17.49778747340818    -21.23918768913260
  H          -9.62934442588287     17.63486878922898    -20.37488135242566
  C         -15.53514207900679     22.22904975223687    -20.97918757355552
  H         -16.17303463055067     23.04526077995799    -20.61593702135943
  C         -18.32119993552537     19.42168374915315    -26.78805248913489
  H         -19.02181438807760     19.21838180934181    -27.60878279389618
  C         -13.09068410597441     14.72822056978512    -27.04429775841580
  H         -12.48675180381940     13.86695274584054    -27.35970028864958
  N         -14.34531754354943     14.65928287929289    -26.78788384102476
  N         -10.88720584306550     16.39497008233039    -21.51359956536922
  N         -15.22990153712257     21.19599409982149    -20.28272872327193
  N         -18.65970006516783     19.43801177483124    -25.55103311511134
  Br        -23.79630985544462      7.06702869861119    -14.15312464613336
  B         -18.83839225974743     12.18079822552939    -18.34694627941074
  F         -17.82046535185782     11.25778005603186    -18.65146695780096
  F         -18.52450688823058     12.86621321539158    -17.15826136832508
  F         -20.06058628961543     11.49462353226851    -18.18202710273191
  F         -18.96306626276400     13.10812799437663    -19.40346381666949
  Br        -15.07186519289644     17.63703622825736    -23.25273357804373
