# Supplementary material for: A Robust Heterometallic Pt2Pd2L8 Double Cage Catenane
Source: Angew Chem Int Ed Engl. 2025 Sep 30;64(47):e202516952. doi: 10.1002/anie.202516952 (PMC12624329; doi:10.1002/anie.202516952)
Supplement: Supplementary file 3 — Supporting Information [file ANIE-64-e202516952-s003.zip › XYZ calculations files/2Cl+BF4@ii-Pt2Pd2L8_opt_r2scan-3c.xyz]

403
Coordinates from ORCA-job ii-Cl-opt_r2scan-3c-SMD E -14787.392054112210
  C         -15.70059858720172      8.76273306873892    -19.97185496959914
  C         -16.92967548001862      8.18971024254263    -19.61378975132741
  C         -16.99535040511227      6.87931251922555    -19.16909703244140
  C         -15.83192183509020      6.10827050492393    -19.00292440473411
  C         -14.60015400028441      6.70512802991070    -19.31458678872511
  C         -14.53667882459469      7.99778893483958    -19.80761296883888
  C         -16.85731529470696      4.44598102252519    -17.56311621948979
  C         -18.13975062821573      5.03082792909483    -17.58313316844340
  C         -19.09499595821940      4.69489178888282    -16.64188880773883
  H         -20.07229227592680      5.16852454799073    -16.66912605347948
  C         -18.81416719065913      3.73384741904512    -15.65252164668086
  C         -17.53929661988142      3.14427511967649    -15.63102007085684
  C         -16.57697791562646      3.50431961604386    -16.55959543645529
  H         -17.83963529128372      8.77531140381289    -19.71892686496261
  H         -13.67514585185891      6.16417902385095    -19.15113747354940
  H         -13.55924661321055      8.42579019664827    -20.00461072303706
  H         -17.29813034007017      2.41407426784287    -14.86499624355940
  H         -15.59534941176908      3.05010155479256    -16.49434960071283
  C         -19.77476391300973      3.41526284403114    -14.67062200289730
  C         -20.58039719772556      3.15857934484013    -13.79721000206691
  C         -21.49370023255941      2.88240207511218    -12.75892215680352
  C         -22.65143932847052      3.66220350736971    -12.61831968967474
  C         -21.27876865855601      1.84629151707539    -11.83340549001873
  H         -22.86846963009940      4.48546935726123    -13.29611380967622
  C         -22.20321871730681      1.63720440388939    -10.82439324161933
  H         -20.39314213941184      1.22454998496942    -11.91597462913143
  C         -23.32345766884486      2.44988079242723    -10.74169878162800
  H         -22.06457561550519      0.84710712743560    -10.09427528995244
  H         -24.07160846261245      2.32522730410092     -9.96511016748951
  N         -23.52703479913709      3.43823276358319    -11.63206577890168
  C         -14.74292275147025     11.96580910110426    -21.53313611416699
  C         -13.77322843635009     12.37710468726141    -22.45221453022672
  C         -15.74142621159199     12.87357671830980    -21.16774747692726
  C         -13.84651738359071     13.64899779714443    -22.99794483765826
  H         -12.98521642061736     11.68956703242372    -22.74893399629494
  H         -16.51658086330531     12.60942259934219    -20.45533956531276
  C         -14.86753571256179     14.49577449182306    -22.60552783758475
  H         -13.12049556946367     13.99611219584508    -23.72521466315912
  H         -14.97322279931482     15.50502841336974    -22.99965315454763
  N         -15.79035897432641     14.10358862987768    -21.69710935353154
  N         -15.90578968242446      4.79164205679616    -18.52593982188064
  C         -22.27445270047085     10.62487755591950    -22.67789049944187
  C         -23.03729173109081     10.43527100692404    -21.51589628252690
  C         -24.03026202073507      9.46731344271577    -21.47723122120200
  C         -24.25690990349323      8.61297418827407    -22.57061634239790
  C         -23.43715246905342      8.76004741292154    -23.69937805585338
  C         -22.48136102578902      9.75893417444535    -23.76070730929674
  C         -25.52988420376009      6.95756075128737    -21.33732387283867
  C         -25.44066330049819      7.62608572949382    -20.09995277650738
  C         -25.69502465472295      6.96735465781644    -18.91149337477943
  H         -25.60452186768625      7.49743714066138    -17.96743035197159
  C         -26.07702498134152      5.61229976351934    -18.91646450908308
  C         -26.17799137212867      4.94480592563893    -20.14769238066086
  C         -25.89629179240693      5.60232777275070    -21.33321640019940
  H         -22.86892849799739     11.08338036853213    -20.65859585567123
  H         -23.53306355963948      8.07787382762763    -24.53623633836273
  H         -21.85131686687594      9.81738780968553    -24.64211659402231
  H         -26.45504105084066      3.89559348316414    -20.16864937966366
  H         -25.95154928169208      5.04788073707479    -22.26241617258857
  C         -26.27948302634945      4.92556096110950    -17.70176634208310
  C         -26.40994863743462      4.32079468469073    -16.65561222255229
  C         -26.49400097142665      3.64029060546983    -15.42341797955506
  C         -25.97914664803142      4.25223623587904    -14.27166471658201
  C         -27.05339052185519      2.35780580854770    -15.29563603866886
  H         -25.52219027362908      5.23943998131034    -14.30986091930985
  C         -27.07055809145498      1.74947574619109    -14.05122507771772
  H         -27.46155906350953      1.85548305780343    -16.16669483712410
  C         -26.53503202113117      2.40947302144179    -12.95541045110053
  H         -27.49423205708857      0.75966384068420    -13.91955198904452
  H         -26.51943586820537      1.96736996024754    -11.96412653902490
  N         -26.00366493557967      3.63913559230337    -13.08397677799501
  C         -19.89191886206455     13.17684256918135    -23.86384144702972
  C         -19.63042068452988     13.75856003246157    -25.10852102826265
  C         -19.20923430336400     13.66453712476395    -22.74508305329439
  C         -18.74755667391068     14.82245827935052    -25.19510473944788
  H         -20.14121206019141     13.38849218919752    -25.99396318665158
  H         -19.35678079813187     13.24146345385200    -21.75576902958483
  C         -18.12103353939902     15.27312756186016    -24.04745078297423
  H         -18.53650171572956     15.30860677396438    -26.14165152192740
  H         -17.41753547459510     16.10399972039125    -24.05354019039418
  N         -18.34522663889262     14.68359530425743    -22.85082415732536
  N         -25.26402701345139      7.63723136608844    -22.52783032001540
  C         -23.24583519246216     16.03272267188726    -17.54095147171622
  C         -23.17374138178605     15.07909539636029    -16.51432027144206
  C         -24.24769384746571     14.87969025238829    -15.65945873936996
  C         -25.45259150245727     15.58326985914596    -15.82863013444619
  C         -25.54214020547856     16.47868673478484    -16.90465533884144
  C         -24.45724179840163     16.71303926849895    -17.73173615888395
  C         -26.79770223220608     14.13025824698889    -14.42265257380396
  C         -25.74237691054263     13.25376162900346    -14.10028766824624
  C         -25.99035956475157     12.00459398815794    -13.56267170965556
  H         -25.16295527147427     11.34000476451570    -13.32890848985268
  C         -27.31009640964432     11.59223735396662    -13.29586978023638
  C         -28.36519679278994     12.46131278913933    -13.61647902527923
  C         -28.11249516138859     13.69956969906583    -14.18225697729059
  H         -22.25109066213187     14.52085246059312    -16.37039979810611
  H         -26.47525802943518     16.99026175185412    -17.11075152851784
  H         -24.58502569670540     17.39460990516213    -18.56567030755263
  H         -29.38991131097971     12.15235843200593    -13.43588722778742
  H         -28.95097960430820     14.33452349828340    -14.44238704455623
  C         -27.55077209230436     10.31327900073642    -12.75463011711527
  C         -27.73273243513214      9.20214698093546    -12.29724576579869
  C         -27.88070421239016      7.89265930866922    -11.79701504944676
  C         -26.76895840647363      7.03790210950697    -11.80546538532236
  C         -29.09469220205721      7.39218032059201    -11.29832821014068
  H         -25.80659118607651      7.36480787765887    -12.19403794253192
  C         -29.14825593929111      6.08596926182283    -10.84004411708100
  H         -29.97511662025002      8.02641907361525    -11.27725199900918
  C         -28.01142208493998      5.29314841363554    -10.88547908149801
  H         -30.06991665769002      5.66915615367594    -10.44858827826807
  H         -28.01117908920133      4.26218946454669    -10.54593770607421
  N         -26.85107031882042      5.77911955939604    -11.36439472085379
  C         -20.84636201641148     17.47058963404526    -19.94840940670610
  C         -20.71755280278485     18.70975977646951    -20.58434762325588
  C         -19.84590830504824     16.51381562016828    -20.14957318671877
  C         -19.59681143285987     18.97073460842536    -21.35514547762404
  H         -21.48710230281509     19.46584173641878    -20.45070510939666
  H         -19.89774078309249     15.52956300571145    -19.69386030345836
  C         -18.63321229298457     17.98888205186623    -21.49844457705276
  H         -19.45820321446606     19.92612485717806    -21.84969799416599
  H         -17.73449383140427     18.13617019696392    -22.09447701081346
  N         -18.77385848241157     16.77954835190279    -20.90957371767891
  N         -26.53182697917935     15.39335333786749    -14.95375784818053
  C         -16.15361469244359     14.10110567786747    -14.53178799527929
  C         -16.71096700437560     12.82041286500838    -14.40393803496835
  C         -16.75969730955706     12.18704267598383    -13.17282361228282
  C         -16.31121493246362     12.82962720316868    -12.00687922966596
  C         -15.78232174961662     14.12437190360848    -12.13522660690299
  C         -15.68650605395477     14.73943494722121    -13.37229051151669
  C         -17.48983143880719     11.36459972334898    -10.47429604323276
  C         -18.05257972840298     10.55159523266675    -11.47874896968784
  C         -19.12346011058804      9.71841910251414    -11.21165622101947
  H         -19.54289626157496      9.10504927639212    -12.00432245960489
  C         -19.65606752742502      9.63787493295334     -9.91107505355993
  C         -19.10033458289373     10.44765261152259     -8.90647817695549
  C         -18.04804011840054     11.30312827208518     -9.18714029283146
  H         -17.08272470756294     12.31579222769032    -15.29192087118836
  H         -15.45775831660786     14.66963745961193    -11.25655698677005
  H         -15.28577668329192     15.74679642216798    -13.41118319938357
  H         -19.50926890138085     10.41328852162681     -7.90164198932870
  H         -17.66228525078515     11.93140857519901     -8.39301444651535
  C         -20.73677784082686      8.77507734039356     -9.63429366099244
  C         -21.66758486427713      8.03276905714030     -9.38852413605708
  C         -22.74230864949228      7.16485519933815     -9.10519311717309
  C         -23.33612443600902      6.42994031638828    -10.14185259065329
  C         -23.25426218944026      7.00474445868414     -7.80596899290575
  H         -22.99478489590706      6.52170856075367    -11.17054991970151
  C         -24.31418712345923      6.13827945642432     -7.59838191861845
  H         -22.81787067748045      7.55883862634243     -6.98123560455346
  C         -24.85660312733418      5.44737126060283     -8.67119307663491
  H         -24.73081127714489      5.99299429231142     -6.60751078410646
  H         -25.69237712550954      4.76434386136705     -8.55574905292801
  N         -24.36295904449726      5.60353177048591     -9.91346714835146
  C         -15.49257627010230     16.26859881680825    -17.44749453653845
  C         -14.55359347743319     17.25250808146895    -17.77085324148337
  C         -16.30477877651466     15.76428852385772    -18.46823892979787
  C         -14.43062400676462     17.67300813732769    -19.08589520493077
  H         -13.91317924188529     17.66275538342407    -16.99408506417695
  H         -17.05102852356844     15.00017839988640    -18.27332904329517
  C         -15.25616620112735     17.12614834502543    -20.05207707478896
  H         -13.70128704453622     18.42208804377375    -19.37465237213640
  H         -15.20840668307535     17.42556551924172    -21.09750644222603
  N         -16.18008261341479     16.19117592271392    -19.73277568963173
  N         -16.40129532135226     12.19397557663898    -10.76029181768296
  Pd        -25.18834026398115      4.60936335783557    -11.48997209026363
  S         -24.05905062629340     13.79618288219075    -14.26397414111746
  S         -18.58326739435974      6.12908088419223    -18.90631437741507
  S         -17.29656915172907     10.49632220779140    -13.08458813510824
  S         -25.10608650962748      9.37052771592530    -20.06600323799487
  Pt        -17.29885435739988     15.41041624047838    -21.25345485381907
  C         -27.60965771358548     16.38269585880075    -14.96444210299888
  H         -28.32135969492157     16.23187265249060    -15.78806761582123
  H         -28.14730526313815     16.33078412492869    -14.01506801221292
  H         -27.17161222166066     17.37940348552610    -15.05036234281842
  C         -14.72677850572045      3.93800294609813    -18.67374617287140
  H         -13.96146404479248      4.13026779555151    -17.90894196753764
  H         -15.03683136581104      2.89255988361806    -18.61313849104001
  H         -14.29311587254709      4.10404449938253    -19.66228914392671
  C         -25.67417035692912      7.01498431153192    -23.78691459298656
  H         -24.98837712993316      6.22153223837892    -24.11546830345270
  H         -26.67426627973965      6.59286851957674    -23.66389094236583
  H         -25.72507038851614      7.78459511428201    -24.56010084825198
  C         -15.64460552347363     12.75618621230055     -9.64110997566774
  H         -16.13654800845884     13.62816212876527     -9.18828914591182
  H         -15.51309576506489     11.98515958944444     -8.87875755805144
  H         -14.65462826991939     13.04979568014983     -9.99674024941629
  C         -14.73921735282060     10.58596928409796    -21.06061766650822
  H         -13.85852525750202     10.00137962776232    -21.35841367950103
  C         -15.52791739319507     15.73106390573565    -16.09157608860287
  H         -14.92919853734212     16.29019779879589    -15.36106687833910
  C         -21.97777473903822     17.25555520151963    -19.05412495477862
  H         -22.67627185215015     18.10118701491887    -19.00016024714306
  C         -20.91198196281642     12.13906221881658    -23.77612408537570
  H         -21.35406562219744     11.85997085493691    -24.74204503130523
  N         -21.30317031238586     11.63538662110836    -22.66182293096311
  N         -15.73007423793537     10.09271057750489    -20.41013709735889
  N         -16.15575647059309     14.64388198944062    -15.82262256171529
  N         -22.11706750084968     16.18685801108192    -18.35667096546760
  C         -19.61825103017535      8.40673644533723    -22.72331789287174
  C         -18.64383070793081      9.40952187052028    -22.82864549844209
  C         -17.96842191551570      9.62303947145688    -24.01855849503922
  C         -18.28101200747989      8.88656635552013    -25.17376530097956
  C         -19.27919017397312      7.90295244492986    -25.07131667361202
  C         -19.91901879619291      7.65294236376675    -23.86836751648411
  C         -17.20892184064559     10.42842063674073    -26.71602668790740
  C         -16.75834465339110     11.31838162067645    -25.72011581931271
  C         -16.33274598683471     12.59514345579390    -26.03692915349142
  H         -15.99251477247777     13.26303853202537    -25.25033653460334
  C         -16.31000256841631     13.02789425516999    -27.37614846931710
  C         -16.76591196771120     12.14891357943229    -28.37258752912416
  C         -17.21906319821813     10.88135827985609    -28.04589287233781
  H         -18.40690427323523     10.00693962430322    -21.95158027352687
  H         -19.57316611626859      7.33181966701718    -25.94431990242938
  H         -20.68955065509210      6.88905850089350    -23.84887208284962
  H         -16.77579015940296     12.47047705828801    -29.40920908956485
  H         -17.58647376689622     10.24156095057177    -28.83949156384097
  C         -15.85332450306266     14.32333367857940    -27.69561292626926
  C         -15.45900568554172     15.44136552596940    -27.96466724425944
  C         -14.99662052627848     16.73727770515195    -28.27323882382024
  C         -14.60276199102980     17.60109155519629    -27.24035317375942
  C         -14.91314092015780     17.20815167391820    -29.59508570691574
  H         -14.65657375574489     17.29964963316055    -26.19659884583648
  C         -14.45188148988974     18.49270080190535    -29.82801664310403
  H         -15.20967379107954     16.56504109981475    -30.41739464087288
  C         -14.08311825380536     19.29410652418835    -28.75832557422620
  H         -14.37552039544580     18.88442955835057    -30.83659959256264
  H         -13.72082196148125     20.30841217154255    -28.89385165634249
  N         -14.16421510733623     18.83906629959236    -27.49421645748891
  C         -21.63459751059359      7.20599437816427    -19.87354854298981
  C         -22.24956155441642      6.00778557750979    -19.50002143766569
  C         -21.51239718567244      8.21830636750480    -18.91562714030424
  C         -22.68400421168411      5.84301871408355    -18.19371619794558
  H         -22.36166138294836      5.20758626501041    -20.22745574931110
  H         -21.04734994057714      9.16977888289519    -19.15266674314287
  C         -22.52087811778041      6.87695422116913    -17.28942361190388
  H         -23.14997685158419      4.92053745008610    -17.86423251194169
  H         -22.84767095197584      6.80319071580333    -16.25370585647858
  N         -21.94867642179841      8.04584534228053    -17.66051564168568
  N         -17.61506029388561      9.13297259210006    -26.38243249938493
  C         -14.82213398395718     10.17670042960554    -16.92566838174785
  C         -14.70859738083180     11.49975508469308    -17.37687878358306
  C         -13.47787530726198     12.02220978111492    -17.73846878302829
  C         -12.31958624931949     11.22629711992036    -17.72941492083526
  C         -12.44571745242140      9.89128050854910    -17.31246945221979
  C         -13.66577873877792      9.38296884621007    -16.89824081728383
  C         -11.03165365602351     12.68795688948842    -19.17602375941227
  C         -12.04631653916663     13.65519579314809    -19.32294530962662
  C         -12.00113680671469     14.59421427729752    -20.33673161757872
  H         -12.80038668864687     15.32369450342089    -20.43432050621630
  C         -10.91868112824033     14.62054317161523    -21.23625654764063
  C          -9.90471840930078     13.65864497198400    -21.09488483453178
  C          -9.96806570110160     12.70447312017099    -20.09296889284904
  H         -15.59740753155880     12.12459799789601    -17.41532911163649
  H         -11.58621696208903      9.23105769317851    -17.32912506238009
  H         -13.71386256909548      8.33884139214645    -16.60692337333703
  H          -9.07143048816558     13.65086304214216    -21.79044283631146
  H          -9.18165210985204     11.96159158381082    -20.03164992622534
  C         -10.88509120320159     15.56255149835755    -22.28538172042492
  C         -10.86988454417082     16.35566621136358    -23.20665457085222
  C         -10.84870182567653     17.24723181951477    -24.29923551488645
  C         -11.96267435128191     18.05712128731572    -24.56649236205900
  C          -9.73856851144491     17.34866689041312    -25.15568826734405
  H         -12.85728562536595     18.01567985427606    -23.94824117841832
  C          -9.78381975552803     18.23039009345070    -26.22204277646079
  H          -8.86059417251630     16.73641271382376    -24.97638677956744
  C         -10.92000819003489     18.99756349301152    -26.42987035274647
  H          -8.94382134615639     18.32980718348247    -26.90104041494819
  H         -11.00183502035460     19.69793430134046    -27.25527995152331
  N         -11.97972320333323     18.89902969967280    -25.60618214369110
  C         -17.64031296735030      8.22841328205999    -15.55185303301290
  C         -17.78664830799742      7.21644886002947    -14.59916911219706
  C         -18.79126756032743      8.86205690384424    -16.03264860862823
  C         -19.05156818390108      6.89662504148307    -14.13144496843401
  H         -16.90723861192413      6.70639556570620    -14.21378900570804
  H         -18.73618467192316      9.65215993166147    -16.77527218419521
  C         -20.14905168776504      7.56973967104285    -14.63600637546665
  H         -19.20075407842391      6.12900992446442    -13.37979862909436
  H         -21.16466856362758      7.35773130099672    -14.30588291659043
  N         -20.00788566233195      8.52947989593953    -15.57987573260080
  N         -11.08603086283914     11.75388114701933    -18.13728656217411
  C         -19.15348507355327     15.88387174761590    -14.88175199654161
  C         -19.13597301326186     16.59982993725452    -16.08815625599126
  C         -18.55296865535372     17.85671090273007    -16.15091784679061
  C         -17.90833698568886     18.41707247782479    -15.03402866783970
  C         -17.86447014081802     17.65975117660142    -13.85414567973746
  C         -18.49315570113214     16.42930284624397    -13.77245039254804
  C         -16.68476621209768     20.10625700014948    -16.27410651139686
  C         -17.19428104739836     19.73335912131730    -17.53400227070479
  C         -16.57727645241566     20.13724432613833    -18.70322719424084
  H         -16.97816013930461     19.82472488492193    -19.66345092919647
  C         -15.43326518990024     20.95640417020840    -18.65846636906528
  C         -14.92766853970068     21.33945679535012    -17.40589387921414
  C         -15.53454264040826     20.91056631543669    -16.23752416203368
  H         -19.62066182827928     16.17650485744089    -16.96529177002387
  H         -17.32046989107910     18.02592152526654    -12.99107754280251
  H         -18.40914298580878     15.86473128098594    -12.84982685238431
  H         -14.03626738729366     21.95645596949588    -17.35228791827008
  H         -15.09853851963550     21.19843731023323    -15.28840544911987
  C         -14.76858839739709     21.31440170499509    -19.84902519537445
  C         -14.16562119822733     21.58021264369389    -20.87019883424997
  C         -13.46173463373528     21.81714286346955    -22.06862265677684
  C         -13.78506353923196     21.06591272490689    -23.20778561319599
  C         -12.42541289124656     22.76016459825178    -22.17166618878583
  H         -14.56852709400559     20.31051632208387    -23.18622789136714
  C         -11.76537526005682     22.90855007448960    -23.38035732273538
  H         -12.14946832962085     23.35817897374749    -21.30911562324201
  C         -12.13093654399147     22.12504204756271    -24.46450278500232
  H         -10.96070907677935     23.62722067874208    -23.49259243212117
  H         -11.63447923640365     22.20199568256586    -25.42666749748098
  N         -13.12573622373306     21.22468899015890    -24.35979777379515
  C         -20.81774834686619     12.82795374779995    -13.66553543563482
  C         -21.34723500813123     12.41858630707065    -12.43783927017352
  C         -20.93126969244438     11.96615096639070    -14.76107693486126
  C         -21.99548313668959     11.19741377573852    -12.34733535020552
  H         -21.26255311384988     13.06755139110342    -11.56980421638585
  H         -20.52255057004778     12.22620946217852    -15.73216042103939
  C         -22.08429479263410     10.39543306153589    -13.47054581061781
  H         -22.43143338495284     10.85438551999822    -11.41508685897762
  H         -22.57939192371354      9.42576403281868    -13.45513381321460
  N         -21.54460944522241     10.78008222271162    -14.65036746208287
  N         -17.31921296111265     19.68847388779365    -15.10246121168625
  C         -24.21035301765823     14.48012475511158    -20.46297291505483
  C         -23.15136581101444     14.72194914449455    -21.35153447649539
  C         -23.24533860928333     15.71329774834013    -22.31638812232011
  C         -24.37920085924954     16.54014449436296    -22.39869442560583
  C         -25.41364436808191     16.32654852110010    -21.47382671614996
  C         -25.34021739262254     15.30800812840922    -20.53950922542530
  C         -23.33734451161289     18.24148575785229    -23.78778359243202
  C         -22.08969864248565     17.59295549125195    -23.87720007999890
  C         -20.96444073568601     18.26438298101480    -24.31781277674991
  H         -20.01233228450161     17.74422630418853    -24.37971307483403
  C         -21.04679529235505     19.61345126694394    -24.71263389389316
  C         -22.28425168283763     20.26888191951571    -24.61183294749611
  C         -23.40267903205412     19.59824965857294    -24.14531866580864
  H         -22.26244354537211     14.09813928233010    -21.29143057475130
  H         -26.28402640176891     16.97233008522072    -21.47194553627149
  H         -26.16154222581283     15.19991842377981    -19.83950376562682
  H         -22.36367163440651     21.31499895168175    -24.89001895190787
  H         -24.33584781858769     20.14202308654934    -24.05850545654932
  C         -19.89260814643052     20.28016744924707    -25.17161587735088
  C         -18.88109692532687     20.82898019388970    -25.56267277112341
  C         -17.66997098793972     21.41154773384327    -25.98848466929643
  C         -16.48425551447341     20.67287464880174    -25.86314356904447
  C         -17.58705840490775     22.70557297186800    -26.52871681200803
  H         -16.48298351133124     19.67120662354403    -25.43844189595883
  C         -16.35036524711458     23.19912251519061    -26.91123212930273
  H         -18.48484958589572     23.30500818503981    -26.64067338002339
  C         -15.21674532400296     22.41638085587396    -26.75119793118461
  H         -16.25244397845261     24.19424884811763    -27.33124306937000
  H         -14.22768264039983     22.76737797222678    -27.02816585674634
  N         -15.30291118751769     21.17686748659698    -26.23361572742969
  C         -24.84019740333452     11.95141396581172    -17.84215717643811
  C         -25.98251764637016     11.40846312072271    -17.24504062658518
  C         -23.59739909735992     11.38318587478281    -17.53911443591183
  C         -25.86241124651975     10.30523511989661    -16.41589606543062
  H         -26.95787922303699     11.83998619521839    -17.45569671208308
  H         -22.67402845189024     11.77424292553288    -17.95533817432307
  C         -24.60733038602937      9.77780582167823    -16.17151835366679
  H         -26.72910442770167      9.84746416227163    -15.95142816001150
  H         -24.45331240088833      8.91691105590126    -15.52336063605746
  N         -23.49921177442757     10.32626944297703    -16.71975182450039
  N         -24.47367203640805     17.54317618134596    -23.37267560918101
  Pd        -13.63957080868874     20.03730811287097    -25.93172137358461
  S         -18.71432638577377     18.82034462906272    -17.63477999598641
  S         -16.60445674329388     10.75780581279587    -24.04370062718334
  S         -21.97019790207730     15.85291998787989    -23.54580841419937
  S         -13.34518257220885     13.75177969418301    -18.11646220606773
  Pt        -21.71655037358286      9.46578587155323    -16.20779349862971
  C         -16.95820200355336     20.34817846196316    -13.84765187107343
  H         -16.01190654207363     19.97941100335752    -13.42765086168188
  H         -16.87490599150342     21.42283191564894    -14.02432670746901
  H         -17.75739163852116     20.18610376330334    -13.12128921763962
  C         -17.75081798076253      8.15087138448809    -27.45869292025294
  H         -18.69625271462461      8.25132788654403    -28.00935872221999
  H         -16.91763985545037      8.26955851028088    -28.15477757432330
  H         -17.69139426510596      7.14790637937581    -27.03109336024744
  C          -9.87289127665328     10.99908146982031    -17.82057257935094
  H          -9.70131207108930     10.16029782747908    -18.50939381540728
  H          -9.01555684316864     11.67436339022916    -17.85945418490215
  H          -9.95261002845824     10.61383582242569    -16.80166778251426
  C         -25.78470554908841     18.14405920983050    -23.62075402157158
  H         -26.04996402225711     18.90955047077363    -22.87860509397595
  H         -25.78481865480718     18.59533271972067    -24.61525690821202
  H         -26.54153018310348     17.35699482556213    -23.60803788636118
  C         -21.05184629133830      7.33549670271851    -21.20557611453527
  H         -21.32260978614279      6.53870705961234    -21.91032121099948
  C         -24.99710015095153     13.03351277756694    -18.80732643250024
  H         -26.02130079152423     13.41974443735044    -18.88686625447311
  C         -20.20814111078652     14.14833365596452    -13.76931633730035
  H         -20.18267217128877     14.71264177791395    -12.82772987351697
  C         -16.30013326429015      8.65915877481456    -15.93432333793213
  H         -15.48800232337739      8.01915262206052    -15.56457257065874
  N         -16.11095778711395      9.74750593840685    -16.58756119725599
  N         -20.22916364179305      8.28450580955302    -21.47081446601661
  N         -24.02259492250559     13.44888008852709    -19.53271875343047
  N         -19.77237917381961     14.62684687283466    -14.87832863158994
  Cl        -23.70264392432266      7.03377441394779    -13.72657429476142
  B         -19.39527724023517     12.27831222790001    -18.55514110728634
  F         -19.57322413803784     11.02983137568710    -19.18537282602658
  F         -18.77890889383298     12.09083987969144    -17.30079202129296
  F         -20.64736046230017     12.90013706303147    -18.37428124165172
  F         -18.57693572584728     13.09702345626633    -19.35764359840151
  Cl        -15.55714989232586     17.94132493502818    -23.71106490439184
