# Supplementary material for: A Robust Heterometallic Pt2Pd2L8 Double Cage Catenane
Source: Angew Chem Int Ed Engl. 2025 Sep 30;64(47):e202516952. doi: 10.1002/anie.202516952 (PMC12624329; doi:10.1002/anie.202516952)
Supplement: Supplementary file 3 — Supporting Information [file ANIE-64-e202516952-s003.zip › XYZ calculations files/2Cl+BF4@io-Pt2Pd2L8_opt_r2scan-3c.xyz]

403
Coordinates from ORCA-job io-cl-opt_r2scan-3c-SMD E -14787.383120500641
  C         -18.97408222705362      3.96839922750530    -15.84232383712260
  C         -18.17668964033611      5.11507509843625    -15.73341974033968
  C         -17.14893254666398      5.34858825799609    -16.63117591067961
  C         -16.91286699684268      4.47905411892428    -17.71083745621501
  C         -17.75592675901401      3.36586693630340    -17.84864650142607
  C         -18.75485204582081      3.10294311076978    -16.92274645372500
  C         -15.55002250718045      6.03945474701608    -18.98497083966297
  C         -15.65675880555481      7.08960184479536    -18.05151712947173
  C         -15.34044253538035      8.39278894736105    -18.39420548271828
  H         -15.45127118307339      9.18687752127639    -17.66215422048611
  C         -14.83336622896573      8.68825949908461    -19.67262421121300
  C         -14.71502602917644      7.64474622556954    -20.60481599263088
  C         -15.09227850983324      6.35268299831738    -20.27525653472214
  H         -18.35549806735113      5.80784493480344    -14.91657599909685
  H         -17.64921706238768      2.70467444126248    -18.70104321720784
  H         -19.40931616927793      2.25185687987940    -17.08592699856553
  H         -14.34608063801693      7.85682862441846    -21.60365235009161
  H         -15.02101498705840      5.58152392321922    -21.03302425769377
  C         -14.48755267891397     10.00957762656945    -20.03641283673126
  C         -14.22359591620279     11.13508190257692    -20.41221836104658
  C         -14.05827096131011     12.40882808568773    -21.00338467117169
  C         -15.08713837933221     13.35510486291505    -20.89967667869829
  C         -12.95298235946224     12.71867347600077    -21.81038508161194
  H         -15.96568295661102     13.16428552471122    -20.28947487516205
  C         -12.93498609929363     13.92059562244672    -22.49740704184408
  H         -12.14095184166242     12.00545709142189    -21.91194334344882
  C         -13.99997862968073     14.80045948607597    -22.37235201058140
  H         -12.10461373205036     14.18323605719175    -23.14389260887922
  H         -14.04307943958754     15.75015284957217    -22.90243678718160
  N         -15.04635821381395     14.50864626178351    -21.57763690835016
  C         -21.59167838874780      2.42148489517274    -13.75658664577922
  C         -21.97684962952090      1.11023915983242    -13.45952530092492
  C         -22.33886112238095      3.47281452850411    -13.21585099999471
  C         -23.07758050752256      0.88672136109437    -12.64715512231866
  H         -21.41272037107597      0.27649776089557    -13.86928391167500
  H         -22.10255303802433      4.51539209700687    -13.41791719456108
  C         -23.77239345082840      1.97004811908217    -12.14268042410731
  H         -23.40431026401431     -0.11725565645342    -12.39974244597928
  H         -24.64102598241270      1.85213915310129    -11.50331192918375
  N         -23.39740701515829      3.23753886568500    -12.42734700138917
  N         -15.87433856704042      4.72912881522326    -18.62154569104165
  C         -19.10499872638566      9.01631107700380    -10.26127713775147
  C         -19.37634135490114     10.21412210424688    -10.93543390262096
  C         -18.40365863401107     11.19085496340338    -11.06043400599949
  C         -17.10177827105533     10.98884439199455    -10.56879940527981
  C         -16.81948722000354      9.75961188423983     -9.95365037834275
  C         -17.80502134379829      8.79813112021393     -9.78483005973559
  C         -16.07774381303772     12.79116838216136    -11.84166952248580
  C         -17.26658283920216     13.17396580200718    -12.49440786934944
  C         -17.24199178196972     13.97746754526011    -13.62092022656311
  H         -18.16881600131643     14.25024361044371    -14.11625751400574
  C         -16.02377443511875     14.48938664533355    -14.10181208933569
  C         -14.83544242745822     14.11614587558303    -13.45332101441454
  C         -14.86147912558387     13.26203410495462    -12.36254263251010
  H         -20.37149024048773     10.37799311500726    -11.33887793691699
  H         -15.81274425370371      9.53685291223692     -9.61906032387513
  H         -17.53598136323312      7.84755015182034     -9.33385589921697
  H         -13.88334902897492     14.48207855378287    -13.82520574508282
  H         -13.92164587952448     12.96842491055458    -11.91028051165199
  C         -15.98170652008119     15.33042531402570    -15.23608090838719
  C         -15.88066453364563     16.02103999742942    -16.23133032093847
  C         -15.62995016564132     16.67244331791250    -17.45983873046062
  C         -16.22480131552524     16.18556877025731    -18.63119945768043
  C         -14.68745292483999     17.70598305958081    -17.57577400777266
  H         -16.96007551320978     15.38640142558631    -18.59724755850387
  C         -14.35226227599354     18.17475330545431    -18.83457602422494
  H         -14.20957224437761     18.10377708581991    -16.68603040458483
  C         -14.95448789551377     17.62425098920431    -19.95623802153495
  H         -13.61546488236329     18.96067096982328    -18.96115299220815
  H         -14.71278699674464     17.94238785641897    -20.96852386234389
  N         -15.87762012157700     16.65225261562060    -19.83646462001672
  C         -21.15656851866089      6.13569620592187     -9.21919055190888
  C         -21.14655934089836      5.23497770571696     -8.14950508652401
  C         -22.12095420508430      5.97111044758148    -10.21841594805945
  C         -22.08086130760676      4.21175484919643     -8.10744827549072
  H         -20.40531734427559      5.34157063888814     -7.36172706064843
  H         -22.17777133181686      6.62963659077801    -11.08251210923335
  C         -23.00926325961029      4.10551464649756     -9.12619045155184
  H         -22.09996155614494      3.49517162446397     -7.29365582929449
  H         -23.76245634423902      3.32466750476425     -9.14174849983783
  N         -23.02059911268942      4.97949802642793    -10.15787495393375
  N         -16.12064104544820     11.98351792648718    -10.70173367850166
  C         -25.76975096946560     11.49932309072780    -12.62865213477609
  C         -25.52669847761655     11.72401862722093    -13.99011771460787
  C         -25.46005975072013     13.01115074180017    -14.49396326154403
  C         -25.57037925094941     14.13025751871579    -13.64976191032746
  C         -25.75404577838102     13.89645068432787    -12.27795063511061
  C         -25.87210740240087     12.60807867422857    -11.77748927948804
  C         -24.63625139220973     15.72186077420889    -15.23823561744328
  C         -24.41002134716853     14.77019241581451    -16.25222946928503
  C         -23.59303096713684     15.05045068740112    -17.33341996195535
  H         -23.42708789668292     14.29577725631336    -18.09637520800032
  C         -23.01647612472640     16.32479731468678    -17.47827594136508
  C         -23.23152336921064     17.27629768104586    -16.46847805676279
  C         -24.00232394059432     16.96985585576337    -15.35838309279529
  H         -25.40593439645738     10.87034448611089    -14.65109160643688
  H         -25.78276391413131     14.72787056837605    -11.58304547372096
  H         -25.97714845509453     12.47154894421766    -10.70526308596787
  H         -22.77256648094628     18.25693523148958    -16.54797847356450
  H         -24.11573447306188     17.71861305369325    -14.58343197760231
  C         -22.20941590140368     16.63864287838873    -18.59488207897299
  C         -21.47562173425498     16.95098357453488    -19.51238260814724
  C         -20.47692064837748     17.35768096428751    -20.42668104932317
  C         -19.36376073104540     16.53401529044887    -20.64402886396733
  C         -20.48801124082419     18.62763061171917    -21.02396004769331
  H         -19.30873866519330     15.54099472021151    -20.20721013928368
  C         -19.39058064935245     19.03385386491994    -21.76342216085152
  H         -21.33640197339012     19.28781892959018    -20.87384671604928
  C         -18.30620544925619     18.18148951604214    -21.91027450200792
  H         -19.35824022435741     20.01540801366570    -22.22401691861187
  H         -17.41431383831270     18.45867557374980    -22.46912012290101
  N         -18.31352516825493     16.95290710164008    -21.36058306637583
  C         -26.37158370329687      8.47876765048518    -10.60255381972892
  C         -27.09136723404383      8.16549960537208     -9.44533084385999
  C         -25.60774521743403      7.47302047273224    -11.20293547756616
  C         -27.02688764126919      6.88116170691554     -8.92663689260215
  H         -27.69261163794157      8.92952646879931     -8.95951631773094
  H         -25.01777764395454      7.65226538190062    -12.09923272267267
  C         -26.25202250279198      5.93273903170551     -9.56814394527264
  H         -27.57051069916677      6.60536187839805     -8.02969756357544
  H         -26.16660541995527      4.91438890107860     -9.20369153473708
  N         -25.56091261174832      6.23572360655233    -10.69024271773423
  N         -25.48367929734112     15.43276755153093    -14.16488296846350
  C         -25.71494476040791      6.46212101494224    -18.21273079732812
  C         -24.46564250458968      6.65146032662516    -18.81801027191583
  C         -24.36618511195971      7.24532918671712    -20.06416496117313
  C         -25.50364202684123      7.73297050208874    -20.73176801769864
  C         -26.74566380858062      7.58880173860099    -20.09415508076966
  C         -26.85427360491824      6.94873556597404    -18.86847491482117
  C         -24.27979262153905      9.14452313850725    -22.29158312672579
  C         -23.00710813504547      8.82209103633621    -21.78029050521480
  C         -21.89361969873449      9.58415561545820    -22.08779384470789
  H         -20.92507314796039      9.32155254489171    -21.67314851062129
  C         -21.99621637436246     10.66599589529620    -22.98009856945950
  C         -23.26141163325780     10.99518126429929    -23.49206131585185
  C         -24.38341995520263     10.26607325038237    -23.13110158799255
  H         -23.57272281680349      6.30593133332710    -18.30484471935872
  H         -27.64001209094958      8.00352090150429    -20.54484683936718
  H         -27.82877647275915      6.89298648992203    -18.39248113170969
  H         -23.36601385740143     11.84217272331290    -24.16316496002185
  H         -25.34779828146022     10.57155201955801    -23.51910665119849
  C         -20.85927615208220     11.42525143091540    -23.33812216573622
  C         -19.91934678476854     12.12848931182872    -23.65367864972187
  C         -18.94617371160884     13.11227050985591    -23.94290012491545
  C         -18.28060843889095     13.75205038922098    -22.88837527482412
  C         -18.71551839015342     13.57335079108558    -25.24803180431499
  H         -18.42012244400490     13.43132796892956    -21.85965932768372
  C         -17.88160988263131     14.66190540026778    -25.44061122733820
  H         -19.21513799983724     13.09717925022632    -26.08568234845524
  C         -17.27786876818951     15.26793848323680    -24.34869728934171
  H         -17.69885696232732     15.05757231648789    -26.43390263454946
  H         -16.62361082329216     16.13260817990640    -24.44416332835346
  N         -17.47822522261920     14.80150446578038    -23.10246800784731
  C         -26.85377101007849      4.75156119167158    -15.15243711630379
  C         -27.99153070281074      4.03887385744883    -14.76131109145636
  C         -25.84286413653793      4.96002397371078    -14.20900208394479
  C         -28.08720668934991      3.56187568486088    -13.46295572056999
  H         -28.79265950220552      3.86522925613267    -15.47496196383159
  H         -24.93861844203671      5.51829547842154    -14.44170259119889
  C         -27.05145750803885      3.80075091406108    -12.57906063692996
  H         -28.95612506728654      3.00702403832008    -13.12648083150725
  H         -27.07671711829430      3.45215713417389    -11.55198763837199
  N         -25.95109734969917      4.48859312403968    -12.95903703574678
  N         -25.39175085528855      8.35479035344924    -21.98492368410791
  Pd        -16.66303399279828     15.75539013387725    -21.49220960414605
  S         -25.31037035273838     13.24064406676207    -16.24700532332673
  S         -16.05931840546354      6.72519774080978    -16.36054570956599
  S         -22.78062180323528      7.32228634832839    -20.85883774819396
  S         -18.83689980613265     12.75488407777523    -11.78042264981969
  Pt        -24.46126867928328      4.76722246823205    -11.58958922264227
  C         -25.92270031496533     16.53826846456202    -13.31328362751623
  H         -25.16324425196009     16.83579763264042    -12.57681856426829
  H         -26.16471388884125     17.39702845769777    -13.94308998366842
  H         -26.83213668278112     16.23980941308340    -12.78739123853836
  C         -15.46792879357382      3.64283924217148    -19.51307753704482
  H         -16.13160901428975      3.53391335959577    -20.38233223121020
  H         -14.45094454271843      3.83274329073702    -19.86325073238781
  H         -15.46196934283834      2.70747269246988    -18.94947200187441
  C         -14.90838664862421     11.86392508769113     -9.89183029460135
  H         -14.17464164725501     11.16815097712039    -10.32231557246579
  H         -14.44884065146520     12.84989730834753     -9.79235200149222
  H         -15.18456779329461     11.51768575456119     -8.89370691975699
  C         -26.61083919704259      8.53995711300716    -22.77222495619594
  H         -27.19498922458833      9.41531406906941    -22.45537997097624
  H         -26.33949961891834      8.65466638120689    -23.82397250830825
  H         -27.23020500862681      7.64522172479259    -22.68033339591025
  C         -20.43984224744086      2.64512541396394    -14.62637678862470
  H         -19.95820347036123      1.73143832419695    -15.00072289590211
  C         -26.75900216361197      5.26590687089333    -16.51609840939014
  H         -27.62948534966743      5.06170227904741    -17.15433042396179
  C         -26.42297745227387      9.83578601175669    -11.14059929787285
  H         -27.05630673668654     10.53734603370910    -10.58078318615560
  C         -20.16211128662056      7.20397534531725     -9.26410297275591
  H         -19.45346640204126      7.21324983317001     -8.42474173724743
  N         -20.13367389575541      8.06835813065657    -10.21063094710253
  N         -20.01918263982472      3.82007312183619    -14.92113802709352
  N         -25.72439570315927      5.89963579719004    -16.93133031869392
  N         -25.77558384452704     10.16870118592987    -12.19610911474362
  C         -18.08371697628683      8.79331272462146    -22.19493633251562
  C         -17.11230890830998      9.77390277278891    -22.43419742355475
  C         -16.59535025168577      9.94844181024689    -23.70736451273534
  C         -17.10013972634950      9.23142486715911    -24.80723330243080
  C         -18.13496487559347      8.31533489837375    -24.57139302365223
  C         -18.59852681217593      8.07741488457894    -23.28469175634783
  C         -16.17703093178423     10.72033259802451    -26.49129618411208
  C         -15.55384927187674     11.58657932572859    -25.57024826661803
  C         -15.13854548583644     12.85148083208615    -25.94073734817312
  H         -14.67623351096743     13.50619306239872    -25.20712044031497
  C         -15.29991193377744     13.29472065988320    -27.26693031608173
  C         -15.91333463908045     12.43464737599398    -28.19203159601522
  C         -16.35539422593113     11.17911384434201    -27.80717995849728
  H         -16.72610953229603     10.35647061370299    -21.60183420957610
  H         -18.59460808149687      7.78496979841919    -25.39739690286199
  H         -19.41002301765193      7.37046488642845    -23.13660929398668
  H         -16.06421832331171     12.76531555029039    -29.21487203795769
  H         -16.85198665780565     10.55597522350443    -28.54164622009528
  C         -14.90738555858616     14.60150929991793    -27.62236322027804
  C         -14.59136099424102     15.74341263291821    -27.89431479370518
  C         -14.23770655660721     17.07979127956543    -28.17281261737125
  C         -13.94697612004824     17.94920126595300    -27.11082855160788
  C         -14.17205661083073     17.59028691355725    -29.48034685974083
  H         -13.99666831277214     17.61715506759566    -26.07628885391490
  C         -13.82758905412911     18.91809322784427    -29.67110734315667
  H         -14.39082692829421     16.94458406543282    -30.32470126632789
  C         -13.55713783726044     19.72228198343851    -28.57451465667957
  H         -13.76768712995261     19.34160228961549    -30.66786610085587
  H         -13.28894850366489     20.76912120691630    -28.67726711308135
  N         -13.62120475232690     19.22872878084803    -27.32363107045058
  C         -19.57851802768914      7.25886115559948    -19.20858221398313
  C         -20.05813018979702      5.98453494370932    -18.89164780628590
  C         -19.85856879346909      8.31232332715361    -18.33563464854802
  C         -20.81199864362553      5.80692998629393    -17.74301840444674
  H         -19.86313995749616      5.15233479695768    -19.56296550345145
  H         -19.51803106642139      9.32344414481955    -18.53688860808552
  C         -21.06286040640040      6.89237947837233    -16.92240170021003
  H         -21.21801932243784      4.83774861096696    -17.47615450450787
  H         -21.64964855428442      6.81318112286110    -16.00831761283905
  N         -20.58386019169567      8.11986417812291    -17.22478895122444
  N         -16.58569285875203      9.44398645249749    -26.09712267613890
  C         -14.34709311610733     11.41553860750641    -16.17437772788681
  C         -14.20027359420828     12.67588568822900    -16.76880343970659
  C         -12.95186900466367     13.11378074453628    -17.17852326749377
  C         -11.82511674279887     12.27415078558424    -17.11798775497863
  C         -12.00059367704442     10.98150556486189    -16.60356300455330
  C         -13.23083417582420     10.56935190456983    -16.11144819109639
  C         -10.48626417980002     13.58277843775372    -18.66849309497780
  C         -11.46308520820193     14.57828867260923    -18.87426060296198
  C         -11.38891330365458     15.44735501729312    -19.94598851415659
  H         -12.16368221953448     16.19515057942825    -20.09092286129066
  C         -10.30814372127283     15.37935485625225    -20.84517733183771
  C          -9.33047861331643     14.39149623055339    -20.64592843317854
  C          -9.42688962180337     13.50242291541114    -19.58766640289251
  H         -15.06495349157350     13.32903930817450    -16.85351240929924
  H         -11.17443267987969     10.27994705233071    -16.59266656490198
  H         -13.33518115045944      9.55613278734102    -15.73392110766541
  H          -8.50068863281340     14.30857703859539    -21.34072936407320
  H          -8.66876512971707     12.73508767587492    -19.48390748115169
  C         -10.25839681957274     16.25301018915961    -21.95034237695542
  C         -10.25553922528221     16.99419203280974    -22.91368847255853
  C         -10.28071985778127     17.84520043061244    -24.03736901641070
  C         -11.43459516701073     18.59492586916905    -24.31026483913554
  C          -9.19052742239977     17.96852444106791    -24.91547232411681
  H         -12.31615633825752     18.53185602666615    -23.67614049341447
  C          -9.29288574893818     18.81507121640641    -26.00648221991793
  H          -8.28313038520839     17.40172695486927    -24.73354108429053
  C         -10.46616100532164     19.52274828319604    -26.21849358347481
  H          -8.46878841813327     18.93249546650641    -26.70190229234355
  H         -10.59329820791738     20.19251703552958    -27.06319802916286
  N         -11.50789330863869     19.40107807163363    -25.37474808097834
  C         -17.04912475245986      9.63474255087930    -14.43251648501541
  C         -17.10810529914479      8.65440569870171    -13.43787564463227
  C         -18.21358138299426      9.93462063550470    -15.14362264081731
  C         -18.30513768042590      8.00019656355160    -13.19708263119815
  H         -16.21056344659247      8.39561531268208    -12.88214263317105
  H         -18.22272614364821     10.68223145202272    -15.93140023750592
  C         -19.42292608401534      8.33817261077326    -13.93839907448450
  H         -18.38373666094015      7.22291327821939    -12.44532669810760
  H         -20.38874602408730      7.85710922780975    -13.79210393128632
  N         -19.36413670067833      9.29418916667164    -14.89253183387356
  N         -10.57362421752438     12.72078942243214    -17.57260510263124
  C         -19.79882865222322     16.43887925702945    -15.13697850065044
  C         -19.52897356678114     17.05006589352652    -16.36821627125188
  C         -18.97751328598243     18.31952016208633    -16.41361012997915
  C         -18.57383993295639     18.98580838242656    -15.24234359766480
  C         -18.76339324630319     18.32568247425625    -14.01946563996009
  C         -19.39108097346850     17.08888392851730    -13.96357291017521
  C         -17.17972779087710     20.62120228559724    -16.38440192271942
  C         -17.46058907315962     20.14863392399599    -17.68245606591291
  C         -16.68160221473077     20.51153320590567    -18.76397825659069
  H         -16.91427421362765     20.12368342233809    -19.75208455005557
  C         -15.59517994651764     21.39077588611947    -18.59801511406097
  C         -15.30541825796035     21.86240079670483    -17.30754877829229
  C         -16.07416026087361     21.47321431005553    -16.22246331009043
  H         -19.80819019118696     16.54390870117367    -17.28821084024505
  H         -18.41056277373380     18.77177311018026    -13.09688977610115
  H         -19.50834871249080     16.59983682774399    -13.00072077735165
  H         -14.45825784734603     22.52344644854808    -17.15420313872217
  H         -15.80356863033354     21.83497940739471    -15.23758643891912
  C         -14.79649404332028     21.72708254956917    -19.70993459297522
  C         -14.11556467796966     21.96887405904549    -20.68743438169749
  C         -13.34052623478547     22.20682441972714    -21.84098779694794
  C         -13.57007959246618     21.43483388311435    -22.98992476652363
  C         -12.33138514850120     23.18312586990213    -21.89231970788344
  H         -14.32728528332215     20.65348232017283    -23.00584782003533
  C         -11.60678030982079     23.34499809968705    -23.06147530510692
  H         -12.12809269401181     23.79733948816467    -21.02103716658344
  C         -11.88412208333899     22.54367233767471    -24.15857268292736
  H         -10.82136255028830     24.08969031994081    -23.13313648245913
  H         -11.33698605116130     22.63191700788325    -25.09187225830977
  N         -12.85295480059526     21.61054199036085    -24.10476175026604
  C         -21.59506180358257     13.44145111207210    -14.00579745810020
  C         -22.26031938181243     13.08285884011399    -12.82945970302591
  C         -21.26997430097058     12.43663495271408    -14.91986695249038
  C         -22.54964777898021     11.74954007717891    -12.58999012848890
  H         -22.51202634118249     13.84545165976235    -12.09705373437565
  H         -20.74649666117687     12.65888604702594    -15.84482663093299
  C         -22.19316541533668     10.79941035212362    -13.53040500412584
  H         -23.04348579002906     11.43183002502623    -11.67864643206618
  H         -22.38957977246450      9.73692816633584    -13.39455155198558
  N         -21.56960960127095     11.15282579546067    -14.67659031006202
  N         -17.99141293039579     20.26190621276150    -15.30607017111054
  C         -23.41311175837454     13.82641832948556    -21.02593041119896
  C         -22.36374317304176     14.22729482063823    -21.86306514019191
  C         -22.55256078836289     15.24347171726789    -22.78533346173636
  C         -23.75391723948876     15.97382676323425    -22.83470823156931
  C         -24.76208240333676     15.63156774449418    -21.92180350370663
  C         -24.60864477015620     14.55831660379186    -21.05473168720923
  C         -22.84953586984253     17.81004597329648    -24.15353743672947
  C         -21.55731860711344     17.26049802590548    -24.27369205806415
  C         -20.48472970533998     18.02980039911655    -24.68069727545316
  H         -19.49627927981575     17.58464524648765    -24.75547436235746
  C         -20.66204580674016     19.38713053119087    -25.00762394718057
  C         -21.94537223336043     19.94381645163213    -24.88616606465567
  C         -23.01318281060270     19.17278895983521    -24.45539303340408
  H         -21.41911745202642     13.69172403707887    -21.82653321064288
  H         -25.67907881003974     16.20776151363496    -21.87833749634508
  H         -25.40792990730516     14.32692417124450    -20.35639252416619
  H         -22.09970340830370     20.99415115881280    -25.11218530772935
  H         -23.98314153301824     19.64360732123246    -24.34725345879618
  C         -19.54547807313281     20.16033091182885    -25.38479017125930
  C         -18.54959555930907     20.79452399901319    -25.67393265354762
  C         -17.35830748478297     21.48381654433914    -25.97961827448783
  C         -16.12970345580155     20.83067825253546    -25.79934941402318
  C         -17.33898129528624     22.80809379046623    -26.44795092422955
  H         -16.07903862424930     19.80959999829482    -25.42776252087911
  C         -16.12121756847397     23.41499171269767    -26.70768841319562
  H         -18.27114313182812     23.34271870649349    -26.59950964356550
  C         -14.94404891923370     22.71257521715297    -26.49865078212188
  H         -16.07284225067546     24.43634377627406    -27.06955382519266
  H         -13.96833750161536     23.15217581084828    -26.68086679174368
  N         -14.96844476205870     21.44285405736708    -26.05199052515435
  C         -24.04350322839628     11.00394452671309    -18.75859612033334
  C         -25.19071185980692     10.33156668232731    -18.32722158470462
  C         -22.84661120555786     10.78908802236827    -18.07137103406049
  C         -25.11717899951654      9.50173395543221    -17.22035160562329
  H         -26.13568176936341     10.49164481750119    -18.83977906086654
  H         -21.92779959482699     11.28987642130310    -18.35959197755256
  C         -23.90332219036641      9.33440344499198    -16.57849821927579
  H         -25.99092139602670      8.98424919348549    -16.84123385705298
  H         -23.78604316591634      8.69319317050335    -15.70641357045709
  N         -22.79088421250830      9.96874871126546    -17.01226778905350
  N         -23.92753985747709     17.01220981542846    -23.76381139827739
  Pd        -13.23725377409128     20.42239581899645    -25.71587198294436
  S         -18.90550571429544     19.16262119971715    -17.97239145277090
  S         -15.19260660179369     11.01296390029176    -23.93012722197546
  S         -21.30155086858670     15.52581223139990    -24.01034267761684
  S         -12.75535652234033     14.80435282704064    -17.67938600098900
  Pt        -21.05595227227985      9.66477946928743    -15.97549578537158
  C         -17.87380379535696     21.02687143263699    -14.06440056282946
  H         -17.01687912328858     20.71562870385458    -13.45080998518464
  H         -17.77204850068983     22.08651720578932    -14.30851600008955
  H         -18.79114731355896     20.90155709614523    -13.48519506779869
  C         -16.91522249779203      8.47023202359305    -27.13773548497312
  H         -17.92161751601108      8.61515533655115    -27.55480793769237
  H         -16.18061517551043      8.55027321298462    -27.94205504088292
  H         -16.84583550703560      7.46522890306865    -26.71572508751062
  C          -9.39225388325337     11.93604447163000    -17.21381680145744
  H          -9.26451710285373     11.04623167538620    -17.84584926753870
  H          -8.50616567821400     12.56789059315872    -17.30350020959118
  H          -9.47864655235694     11.62328574932245    -16.17082462679100
  C         -25.28044229923651     17.52689487087924    -23.97474185324315
  H         -25.59342502208385     18.23486462903775    -23.19476499439346
  H         -25.32292043270974     18.02459189370913    -24.94591861061005
  H         -25.97836941371095     16.68715239836569    -23.99521316529843
  C         -18.90240422477423      7.47096140210225    -20.48455366643258
  H         -18.74907852887715      6.56735218244109    -21.09143921058011
  C         -24.15453146619272     11.99206156724092    -19.82747210948342
  H         -25.14191600712794     12.05824309963318    -20.30563463585942
  C         -21.14754893675754     14.81981089333634    -14.18171577785313
  H         -21.47210878315724     15.52359886069644    -13.40241594846043
  C         -15.76111092325698     10.23233771447427    -14.77119381481767
  H         -14.91550850991380      9.91622217042373    -14.14374956148631
  N         -15.62716844451785     11.03029113804335    -15.76597306697331
  N         -18.55493696616187      8.63843162647426    -20.88641812885059
  N         -23.18146163974426     12.76741052500671    -20.14124223057827
  N         -20.37355401215525     15.16359791368048    -15.14526082307799
  Cl        -22.91487079262358      7.12595576318419    -13.70621564687813
  B         -18.47470646062321     12.40422203230090    -18.58872527860698
  F         -17.47254646311361     11.43437393607216    -18.77520454267870
  F         -18.47272075458897     12.84220191106178    -17.24965328410546
  F         -19.73255630270509     11.85136633501651    -18.90687578697426
  F         -18.22495507710456     13.50535067404377    -19.44124366656803
  Cl        -15.01976764955141     18.12363514023541    -23.62789813630473
