# Supplementary material for: A Robust Heterometallic Pt2Pd2L8 Double Cage Catenane
Source: Angew Chem Int Ed Engl. 2025 Sep 30;64(47):e202516952. doi: 10.1002/anie.202516952 (PMC12624329; doi:10.1002/anie.202516952)
Supplement: Supplementary file 3 — Supporting Information [file ANIE-64-e202516952-s003.zip › XYZ calculations files/2Cl+BF4@oo-Pt2Pd2L8_opt_r2scan-3c.xyz]

403
Coordinates from ORCA-job oo-cl-opt_r2scan-3c-SMD E -14787.381447672517
  C         -21.00227444402247      3.27657154674183    -17.07365945504645
  C         -20.14964434008024      4.38224736591136    -16.95525450936699
  C         -19.06332265031623      4.53561517483642    -17.79821283956239
  C         -18.77672644000268      3.58392973873758    -18.79194484387076
  C         -19.61875775344582      2.46430141451492    -18.88907930112874
  C         -20.70473690404604      2.30612734847127    -18.04131002740888
  C         -17.33065576181830      5.03035432975003    -20.09503902740932
  C         -17.48616727275755      6.15164655971650    -19.25479982268177
  C         -17.16883435561799      7.42575865414027    -19.69065844287378
  H         -17.31544518721617      8.27864465584698    -19.03333487919166
  C         -16.62523750971534      7.62243750861182    -20.97404154709310
  C         -16.44536760267747      6.50633834130435    -21.80626685466384
  C         -16.81247019906142      5.23944486479554    -21.38293661873892
  H         -20.36842337087713      5.13381084223888    -16.20212770917705
  H         -19.42969394046080      1.70357063299098    -19.63763049612776
  H         -21.31534830104430      1.41443904345507    -18.14304334188391
  H         -16.04035898985164      6.64126652819276    -22.80415647639929
  H         -16.69550625104796      4.40820422898832    -22.06795881964669
  C         -16.30656779814709      8.92054123766404    -21.42508365485441
  C         -16.05173966388590     10.03867856554747    -21.82759945976795
  C         -15.70830098651193     11.33718117794448    -22.25797790516883
  C         -16.37208560471576     12.45145167462166    -21.72502975005280
  C         -14.67221152759983     11.56254364413797    -23.18004701563953
  H         -17.19465682755817     12.33557335057112    -21.02514995075776
  C         -14.31946680461104     12.86274797059784    -23.49299791156211
  H         -14.14457963759428     10.71975910166965    -23.61516130812132
  C         -15.00568062765963     13.92093891468569    -22.91386713964878
  H         -13.51072634320467     13.07230088304290    -24.18500844214550
  H         -14.77091787923320     14.96151161080028    -23.13169924669326
  N         -16.01958528109814     13.69912813934621    -22.05779970173623
  C         -24.29201177974065      2.52922055177351    -15.58024325156457
  C         -25.33039047755416      1.61530116643572    -15.78440925312406
  C         -24.40587137863325      3.43479216068973    -14.52364621674358
  C         -26.41988403396155      1.61788474199565    -14.92592089778412
  H         -25.27535993946132      0.90721764842182    -16.60712844918237
  H         -23.65074985166173      4.19342877006456    -14.34213587672608
  C         -26.46828862332558      2.53803565746903    -13.89445113830961
  H         -27.23758711770061      0.91620302713065    -15.04904243014878
  H         -27.30081539450315      2.58462066502143    -13.20033880270122
  N         -25.47240256097010      3.43410217260858    -13.71152158608421
  N         -17.67417167450252      3.75215076487980    -19.64329727571714
  C         -19.46675651779346      7.55423262461842    -10.76446032337759
  C         -19.56346195366163      8.77807865395423    -11.44036177455620
  C         -18.50799392313226      9.67294125915235    -11.44182549418875
  C         -17.31140950457062      9.38562482537930    -10.76206962251475
  C         -17.23104236085953      8.17063371978242    -10.06282982527175
  C         -18.29033839036883      7.27530535043087    -10.05447645007613
  C         -15.97295629630617     11.03569604006358    -11.93293696826758
  C         -17.02337297384540     11.48454749605748    -12.75901987724960
  C         -16.77249795126804     12.20187323616261    -13.91490378581014
  H         -17.59714799756521     12.52118972727722    -14.54651124320849
  C         -15.45335867826260     12.54966779867120    -14.26298641990680
  C         -14.40458054727119     12.12277254830108    -13.43306133058814
  C         -14.65866318286676     11.36270875504269    -12.30316772316810
  H         -20.47581293541764      9.00717928663081    -11.98379963599902
  H         -16.33065517460172      7.91426842968946     -9.51662262458223
  H         -18.19104547082705      6.35847063604140     -9.48186129743715
  H         -13.38015578327150     12.36895728066761    -13.69376153440573
  H         -13.82050023908702     11.02035388585768    -11.70806960116954
  C         -15.19787911632241     13.28633865367253    -15.43869967898613
  C         -14.98571363219759     13.91031947394876    -16.46002923218313
  C         -14.77921468743592     14.66865837521276    -17.63143117138573
  C         -15.73456879704058     14.63558928166939    -18.65793518497329
  C         -13.66568561409467     15.50996917399112    -17.79091931311568
  H         -16.61350528130208     14.00326596721393    -18.57672014898359
  C         -13.57327283799094     16.29455834414821    -18.92650926190238
  H         -12.90742572831232     15.55575541411295    -17.01554114160205
  C         -14.55877853997218     16.21753908099922    -19.90088449398570
  H         -12.73883536838423     16.97250222337690    -19.07146741958014
  H         -14.52418592871762     16.80623223542171    -20.81634073384734
  N         -15.60888081647329     15.38812723614941    -19.75714991249360
  C         -21.58258409301682      4.53262801689884    -10.80189617887927
  C         -21.46030938826071      3.19244851537767    -10.42098336411302
  C         -22.80892884628282      4.96674353133707    -11.30888052570970
  C         -22.55546495359743      2.34861416690613    -10.53297385545514
  H         -20.51370263498495      2.82306984312048    -10.03542907465268
  H         -22.95099352814800      5.98470066800412    -11.65872589941817
  C         -23.74419867125437      2.84397546374078    -11.03704897066315
  H         -22.49803804950183      1.30706006410682    -10.23651649786231
  H         -24.62778246601685      2.22464141504323    -11.14830626878315
  N         -23.85434449879941      4.13466080818870    -11.42376554371106
  N         -16.24609885488130     10.29893253492061    -10.77610951323841
  C         -25.87835198124639     11.67646174470589    -12.05626503559523
  C         -25.52504646831133     11.96769313618257    -13.38040001718681
  C         -25.42866507968614     13.27697865313703    -13.81700796884801
  C         -25.69309413014483     14.35265234821450    -12.95178672056156
  C         -26.07465274606998     14.05439583654633    -11.63414231644637
  C         -26.17492318702669     12.74252216656725    -11.19470975259397
  C         -24.58614035824978     16.02945956907194    -14.31131207124041
  C         -24.17171770286270     15.12335689039074    -15.30879804107126
  C         -23.16327640104813     15.44512356852206    -16.19870291705875
  H         -22.84660946656303     14.72169697082124    -16.94525239680038
  C         -22.56407344220290     16.71844009366009    -16.16340881447729
  C         -22.99007210915765     17.63426322476535    -15.18813332365606
  C         -23.96601216274069     17.28847326487498    -14.26751944144683
  H         -25.30453806758115     11.14846807165564    -14.05931729393596
  H         -26.29445847770839     14.85424854106586    -10.93662001595868
  H         -26.49261693339319     12.56003541739472    -10.17285306420966
  H         -22.53037578806311     18.61618139027700    -15.13769318474511
  H         -24.24052309719607     18.00870590795723    -13.50604866152595
  C         -21.53768088766275     17.04591916577330    -17.07351073350235
  C         -20.64394558491188     17.31536256368112    -17.85191612776146
  C         -19.64670908731609     17.62001541620238    -18.80108470715526
  C         -18.93788546579281     16.58304098095643    -19.42578839483895
  C         -19.36962129983498     18.94069421484058    -19.19231795028474
  H         -19.11321175237026     15.54416035038617    -19.16095902355194
  C         -18.44389784369057     19.16537467163704    -20.19511869903078
  H         -19.90043413284712     19.76462686970409    -18.72607787307926
  C         -17.78258528886962     18.09233534653294    -20.77609220250983
  H         -18.22209915601569     20.17068045707817    -20.53720073240409
  H         -17.03714626145229     18.21759267959476    -21.55974467470278
  N         -18.03119670100425     16.83119480471498    -20.37827497446112
  C         -25.76844493061200      8.54081438146972    -10.11753375817679
  C         -25.79477123969501      8.16095284364986     -8.77218492773008
  C         -25.72133407615833      7.53781038085858    -11.08786730056576
  C         -25.79674540781133      6.81326784899815     -8.44420612123262
  H         -25.81922472076400      8.92054069860454     -7.99517669261566
  H         -25.65896520799611      7.77385698234960    -12.14587900548846
  C         -25.75603672373385      5.86963210052920     -9.45443680954322
  H         -25.82619391610867      6.48358373658390     -7.41149448578250
  H         -25.75263667661524      4.80434683778882     -9.24966062922917
  N         -25.71199359781531      6.23939374359155    -10.75410389091360
  N         -25.59228339913894     15.67609988303172    -13.40762881650283
  C         -27.35026847808528      7.43948681920415    -18.32053573400699
  C         -26.07821832450721      7.62989327497312    -18.87650068780894
  C         -25.92814127658754      8.19858266158984    -20.12890023612270
  C         -27.04519396980434      8.59135437320516    -20.88626510136528
  C         -28.31852648660607      8.37137865240118    -20.33663468842661
  C         -28.47118246794286      7.79872584106478    -19.08277108892667
  C         -25.81435153568801     10.04113748347231    -22.39258793703805
  C         -24.56502178596928      9.82983134525296    -21.77446931461617
  C         -23.50396341194401     10.69241084264831    -21.98493134131524
  H         -22.55732025762878     10.52228984020485    -21.47902583013767
  C         -23.63399618526884     11.77572882323837    -22.87481395939549
  C         -24.86896344907642     11.97707423533699    -23.51118194780544
  C         -25.94315264203834     11.14007363465593    -23.25682974475790
  H         -25.20458421978816      7.34459603273680    -18.29716553720082
  H         -29.20697282569304      8.65256912296524    -20.89009595713517
  H         -29.47596816935283      7.63221169786724    -18.70685950697297
  H         -24.99166383283688     12.81536757700891    -24.18962244061099
  H         -26.89129757393173     11.35116046891664    -23.73650198423634
  C         -22.55367510025356     12.65725375954796    -23.09060741624618
  C         -21.62848130700826     13.42680323353023    -23.26230972929988
  C         -20.52482563401579     14.27787580752640    -23.47976716714982
  C         -19.53191284517040     14.39901006162343    -22.49639468325780
  C         -20.35140625520614     14.97932190249988    -24.68468043183893
  H         -19.62283444011940     13.88677438263601    -21.54349808407541
  C         -19.20083647545784     15.72478889525515    -24.87044766493520
  H         -21.10443544288891     14.91044751286521    -25.46341006910170
  C         -18.25135252382741     15.79063213911919    -23.86026802830771
  H         -19.02554414853112     16.26116973079853    -25.79689089545810
  H         -17.33444293629575     16.37097990232240    -23.95245264302954
  N         -18.43679340942635     15.14225242076939    -22.69577378472173
  C         -28.43740325213471      6.55812361247786    -14.90677438206562
  C         -29.61762148491663      6.60959731339858    -14.15836470257734
  C         -27.29784131151049      6.01749816527526    -14.30780394121416
  C         -29.62859283435349      6.10630744971167    -12.86588698265891
  H         -30.51666533518076      7.03743304480154    -14.59411358674193
  H         -26.34363433830534      5.98856646062348    -14.82494046288472
  C         -28.46603755874936      5.57903751530941    -12.33373623320653
  H         -30.52931709053151      6.12145128426327    -12.26210315359912
  H         -28.42154112508317      5.17787792472886    -11.32689182376467
  N         -27.32105952832057      5.54794020234930    -13.05190537990434
  N         -26.88073763945276      9.16889356967151    -22.15466736546162
  Pd        -17.01933171487745     15.27527420977828    -21.23128049938178
  S         -25.05226859371213     13.59685916287440    -15.52211049401072
  S         -17.96757336836678      5.91323249149091    -17.56218641121355
  S         -24.30079427673563      8.35449313318119    -20.82261275269687
  S         -18.70442116858262     11.24861705582609    -12.23772973832591
  Pt        -25.59589720078737      4.83112006854941    -12.22782371094990
  C         -26.20285233942192     16.73332738471375    -12.60139789047701
  H         -25.58267341926128     17.02934950623732    -11.74387096447855
  H         -26.37501252661878     17.60599558857777    -13.23519080119678
  H         -27.17174454077291     16.38515047756241    -12.23755446443153
  C         -17.21568380290321      2.59778416656833    -20.41677133458924
  H         -17.82533943414319      2.41588032833963    -21.31272361532210
  H         -16.17870188300946      2.76214350639800    -20.71803446767191
  H         -17.24446090930883      1.71129736335796    -19.77983488172422
  C         -15.17212161506316     10.12292776426426     -9.79813281361449
  H         -14.45624301575700      9.34112792031086    -10.08760086785929
  H         -14.63974385098365     11.06954628395915     -9.68299219320354
  H         -15.61206548484551      9.86473211196379     -8.83261224974385
  C         -28.04626869655201      9.24467388974445    -23.03590653081684
  H         -28.71511609144893     10.08027102598087    -22.78711588154638
  H         -27.70345458916893      9.35646549915933    -24.06679805704789
  H         -28.60340196467433      8.30808789298366    -22.96657873553715
  C         -23.13664216439716      2.54551004848062    -16.47370444125640
  H         -23.23376447436111      1.92560697157652    -17.37451271789189
  C         -28.40249002495763      7.08914970265653    -16.26728976010573
  H         -29.29467881765833      7.65116835524161    -16.57375333137411
  C         -25.76429173282504      9.95460605612447    -10.48568480632873
  H         -25.63156542392187     10.65648781556703     -9.65163638992595
  C         -20.44072802371773      5.43737086415647    -10.69119857568576
  H         -19.48191156890070      4.95418195116153    -10.46003653566244
  N         -20.57137513643690      6.70059197628377    -10.87275342942126
  N         -22.10260488901497      3.25707867586863    -16.20833986163913
  N         -27.38013795472365      6.91556370776146    -17.02268937841880
  N         -25.88900757618489     10.32079732037176    -11.70865424210957
  C         -10.78401261129151     15.23183487463362    -20.63107920976741
  C         -11.77668641741647     14.24744998959142    -20.72916596190921
  C         -11.72378633080117     13.10587943504470    -19.94922252675545
  C         -10.67099579745144     12.89414648533248    -19.04217700590666
  C          -9.66491341527018     13.87046799338086    -18.96783646189986
  C          -9.71277882053117     15.01294484987953    -19.75293718071877
  C         -11.81390804053983     11.19347054322504    -17.74395700587533
  C         -13.00474020336807     11.24353854757978    -18.49677445229073
  C         -14.19089201275886     10.73300196645731    -18.00155856806488
  H         -15.09960250202514     10.80081703842669    -18.59338028103351
  C         -14.22073528305513     10.09590594886534    -16.74649600834207
  C         -13.03250513850436     10.02216266493385    -16.00221210828268
  C         -11.85830294292798     10.57852967337272    -16.48246670234126
  H         -12.60572612430294     14.40219096951848    -21.41423944561383
  H          -8.83132150819847     13.74386513639065    -18.28680610763901
  H          -8.90089431974465     15.72926641587656    -19.67502102241595
  H         -13.03939930400734      9.54653160985026    -15.02663144066341
  H         -10.97122313768238     10.53444941851981    -15.86178169835233
  C         -15.42921504320479      9.57152813871851    -16.24217322284426
  C         -16.47855051280973      9.13592331017150    -15.81023007644581
  C         -17.70016131316879      8.59807446192241    -15.35480608515051
  C         -18.91125202645128      9.10455630724120    -15.84853859446029
  C         -17.75228796914868      7.52423644373988    -14.45055926024165
  H         -18.92550840960591      9.93102900908083    -16.55244687524502
  C         -18.98195150877137      6.98904899162599    -14.11155818632446
  H         -16.83252804387095      7.11116098450464    -14.04872553841049
  C         -20.14215179753386      7.53532859871195    -14.64250247259541
  H         -19.05677022198905      6.14504617677355    -13.43410848247922
  H         -21.13378253766687      7.15816084333105    -14.39778975599932
  N         -20.08850685091232      8.58152058548544    -15.48721741637268
  C         -10.59246415382279     18.67201285199883    -21.95041100995018
  C          -9.82340408086609     19.81756756183694    -21.72192467142736
  C         -11.55272522913993     18.71071054374238    -22.96348326146687
  C         -10.01633028223294     20.93813644343467    -22.51624970658504
  H          -9.07765649468531     19.82012042969549    -20.93124185676572
  H         -12.20724584604995     17.86659324279506    -23.15858756102653
  C         -10.97826137215813     20.90757358859075    -23.50950358632151
  H          -9.42996241346517     21.83910373308403    -22.37311116933994
  H         -11.16848382219938     21.75788710828937    -24.15574536670260
  N         -11.73494998460822     19.80622754891620    -23.71513332158787
  N         -10.62969865189001     11.73321845345488    -18.25508911997195
  C         -15.02523026109353     13.41525072778010    -26.83409882907002
  C         -16.22228014465787     13.30935375469273    -26.11311147242915
  C         -16.96394248466170     12.14157144525870    -26.13650695507084
  C         -16.54637844239663     11.03145497853682    -26.89078852472715
  C         -15.35890993795988     11.15119415864729    -27.63029034043561
  C         -14.61577339358146     12.32204552999193    -27.61137207221404
  C         -17.94983032506589      9.42060436628509    -25.74445938349555
  C         -18.49234332379182     10.35512726938399    -24.83895360660942
  C         -19.10518168447144      9.94858592210681    -23.66755886508742
  H         -19.49364168959993     10.68856015495627    -22.97292622056011
  C         -19.25493872543323      8.57783365917502    -23.38335259986142
  C         -18.74195723043846      7.64230132115542    -24.29581033402739
  C         -18.08352682444528      8.05617397812676    -25.44233113399291
  H         -16.55353924906847     14.15503948118649    -25.51661994871259
  H         -15.00346652079536     10.32074619615329    -28.22945225908130
  H         -13.71481712478871     12.37359985977054    -28.21469246706057
  H         -18.83733711495996      6.58158423132608    -24.08653885667801
  H         -17.66605063469816      7.30513436729543    -26.10233583033133
  C         -19.87892632854311      8.16246080448834    -22.18861771369971
  C         -20.40013916556315      7.80961859772401    -21.14885744739384
  C         -21.05903489065008      7.43385865825472    -19.96017305017880
  C         -21.10768586016918      8.32624095056496    -18.87913162338778
  C         -21.72780481961108      6.20459077356569    -19.83439831647215
  H         -20.60050168486716      9.28589507677902    -18.91943444006939
  C         -22.43411793887266      5.93756323882801    -18.67534156716610
  H         -21.70593768669043      5.49162533483652    -20.65261251513673
  C         -22.45098919931204      6.87091074952684    -17.64812896757904
  H         -22.97959564982689      5.00780496305675    -18.55347992303842
  H         -22.98387970506167      6.70691431460851    -16.71278534872421
  N         -21.78479026066073      8.03430676438543    -17.76239393129989
  C         -12.34637769727664     15.95103358170306    -26.80241823694524
  C         -11.01693672070688     16.04974991936734    -27.22491516211776
  C         -12.93966723037630     17.07151490568195    -26.21695665247519
  C         -10.34057664970874     17.25120270989765    -27.07295281023957
  H         -10.52532812296117     15.19019799295834    -27.67271107963064
  H         -13.95558474323142     17.04135127450525    -25.83502537058337
  C         -10.98864044041209     18.32518479739465    -26.49077086107160
  H          -9.31222833427992     17.36476539153662    -27.39808243585276
  H         -10.50159805422851     19.28388879240527    -26.34701985731147
  N         -12.26818677984027     18.22210215907710    -26.06606572471396
  N         -17.30935667307613      9.85375978127084    -26.90912812783511
  C         -20.00243392117008     19.05981681807253    -25.13431026243781
  C         -20.19285356336843     18.65117351735859    -23.80706523091931
  C         -21.45414849132368     18.32992847361913    -23.33642996824414
  C         -22.58194863747958     18.41028954855551    -24.17104229929848
  C         -22.38898695007615     18.84166118757768    -25.49344720515749
  C         -21.12724643297972     19.17026909364997    -25.96494522096733
  C         -24.00274250686649     17.01377510616357    -22.78932480217316
  C         -23.01523647092448     16.75659459945012    -21.81670752187990
  C         -23.13354568687064     15.69605756074183    -20.93609381601996
  H         -22.35040955255282     15.50449675421660    -20.20754925797598
  C         -24.27995710150934     14.87919435268569    -20.95837667920410
  C         -25.27770438626418     15.14653059058691    -21.90914234398750
  C         -25.13117169530367     16.17953277576057    -22.82033033559771
  H         -19.32820497962706     18.56892172195166    -23.15415794928049
  H         -23.23240721409340     18.91963085470001    -26.16972606479317
  H         -21.03320955384223     19.51349997150858    -26.99022369124397
  H         -26.16203273017515     14.51854757433820    -21.94944968617265
  H         -25.90481691254958     16.33128433027772    -23.56368658954077
  C         -24.40193214757043     13.79014182495290    -20.06980792031785
  C         -24.50204490580069     12.83703792832840    -19.32221418631958
  C         -24.61827810649600     11.76128896284755    -18.41747344181040
  C         -23.46442360254265     11.17034500791723    -17.88291538134791
  C         -25.86717149989924     11.28802820716920    -17.98164888594190
  H         -22.47513241965323     11.49624520713617    -18.18914381262693
  C         -25.91222611099923     10.29190982162559    -17.02319459554106
  H         -26.77843805608327     11.72410736575620    -18.37849942519018
  C         -24.73082149338353      9.75686181829892    -16.52866860677632
  H         -26.85920856807339      9.91806588660125    -16.64868814812269
  H         -24.71473436088804      8.96502741539070    -15.78117905506013
  N         -23.53715628694056     10.19358380339752    -16.97035738300699
  C         -16.95086412430406     19.54290363031359    -27.15403334598516
  C         -16.62259010957375     19.67993990965884    -28.50648515649326
  C         -15.91965344853531     19.59827170431160    -26.21391187942251
  C         -15.29960860257238     19.88442710141679    -28.86993212242137
  H         -17.40282419272558     19.62916338031278    -29.26142692023566
  H         -16.10989693444894     19.45981598303933    -25.15406568906238
  C         -14.32660198801896     19.93290461879024    -27.88834122469758
  H         -15.01120592396134     20.00202083994143    -29.90873768524932
  H         -13.27800538359487     20.08457159017477    -28.12105660654440
  N         -14.64403321179685     19.78385151278482    -26.58241678539322
  N         -23.85492162397095     18.07904768141941    -23.68332253999022
  C         -15.79638686652292     20.92414349041513    -18.91849903538192
  C         -15.75209059298491     19.62090447299460    -18.40493668467659
  C         -16.23994855151066     19.33964915943497    -17.14111564269866
  C         -16.78817241837385     20.35091681237136    -16.33349659870637
  C         -16.80649885170241     21.65937006615637    -16.84255989579626
  C         -16.31095375053950     21.94479639747772    -18.10584204826442
  C         -17.96676554235370     18.84762926715782    -14.84153731605138
  C         -17.56378482920477     17.67130213359047    -15.50563223224628
  C         -18.23539812000969     16.47607330876952    -15.32132247686206
  H         -17.91982624150686     15.58500352314266    -15.85755839997646
  C         -19.31047849136723     16.39907887049209    -14.41597585920199
  C         -19.70103656453378     17.56238905681801    -13.73388968383100
  C         -19.05500978874380     18.76705195685884    -13.95855889254666
  H         -15.34621842695810     18.82609254629768    -19.02479511802396
  H         -17.21564803122027     22.46931339942675    -16.24974632465107
  H         -16.33020804846444     22.97429536537896    -18.44936393286512
  H         -20.53674452500530     17.52368071172468    -13.04239968015815
  H         -19.40801224930488     19.65171143950409    -13.44197806129829
  C         -20.00225874438496     15.18407255347355    -14.22977296142027
  C         -20.61147688711067     14.14329386470178    -14.07950861258316
  C         -21.27539808774594     12.91546418201742    -13.87850356155628
  C         -21.27487226713310     11.94504050078542    -14.89085519234605
  C         -21.90260545528535     12.60260315933766    -12.66089011746885
  H         -20.81225491026608     12.13990999217060    -15.85419532991562
  C         -22.46011092537412     11.34794824965291    -12.49339511864043
  H         -21.92088573357170     13.33485273105271    -11.85979186918566
  C         -22.41588615022478     10.43041090086882    -13.53364770957143
  H         -22.93462406900739     11.06622113406868    -11.55937360379398
  H         -22.84871646760422      9.43445710466674    -13.45621516428113
  N         -21.83805258412076     10.74496442202519    -14.70740985320213
  C         -15.19817527218431     22.26262947006942    -22.30329888293966
  C         -15.43247384003173     23.45482001223420    -22.99550502757283
  C         -14.52913298752749     21.23223380084463    -22.96704856521361
  C         -14.97701084132813     23.58674046759918    -24.29911247921243
  H         -15.96277916699518     24.26874157832374    -22.50836251617108
  H         -14.35781962370569     20.27024983191182    -22.49386676897858
  C         -14.31520196074597     22.52959924921890    -24.89664147692004
  H         -15.13235615788457     24.50081778722212    -24.86159938746108
  H         -13.94416067815910     22.58142764988277    -25.91462458579204
  N         -14.10765248267705     21.37056461095072    -24.23211951075778
  N         -17.28646112765427     20.05033022124487    -15.05694895689430
  Pd        -21.81906503042993      9.37798587474637    -16.22536399799988
  S         -21.66133642071162     17.89105335092004    -21.62805521734701
  S         -12.95820719860358     11.84786454504248    -20.16596445280404
  S         -16.08793601173804     17.69264064888288    -16.49385636866385
  S         -18.51344680062619     12.07720293556620    -25.27172915392767
  Pt        -13.18413070751592     19.80166983068693    -25.15399416834357
  C         -25.02237019753103     18.49918007344453    -24.45873580992316
  H         -25.22344167044718     17.84154509000692    -25.31585068061045
  H         -25.89724436742393     18.50989974406641    -23.80493315616647
  H         -24.85894762260916     19.51676829195495    -24.81992228911307
  C          -9.37019395436475     11.39190689000880    -17.59342760215633
  H          -9.19775679044224     11.97468689387305    -16.67801105795019
  H          -9.37889161819768     10.32884860545028    -17.34349146830209
  H          -8.54671857381738     11.56677639342151    -18.28928786750780
  C         -17.03825484870033      8.87011347106409    -27.95754826465331
  H         -16.15830141331839      8.24800609506949    -27.74252076347769
  H         -17.91226410228527      8.22512988819259    -28.07148560294793
  H         -16.88165949732691      9.39524074324351    -28.90222804003690
  C         -17.52439072474086     21.15632452232274    -14.12942045486324
  H         -18.46394345756815     21.68940145569773    -14.33123120680627
  H         -17.54912387540567     20.76405362754451    -13.11040368392706
  H         -16.69288128314334     21.86098127256726    -14.19902202713768
  C         -10.40079921325460     17.48021888799382    -21.12743789849747
  H          -9.75821567679502     17.61840554984679    -20.24775007347947
  C         -15.67201966394896     22.09935124249679    -20.93160050969126
  H         -16.33989091043353     22.89195982443144    -20.56989375941718
  C         -18.33656129621293     19.31444018129622    -26.75271944974741
  H         -19.03784681934082     19.14289070384361    -27.57970528141993
  C         -13.07654598851730     14.69488303166326    -26.95153819610878
  H         -12.47251948210484     13.83719681158626    -27.27576140230670
  N         -14.33158654447591     14.62290404357679    -26.69564964017637
  N         -10.96826793551464     16.36923766515368    -21.42584137159837
  N         -15.33051034678717     21.08162752073623    -20.22894643586046
  N         -18.67677264771842     19.29868552838701    -25.51556774812076
  Cl        -23.77143669045882      7.06033264990468    -14.19809182387665
  B         -18.84885553983993     12.20745740703054    -18.34175910109418
  F         -17.82969683724208     11.28453504926829    -18.64319082731184
  F         -18.54447962480042     12.88386602107567    -17.14435673644732
  F         -20.07434660344762     11.52249728120930    -18.19291444420621
  F         -18.95931413686445     13.14357013718393    -19.39203439751605
  Cl        -15.08949111355383     17.60351467212691    -23.26217258984398
