# Supplementary material for: A Robust Heterometallic Pt2Pd2L8 Double Cage Catenane
Source: Angew Chem Int Ed Engl. 2025 Sep 30;64(47):e202516952. doi: 10.1002/anie.202516952 (PMC12624329; doi:10.1002/anie.202516952)
Supplement: Supplementary file 3 — Supporting Information [file ANIE-64-e202516952-s003.zip › XYZ calculations files/ii-Pt2Pd2L8_opt_r2scan-3c.xyz]

411
Coordinates from ORCA-job ii-opt_r2scan-3c E -14715.928791435646
  C         -16.08363501918750      8.20033895470530    -19.62303463673943
  C         -17.30776602296364      7.64344754645728    -19.22157789739583
  C         -17.36958668023963      6.35617496922594    -18.70994810567636
  C         -16.20522856940008      5.58910028735718    -18.53339729500905
  C         -14.97706777545971      6.17524924347955    -18.87610659515653
  C         -14.91708659151868      7.44572861412467    -19.42520239788760
  C         -17.20721434556480      3.94975108744117    -17.04403889680742
  C         -18.48791885918504      4.53757632413477    -17.04618261021731
  C         -19.42790251917330      4.20949111367062    -16.08510229472856
  H         -20.40596151620596      4.68220962954630    -16.09787483218807
  C         -19.13225090147201      3.25319834567969    -15.09398573793746
  C         -17.85715770827660      2.66337451748910    -15.08982434788598
  C         -16.91117131710019      3.01583436190928    -16.03742579480268
  H         -18.21564891887253      8.22889388148603    -19.34134147992486
  H         -14.05078318365634      5.64043592443633    -18.70038340346522
  H         -13.94114446702724      7.85981958488806    -19.65390291852768
  H         -17.60360005978064      1.93764006408787    -14.32360627303931
  H         -15.92919801065595      2.56069812717487    -15.98586636986785
  C         -20.07814957111415      2.93575600538596    -14.09664413946623
  C         -20.87116956806601      2.67857834558859    -13.21143694010988
  C         -21.77958185196415      2.46132349238830    -12.15454218159405
  C         -23.00605816994521      3.14119681242353    -12.14775690005536
  C         -21.49569385100729      1.61118594818549    -11.07195887323114
  H         -23.28633895381092      3.78814822589737    -12.97113728041098
  C         -22.41832710443808      1.49179047100343    -10.04588219264041
  H         -20.55938333383200      1.06323296929405    -11.04533809908480
  C         -23.59553813358875      2.22363732377515    -10.08878751665547
  H         -22.22817779015921      0.84345344127774     -9.19736803977675
  H         -24.33240706036004      2.18050303846429     -9.29278988004016
  N         -23.86816600720365      3.03038183684897    -11.13140907045928
  C         -15.03323330704273     11.36205889121917    -21.22090095384867
  C         -13.90777394762240     11.76700120291937    -21.94575929832734
  C         -16.04176694909436     12.30250379333052    -20.98084649457564
  C         -13.83242185778592     13.06356963395930    -22.42418032026679
  H         -13.10848040092846     11.05656295953797    -22.14067884118069
  H         -16.93360336302836     12.04925142483946    -20.41623947285299
  C         -14.86622631412244     13.94260918986242    -22.15650218310698
  H         -12.98131171978647     13.40644078791199    -23.00192484827783
  H         -14.84938725933461     14.97071949833842    -22.50123930655737
  N         -15.94619261094991     13.56058137721383    -21.43914684065352
  N         -16.27091153792804      4.28330308295486    -18.02500801258570
  C         -22.66797687157886     10.37078469502319    -22.47829675364019
  C         -23.34636881890334     10.14388865895124    -21.27252573994669
  C         -24.34278695469497      9.18374134784247    -21.18679386716756
  C         -24.66471680925214      8.37140340319403    -22.28743900209084
  C         -23.93667004989679      8.55799703679091    -23.47231303480132
  C         -22.97228645738431      9.54820426321748    -23.57364920636156
  C         -25.85320911090915      6.68120250405237    -21.00878824625043
  C         -25.65801960630190      7.30390562365965    -19.75998081078830
  C         -25.83796118512485      6.60955749771129    -18.57709078347619
  H         -25.67078027233713      7.10589883339217    -17.62528648441444
  C         -26.25325347097346      5.26398873921680    -18.59516914440579
  C         -26.45271753283695      4.64000425255781    -19.83770989057477
  C         -26.24237309187281      5.33165596111202    -21.01899576529084
  H         -23.09487801700275     10.75289875047583    -20.40934778659074
  H         -24.11067389943786      7.91293029273463    -24.32595286801867
  H         -22.42220922033981      9.63661600638977    -24.50439640171334
  H         -26.75582182211534      3.59840411880025    -19.87307766975571
  H         -26.37736505773713      4.80908126503146    -21.95849579869249
  C         -26.41881791374258      4.55294410840113    -17.38800734552944
  C         -26.53705140086256      3.93859843574088    -16.34547727818568
  C         -26.62392114169062      3.23989847259997    -15.12333979506885
  C         -26.22541939858993      3.87673183314538    -13.93925636165639
  C         -27.07656543170636      1.91223401293422    -15.03464473109401
  H         -25.87102510068552      4.90215706339051    -13.94904159716597
  C         -27.10483128606074      1.28884240865112    -13.79814618589702
  H         -27.39504570167576      1.38793017637546    -15.92989310302749
  C         -26.67763911790034      1.97411596293832    -12.67065277896171
  H         -27.44917321499592      0.26520907201235    -13.69766289465525
  H         -26.66716282305228      1.51883737730849    -11.68540494639481
  N         -26.24828231998568      3.24683601442047    -12.75920376034210
  C         -20.16058607209121     12.79904829918575    -23.68756532208053
  C         -19.79985805119269     13.25369908754985    -24.96028618120523
  C         -19.45486815467937     13.28887640109460    -22.58182807621692
  C         -18.77139923683017     14.16896269387331    -25.09400328424980
  H         -20.33660592531294     12.89124732906365    -25.83336404176268
  H         -19.68783438691704     12.97315370848891    -21.56957279993342
  C         -18.11034471906303     14.60838970207761    -23.96181454294408
  H         -18.47022508957027     14.54679994812292    -26.06454251438312
  H         -17.29298664595936     15.31736488841035    -24.01399748191509
  N         -18.45589719539140     14.17391045301138    -22.72975212387266
  N         -25.67155587406856      7.39757912780402    -22.19444233594678
  C         -23.26579173361872     15.82382299765352    -17.37121602932609
  C         -23.18150642708562     14.87157780138525    -16.34346633051674
  C         -24.23938628130760     14.67501371131924    -15.46815476442301
  C         -25.44491041167289     15.38207954083845    -15.61761994384613
  C         -25.54892197521931     16.27821322204197    -16.69247602166092
  C         -24.47799033959315     16.50961839513725    -17.54051243941008
  C         -26.76822535756137     13.93088665411146    -14.18493903727147
  C         -25.71039043022602     13.05280727868656    -13.87576566046693
  C         -25.95259977953794     11.80409262913109    -13.33137785501731
  H         -25.12314093698633     11.13864957557251    -13.10913434341505
  C         -27.26922638838030     11.39102083529818    -13.04851736902259
  C         -28.32630924914988     12.26435811170295    -13.35392718419836
  C         -28.07976227997998     13.50256407049381    -13.92246032312486
  H         -22.25814192335460     14.31077572446562    -16.22213142664992
  H         -26.48244312417758     16.79627183533188    -16.87964044537794
  H         -24.61732181644740     17.19888604983059    -18.36626245933532
  H         -29.34934314663323     11.95744092343054    -13.16063007431234
  H         -28.92138656583096     14.13862025283667    -14.16947800964831
  C         -27.52028283583553     10.10716356598882    -12.51995685346381
  C         -27.74406371917492      8.99019231908288    -12.09468360765794
  C         -27.99271419923040      7.67244730623270    -11.65668905954048
  C         -26.92477100681855      6.77211298167454    -11.53086473049131
  C         -29.28485601437742      7.20478442397323    -11.36148413602437
  H         -25.90687333990226      7.08458504791088    -11.73766401139540
  C         -29.45436650394860      5.88637934542076    -10.97312897402447
  H         -30.13461164361378      7.87471927132475    -11.44432750442843
  C         -28.35454680248270      5.04568493103629    -10.89200496219738
  H         -30.43880772179357      5.49551330923822    -10.73942066266868
  H         -28.44423561636174      4.00158588169567    -10.60929977333660
  N         -27.11742127204833      5.49833750670314    -11.16926155443874
  C         -20.89760757010663     17.15872637993110    -19.87385671145902
  C         -20.78017002798945     18.35248843660998    -20.59236418509819
  C         -19.91928934067318     16.17530567756070    -20.05657277594525
  C         -19.69431311970249     18.53994923226660    -21.43108870106681
  H         -21.53126066464668     19.12955318196173    -20.47446893646039
  H         -19.96861104923740     15.22375709254148    -19.53803392579588
  C         -18.75510682037297     17.53232098954600    -21.55674452552559
  H         -19.56305403856798     19.45859957713263    -21.99208234959329
  H         -17.89007723085161     17.62978672998232    -22.20297757657962
  N         -18.87756959156035     16.36895109528116    -20.87955860805582
  N         -26.50964626183941     15.19275693395124    -14.72436020540609
  C         -16.47620253255761     13.74428536171416    -14.32125345774267
  C         -16.99027555555618     12.44730524177035    -14.15617998067364
  C         -17.11929157531848     11.88890609790419    -12.89433774923304
  C         -16.78947104598293     12.62157813555903    -11.74090410690059
  C         -16.33650044339070     13.93985600510175    -11.90892150697849
  C         -16.16592661052270     14.48530862973179    -13.17102123308702
  C         -17.95001270431657     11.16088047436725    -10.18190294921255
  C         -18.41174729327205     10.25972672854761    -11.16203892088915
  C         -19.42911142916075      9.36273222143028    -10.88754301131605
  H         -19.77617894352445      8.68262865175075    -11.66035760386214
  C         -20.01304234801162      9.31493891729776     -9.60713157846126
  C         -19.55654153126402     10.21267395311344     -8.62763652551550
  C         -18.55525375482794     11.12439690027942     -8.91481764154246
  H         -17.26235217121201     11.87443229200328    -15.03902128335959
  H         -16.12516635893806     14.55577171590017    -11.04243685796598
  H         -15.82921841919814     15.51399744380936    -13.24644558633224
  H         -20.00688257045461     10.20464953305222     -7.64011523203414
  H         -18.24804920782332     11.81919229154795     -8.14229564259926
  C         -21.06806659874352      8.42132971638525     -9.32679845559744
  C         -21.99816088994519      7.68107233105633     -9.07104129747061
  C         -23.10173607099222      6.85157484330480     -8.78180151422277
  C         -23.65728999122282      6.05217026562207     -9.79125626526703
  C         -23.69186102652372      6.80443335397624     -7.50658970069065
  H         -23.23860610737239      6.04649811886992    -10.79272214757282
  C         -24.79019200674388      5.98735910679455     -7.29875774895384
  H         -23.28634046450252      7.40794853410415     -6.70094980557945
  C         -25.29726970923229      5.23604817800445     -8.34834959995072
  H         -25.26749832813211      5.93053383563368     -6.32645147202292
  H         -26.16475496693123      4.59373416767771     -8.23452022774609
  N         -24.72724108772412      5.28033534330510     -9.56669882568300
  C         -15.68414693479017     15.81534590196900    -17.27724238639862
  C         -14.86978140105869     16.91849473999644    -17.54953854859549
  C         -16.42539090253061     15.26023062017248    -18.32787375572007
  C         -14.80739739736896     17.41618156644519    -18.84006881500474
  H         -14.28476891057384     17.36812999083514    -16.75125235676757
  H         -17.07717179305148     14.40728502379698    -18.17220132072168
  C         -15.56802526971382     16.82245642588919    -19.83144642991549
  H         -14.17990501603015     18.26404592877797    -19.09177663782983
  H         -15.56014621800885     17.18788513758308    -20.85050069569563
  N         -16.36219858945544     15.76050443933003    -19.57184486975957
  N         -16.91260431142728     12.05253002155069    -10.46512670259135
  Pd        -25.51303145854030      4.23743329028640    -11.13434120284345
  S         -24.02917978379707     13.59238067333685    -14.07326648274744
  S         -18.95537383670440      5.62955085533199    -18.36746813839135
  S         -17.60620409736923     10.18521679164613    -12.74384476651759
  S         -25.28918139666257      9.03949412391209    -19.68929084783291
  Pt        -17.42400677733159     14.94628693672020    -21.13317825487918
  C         -27.58514232309870     16.18481753852359    -14.71490634326682
  H         -28.31158398998187     16.03722491074462    -15.52612190477518
  H         -28.10606182395447     16.13305490506664    -13.75624964555900
  H         -27.14596840710427     17.18051695373093    -14.80711972195924
  C         -15.09823795907499      3.42318197644241    -18.18517545367264
  H         -14.31792287056496      3.61965792727697    -17.43682879259840
  H         -15.41147290519986      2.37969985878500    -18.10796886879445
  H         -14.68209467695284      3.57739772503841    -19.18311494909316
  C         -26.19322834262310      6.82544335098778    -23.43599658370751
  H         -25.54569058787204      6.04030409957088    -23.85062344693097
  H         -27.18321123575862      6.40540785276759    -23.24370462298962
  H         -26.30303975657337      7.62323238760045    -24.17388344994765
  C         -16.24947972856614     12.72152793370100     -9.34540422134502
  H         -16.82043605264120     13.57824406365281     -8.96149458108579
  H         -16.10229187322896     11.99999060983042     -8.53887252689918
  H         -15.26638472658085     13.06610371421173     -9.67306234338295
  C         -15.10534731398503      9.97954867603481    -20.76027511081169
  H         -14.22740456998469      9.37481595341103    -21.02436788448438
  C         -15.71630817296142     15.27202097382320    -15.92196702072614
  H         -15.11090232367268     15.82676627241118    -15.19216503982025
  C         -22.01324628581997     16.99729246250449    -18.94663931050412
  H         -22.70887687534053     17.84688580965207    -18.92687208146901
  C         -21.26067756826830     11.84611669040561    -23.58588848267415
  H         -21.72079807840661     11.59362672757474    -24.55089677813281
  N         -21.66477873969426     11.35047484659455    -22.47362000758121
  N         -16.11095662406482      9.51244864080955    -20.11405586228726
  N         -16.39263064782405     14.22134035296862    -15.63284234226767
  N         -22.14736119832422     15.95904198497400    -18.20398473167857
  C         -19.32805386729158      8.94804496956573    -23.01178357642949
  C         -18.27425717411842      9.86766050814772    -23.13714609040412
  C         -17.69600455913991     10.12415978501128    -24.37098749024177
  C         -18.18276468044135      9.51380909777534    -25.54018933184757
  C         -19.27818894943977      8.64448053335003    -25.41727648790632
  C         -19.82772270962858      8.35140184652204    -24.17912606871450
  C         -17.07933479039763     11.03271816843950    -27.08889097056861
  C         -16.46309376206764     11.81544411699770    -26.09249474293829
  C         -15.93430186995233     13.06105013229488    -26.38432093009467
  H         -15.46943085739428     13.65030530850339    -25.59883718474981
  C         -15.97816242944198     13.56635614351079    -27.69827611654268
  C         -16.59534480474541     12.79031529011909    -28.69370107848771
  C         -17.14606799070663     11.55661406465594    -28.39060960026650
  H         -17.89893535488966     10.35788357865797    -22.24220735403406
  H         -19.71892780554034      8.19627146118384    -26.30021651961322
  H         -20.68160655420597      7.68331641620342    -24.14020722357159
  H         -16.65763969170115     13.16976741205126    -29.70870833262521
  H         -17.63771175841386     10.99937738951947    -29.17909265701716
  C         -15.45542586122708     14.84174192358778    -28.00270404247356
  C         -15.03277981981767     15.94686012228426    -28.28391256971226
  C         -14.57942563158456     17.24593531595796    -28.59777796034246
  C         -14.16476471682833     18.10399592316606    -27.56905152867536
  C         -14.54464868975515     17.73582539989886    -29.91493121482289
  H         -14.16756896926043     17.77522958589563    -26.53537998701006
  C         -14.11463469170506     19.03233531356485    -30.14291852482578
  H         -14.85611779550715     17.09976861367657    -30.73721818319403
  C         -13.73583173169797     19.83095570393799    -29.07411141314989
  H         -14.07623083833580     19.43833682704813    -31.14799123609066
  H         -13.40672473867990     20.85677882586456    -29.20661364177029
  N         -13.76766388210715     19.35828549565548    -27.81439238290568
  C         -21.23451244562684      7.59346183893112    -20.15121201942335
  C         -21.97985452595973      6.44127708337471    -19.88554377488662
  C         -21.10353349240677      8.54680381025499    -19.13500277117187
  C         -22.53501867362864      6.26345426292018    -18.62840695294044
  H         -22.10572552690698      5.68784738350131    -20.65912402315913
  H         -20.55684831660219      9.46954978591149    -19.28983122480189
  C         -22.35388845432886      7.23746234685455    -17.66308648185242
  H         -23.10716936387824      5.37559669336321    -18.38287077193407
  H         -22.76606811033297      7.14407200358282    -16.66411382314895
  N         -21.64992812556807      8.36186462157993    -17.92481087293369
  N         -17.59280133460418      9.76895237345240    -26.78698281418826
  C         -14.51648675367753     10.61445280616912    -17.36998473943196
  C         -14.38444544825025     11.93892833268717    -17.81611304885132
  C         -13.16097164727138     12.42234096652077    -18.25404305388086
  C         -12.03154797296039     11.58761231123780    -18.31642264495271
  C         -12.18729645269114     10.24609649806701    -17.93428420577504
  C         -13.39739545404035      9.77286389869365    -17.45241673292516
  C         -10.72620864827739     13.04417539673334    -19.76302367681067
  C         -11.71230427972524     14.04516440364413    -19.86680901615179
  C         -11.64979835573425     15.01395656996484    -20.85306171739064
  H         -12.42672117423844     15.77076232969993    -20.91938972878268
  C         -10.57469217659665     15.03872080388918    -21.76274426092832
  C          -9.59037100626545     14.04111336397573    -21.66416545248012
  C          -9.67400513163864     13.05712085918647    -20.69362909861334
  H         -15.25327539735803     12.59198096924334    -17.78766365823340
  H         -11.35743957705186      9.55465255412556    -18.02499551847021
  H         -13.47249233133868      8.72401286291890    -17.18549768195441
  H          -8.76394626363129     14.03119972433394    -22.36783582978093
  H          -8.91107162521261     12.28836270358549    -20.66565854885003
  C         -10.51130274406960     16.01888537254252    -22.77594609738170
  C         -10.45647209720214     16.84770673933786    -23.66406319979607
  C         -10.43001338480793     17.78378239511722    -24.71953621417342
  C         -11.53608977323979     18.62005345678118    -24.92834755593751
  C          -9.34116220489362     17.90335266360079    -25.60030972300403
  H         -12.40092369191310     18.57320577953974    -24.27525349114859
  C          -9.40428100156286     18.82526331532214    -26.63194114497998
  H          -8.46691836758573     17.27394476765814    -25.46887272143914
  C         -10.53957363242494     19.60626724677001    -26.78995760219818
  H          -8.58010275016500     18.94093129854085    -27.32759278816695
  H         -10.63825429696367     20.32871896125629    -27.59400397159619
  N         -11.57908515343322     19.49124132342380    -25.94294213643851
  C         -17.25636791536222      8.65032183425364    -15.86033792243187
  C         -17.34613100951112      7.52547388972356    -15.03592589429987
  C         -18.44189998555328      9.27261220123966    -16.26959611694462
  C         -18.59252256772976      7.07719660754051    -14.63007621576197
  H         -16.44026187635223      7.02214026404528    -14.70724593596573
  H         -18.42356661177341     10.14513477171916    -16.91066849478269
  C         -19.72394349794204      7.74239433887869    -15.06526470739331
  H         -18.70234591645179      6.21632299794962    -13.97976138437251
  H         -20.72018489143477      7.42963992928131    -14.77704776844652
  N         -19.64183029393536      8.82156893326166    -15.87631166333992
  N         -10.79266915570376     12.08083283144871    -18.75374859847895
  C         -19.09169087577564     16.17637689822849    -15.02540630320084
  C         -19.01860601815783     16.81523624084505    -16.27321096202624
  C         -18.45444368673498     18.07666911339545    -16.39360474393419
  C         -17.88899370935916     18.72715114350801    -15.28319183345590
  C         -17.89782577485520     18.04967847158965    -14.05393221198439
  C         -18.50305147509939     16.81078077794324    -13.92140031623297
  C         -16.64990690106122     20.38144496098432    -16.56523372704459
  C         -17.07325138158930     19.91562990899864    -17.82587502758824
  C         -16.41653189551410     20.29016864349945    -18.98520991675944
  H         -16.75305661539055     19.91039457497416    -19.94572820245674
  C         -15.32094705799073     21.17406603085676    -18.93228703368796
  C         -14.89603077560189     21.64020584039828    -17.67706363669426
  C         -15.53885407932349     21.23945961691845    -16.51813449514994
  H         -19.44113356560935     16.31844588245541    -17.14324257992259
  H         -17.41545825597929     18.48815233889889    -13.18798279313475
  H         -18.46715202766485     16.32027071693333    -12.95458158273197
  H         -14.04135395420688     22.30623849121898    -17.61286310088349
  H         -15.16460301535738     21.59678673404713    -15.56630802686275
  C         -14.63203959896809     21.54266428878275    -20.10766066617235
  C         -14.00834038603722     21.84663801443039    -21.10636351056721
  C         -13.26655656865473     22.14407141370870    -22.26953233940670
  C         -13.57310189200244     21.48673839514378    -23.46988365783414
  C         -12.20038653437287     23.05991818173311    -22.27648078600692
  H         -14.39060234538069     20.77573665807323    -23.51985587311747
  C         -11.49688833317358     23.26897030560676    -23.45111148096201
  H         -11.93560930782320     23.58945544353908    -21.36692282158454
  C         -11.84117704505284     22.56524214438059    -24.59552989924172
  H         -10.66979829247665     23.96977794353150    -23.48859568941583
  H         -11.30357991958875     22.68389598441095    -25.53092237537822
  N         -12.86502559953127     21.69146540865178    -24.58654125220259
  C         -20.60217124277080     13.04409231592522    -13.78138964060055
  C         -21.01680363427450     12.55887496393224    -12.53777643557023
  C         -20.73733526401483     12.21103976043571    -14.89737894691316
  C         -21.56222903168276     11.28834281016233    -12.44980878149609
  H         -20.92288877271012     13.18443632156708    -11.65365220366678
  H         -20.43474639229242     12.53793249247845    -15.88423905708752
  C         -21.65796406777760     10.51151454220784    -13.59030802518944
  H         -21.90836421550323     10.88505756662694    -11.50480475493923
  H         -22.06210637735062      9.50471453442936    -13.57144397026488
  N         -21.24266251737688     10.97411161878524    -14.79167422440747
  N         -17.32824736862764     20.00724303293421    -15.40279986294124
  C         -24.00364849098609     14.54687219732829    -20.65698445828577
  C         -22.95273073853205     14.76412730999244    -21.56212296894290
  C         -23.02464286394879     15.77604366423082    -22.50693233140620
  C         -24.12645922844344     16.64834125449972    -22.55040571263126
  C         -25.13984085458954     16.47128695135931    -21.59493682338406
  C         -25.09073072165683     15.43275330161965    -20.67903372315135
  C         -23.06233514209770     18.32451921954743    -23.95919560545164
  C         -21.83563738463728     17.64122329442103    -24.07683706857422
  C         -20.69971602110545     18.28242278228207    -24.53946005300519
  H         -19.76278130745556     17.73765439033307    -24.61668927895134
  C         -20.75065205517756     19.63499485626293    -24.92835720041134
  C         -21.96956754453333     20.32224230847579    -24.80439128084783
  C         -23.09654639193272     19.68261358028107    -24.31679073885955
  H         -22.08877926304289     14.10535636502120    -21.52699823297304
  H         -25.97546920565685     17.16052261720095    -21.55544742167222
  H         -25.89054008178452     15.34989243776222    -19.95070233187951
  H         -22.02538913110712     21.37106083105697    -25.07812217298454
  H         -24.01186579011710     20.25266819684886    -24.21117382843791
  C         -19.59340758913489     20.29710739926699    -25.39016488402384
  C         -18.60121894488319     20.88758177801241    -25.77177754351473
  C         -17.43863792629447     21.58012691438418    -26.17080642516332
  C         -16.19698298517027     20.92943580449156    -26.13598360604909
  C         -17.46495226153791     22.92317606407668    -26.58484083218241
  H         -16.12042146393987     19.89143980032471    -25.83056454104084
  C         -16.27771110702494     23.54733641090442    -26.92956071924923
  H         -18.40795113963910     23.45857593259178    -26.62624812113554
  C         -15.08279602503556     22.84766095394892    -26.84986362352596
  H         -16.26530708444566     24.58256128797468    -27.25293412010275
  H         -14.12853299073446     23.30456082413675    -27.09243998056218
  N         -15.06158129694012     21.56049883752594    -26.45743904033692
  C         -24.66581582274731     12.02623250460311    -18.04127746003820
  C         -25.77146804349353     11.56960723160361    -17.31914380135245
  C         -23.41500681124679     11.46550030196366    -17.76243842295660
  C         -25.59721905216817     10.57517142501846    -16.36965150089128
  H         -26.75692140803212     11.98574788768303    -17.51310477886021
  H         -22.52762913515075     11.78624608384793    -18.29245500009408
  C         -24.33007931958866     10.07021944489917    -16.13612104533897
  H         -26.43338580939431     10.18572153307404    -15.79967056375577
  H         -24.14504511641760      9.29985556184420    -15.39582635223419
  N         -23.25765055612113     10.52035388537211    -16.82621582655254
  N         -24.20907791773408     17.66227252997831    -23.51522136258012
  Pd        -13.29852301631019     20.55556274874295    -26.22773068991854
  S         -18.54381639952118     18.92587539399362    -17.95325770948628
  S         -16.24933891711414     11.15509540216042    -24.45722558494177
  S         -21.75529258892568     15.89789772430615    -23.74586630581755
  S         -12.99638570026753     14.14889029625813    -18.64445200254439
  Pt        -21.41951250036852      9.71384433044061    -16.40001773411542
  C         -17.06673058472459     20.76128280296315    -14.17641496689247
  H         -16.13610169032305     20.45638209423328    -13.67792246947028
  H         -17.00834823039518     21.82409387736609    -14.42109815870671
  H         -17.90302161174679     20.61862667980053    -13.48871719477770
  C         -17.90625539826510      8.86654684910622    -27.89549842088243
  H         -18.87300633136934      9.08916146704141    -28.36800966189454
  H         -17.11682422297590      8.94174117964566    -28.64654171352020
  H         -17.92001343510207      7.84026076969238    -27.52221521496868
  C          -9.59783740943211     11.28185994195672    -18.47888800881310
  H          -9.46073318896708     10.45778227496715    -19.19288298203292
  H          -8.72118508738200     11.93239672294564    -18.51248437611621
  H          -9.67348463159167     10.87011123652009    -17.47008713253802
  C         -25.50702147171015     18.30243735983664    -23.73141373129997
  H         -25.73065007615183     19.07766903836136    -22.98556528051913
  H         -25.51957094077552     18.75096329458518    -24.72718002943574
  H         -26.28660624996547     17.53853268960883    -23.69619365639451
  C         -20.61346120172843      7.76419406609838    -21.46169976533129
  H         -20.84053347794964      6.96708758251224    -22.18213321782964
  C         -24.83419285307957     13.05481831904667    -19.06391640074547
  H         -25.86710002041393     13.40020995749236    -19.20453099169891
  C         -20.06282241744954     14.39698153523696    -13.87850363895076
  H         -20.02653290496454     14.94204858839004    -12.92598426661065
  C         -15.93946748226772      9.14888330175208    -16.24676286568770
  H         -15.09730906093752      8.55404915189980    -15.86733248583144
  N         -15.79007817801600     10.20824412267092    -16.95591419857494
  N         -19.85314969328958      8.76383719656590    -21.72759831082723
  N         -23.83818835170964     13.50477167953166    -19.73802307691032
  N         -19.67619208618353     14.90387474045499    -14.99328115672201
  B         -23.03602806860373      6.32301759900716    -13.80692299685268
  F         -23.04899352491704      5.34232241876119    -14.81601947876323
  F         -21.89231579933590      6.16804435426375    -13.00176719814296
  F         -24.19187074323307      6.19914957454530    -13.01100842894270
  F         -23.02940652845138      7.60383070676784    -14.39519398335879
  B         -19.30764107221913     12.31615840375845    -18.45103940980585
  F         -19.20262069942875     11.05925504815846    -19.07374919759866
  F         -18.61432294243264     12.29766347890153    -17.23104887635877
  F         -20.65463482404518     12.64752790952826    -18.22192854948392
  F         -18.74574659525332     13.28645795341372    -19.29166077545655
  B         -15.30861465496417     18.00099121032245    -23.47418627907134
  F         -14.38161464273767     17.12496910221050    -22.87960464255902
  F         -15.78404923131856     18.91813515104613    -22.51936969900041
  F         -16.38685568455981     17.27638871492527    -24.01278965549388
  F         -14.66862828531614     18.70030168492417    -24.51569935554332
