# Supplementary material for: A Robust Heterometallic Pt2Pd2L8 Double Cage Catenane
Source: Angew Chem Int Ed Engl. 2025 Sep 30;64(47):e202516952. doi: 10.1002/anie.202516952 (PMC12624329; doi:10.1002/anie.202516952)
Supplement: Supplementary file 3 — Supporting Information [file ANIE-64-e202516952-s003.zip › XYZ calculations files/io-Pt2Pd2L8_opt_r2scan-3c.xyz]

411
Coordinates from ORCA-job io-opt_r2scan-3c E -14715.923735977980
  C         -19.22680276779136      3.85533201097608    -15.32636814770896
  C         -18.52380866197833      5.06829081673954    -15.32954277778803
  C         -17.51371593622997      5.29482693240519    -16.25231195401797
  C         -17.20277488936993      4.34532407428577    -17.24026468925506
  C         -17.97308327129583      3.17381945182839    -17.28434676816848
  C         -18.95182670850888      2.92143551473354    -16.33486905175409
  C         -15.88025936661992      5.84561044581294    -18.63932713938405
  C         -16.07196601618698      6.98097941411068    -17.82712748458518
  C         -15.75473063291864      8.25009890085289    -18.28268059762498
  H         -15.91005299075994      9.11226730126484    -17.64071082949567
  C         -15.16925682803676      8.42961502185297    -19.55142662441155
  C         -14.99263086320322      7.30377097591074    -20.37053899062833
  C         -15.36825851020415      6.04369009781172    -19.93269603581220
  H         -18.76195658181530      5.82279508075175    -14.58345675557666
  H         -17.81713074628957      2.44996542444803    -18.07612221307838
  H         -19.54149162816749      2.01313088565833    -16.41570277286714
  H         -14.57085498779879      7.42221999153471    -21.36384965021044
  H         -15.24660630609216      5.20335481824203    -20.60564900109988
  C         -14.78377068530257      9.71544515026088    -19.99559632965984
  C         -14.45247018796023     10.81651157044994    -20.39181056040980
  C         -14.26204733323491     12.10789691890969    -20.93847509434731
  C         -15.29717643844141     13.04482262900973    -20.80537219571928
  C         -13.13001316224036     12.47850744435507    -21.67823925634850
  H         -16.19011070499117     12.80273591730698    -20.24151483847125
  C         -13.09506773416200     13.73310715545753    -22.26517802779496
  H         -12.30850328353361     11.78023610562695    -21.80367495991724
  C         -14.16443406811374     14.60300975749248    -22.10713600795843
  H         -12.24269938450142     14.04837142165316    -22.85691794398733
  H         -14.17678079842669     15.59077812278574    -22.55716580794537
  N         -15.24149243532478     14.25108469316241    -21.38084502784248
  C         -21.55309118396601      2.19460853765952    -13.00029343181663
  C         -21.69703657583723      0.89413791169162    -12.50632933356199
  C         -22.47022166079805      3.16550731402272    -12.58826159265134
  C         -22.72752140946190      0.60667686297196    -11.62452271967135
  H         -21.00109686543327      0.11889769259453    -12.81572585890585
  H         -22.41145593296946      4.19001090387810    -12.94201034524569
  C         -23.59809093947079      1.61446745196438    -11.25331145091436
  H         -22.86605063795545     -0.39077296331891    -11.22216923089005
  H         -24.42276288569114      1.44294532591113    -10.56940347408293
  N         -23.46169379653920      2.86976401609417    -11.73546462181969
  N         -16.16490945691261      4.56584508411511    -18.15950433483988
  C         -19.62808947213340      8.72947966962141     -9.86792241781830
  C         -19.83754609243185      9.86346460531516    -10.66541337851818
  C         -18.84380776698139     10.81814990698307    -10.81032003706779
  C         -17.58470907611672     10.65385509106799    -10.20831424536398
  C         -17.35609807831828      9.47496244392534     -9.48251376848148
  C         -18.36212822179170      8.53861964130649     -9.29694671418264
  C         -16.44600536579643     12.36466826312755    -11.51825998158580
  C         -17.57069378468709     12.69653901284041    -12.29944184540492
  C         -17.44294734136058     13.44824951087411    -13.45512632280744
  H         -18.32053616738084     13.68814234765019    -14.04684142183096
  C         -16.18905788947992     13.95674188823411    -13.84215579342392
  C         -15.06342529836838     13.61803327049978    -13.07539173844770
  C         -15.18822800631897     12.81542298987756    -11.95288700804930
  H         -20.79946684351566      9.99743639186696    -11.15387794618362
  H         -16.37604781776886      9.27549919454105     -9.06445839052105
  H         -18.13964815764932      7.62902771459091     -8.74687925895448
  H         -14.08257784378966     13.97658451415040    -13.37179097770246
  H         -14.29326977227162     12.54923276249727    -11.40325563889358
  C         -16.06422262642827     14.78370854219114    -14.98066958838757
  C         -15.93024994787811     15.50709729338159    -15.94831195845043
  C         -15.71523229842291     16.21979511557413    -17.14974483088202
  C         -16.30488381034282     15.74969564585618    -18.33191942971649
  C         -14.87673202834686     17.34129360540620    -17.22922008151692
  H         -16.96886926704623     14.89239234851853    -18.31560770524188
  C         -14.64299789169636     17.91562811795866    -18.46672986183389
  H         -14.40621108778453     17.73233494677142    -16.33268674610919
  C         -15.24006067180808     17.38199795720863    -19.59918181342355
  H         -13.98954657772301     18.77508914261410    -18.56979781050716
  H         -15.06805046690216     17.79590934163802    -20.58646724956992
  N         -16.05950276535948     16.31829055143846    -19.51781700024175
  C         -21.81774380706992      6.05056494756510     -8.59989466447768
  C         -21.96091920534993      5.34019674864601     -7.40430317715341
  C         -22.65926187845188      5.72752757577358     -9.66802827012694
  C         -22.92877323572310      4.35161456951615     -7.30873323849589
  H         -21.31490771138203      5.56665914544170     -6.56016171993260
  H         -22.58106994903734      6.23537454691188    -10.62361950718590
  C         -23.73110442061552      4.08351932917022     -8.40260522988133
  H         -23.06805764885358      3.78304488491837     -6.39590819710610
  H         -24.50082554806119      3.31903391231390     -8.38071533234397
  N         -23.58668904346398      4.76660365087267     -9.56035645128289
  N         -16.58587426116362     11.63111011153150    -10.33878311824242
  C         -26.18815961716292     10.92021349073705    -12.42900951670286
  C         -25.85655782325205     11.17448354113602    -13.76819297849711
  C         -25.76250776696832     12.47555431646095    -14.23745664988872
  C         -25.93650843546516     13.57351080269305    -13.37726588712661
  C         -26.18762218038544     13.30887038246284    -12.02242090781169
  C         -26.33053862406902     12.01007541295587    -11.55828520583072
  C         -24.93546923368323     15.22434038621972    -14.86212858422293
  C         -24.62187729705365     14.30581069785564    -15.88283258576227
  C         -23.73920663885852     14.63860652579354    -16.89664985154336
  H         -23.50589734296305     13.91834351710814    -17.67265677209330
  C         -23.17671166193928     15.92643194865013    -16.96477486026917
  C         -23.47783134822384     16.84121668866210    -15.94405056365274
  C         -24.32062144416326     16.48669101986375    -14.90251766231559
  H         -25.69897639623483     10.33651538073467    -14.44304136248619
  H         -26.25834812726626     14.12534434186062    -11.31289443419058
  H         -26.50160509966040     11.84687084973189    -10.49843191700439
  H         -23.03376437485537     17.83174236267340    -15.96028910340745
  H         -24.50501318796253     17.20882963321407    -14.11612435448983
  C         -22.31743102399351     16.28931405590297    -18.02832338637322
  C         -21.58259932239729     16.63645483383089    -18.93247300069568
  C         -20.64041862788974     17.05307439842296    -19.90286326341820
  C         -19.50270678813240     16.26796007264390    -20.14017110009110
  C         -20.76339537541038     18.26359400790841    -20.60174383096302
  H         -19.36329401570391     15.32258804310404    -19.62664231863490
  C         -19.75639506779791     18.64140127806292    -21.47365449131748
  H         -21.63111227156993     18.89582223476858    -20.44234562166994
  C         -18.64960169158812     17.82318653471852    -21.64567584792305
  H         -19.81344213071539     19.57568997498641    -22.02137159723443
  H         -17.83411070814827     18.08898952313174    -22.31081709541035
  N         -18.54003660378940     16.65622916695217    -20.98512114818134
  C         -27.05424252076685      7.88557561850069    -10.52577695673641
  C         -27.97912614051975      7.52340937162055     -9.54197802980771
  C         -26.14977807253640      6.91880617001131    -10.97241051438701
  C         -27.98175093767211      6.22525173651010     -9.05293911816630
  H         -28.68851386188808      8.25713329857730     -9.16852185561438
  H         -25.40519666602457      7.14773013297113    -11.72723951922304
  C         -27.06156481967631      5.31536517809806     -9.54121552831685
  H         -28.68807498134408      5.90960484685581     -8.29304270046600
  H         -27.01878013769931      4.29045370699012     -9.18774676494043
  N         -26.16197143967507      5.67040854510969    -10.48552946864840
  N         -25.84478006704764     14.88987136798664    -13.85572530117494
  C         -25.66659273970189      5.92816109248250    -17.82153217979092
  C         -24.42718321758397      6.25785720197520    -18.38814404649355
  C         -24.36096236608395      6.86849779692017    -19.63125902000083
  C         -25.52575850040501      7.23024058723749    -20.32966747077769
  C         -26.76075981432860      6.96708677746248    -19.71845567092032
  C         -26.83306411071681      6.31140787474199    -18.49855594112050
  C         -24.42640964898999      8.74569424572858    -21.89207943103010
  C         -23.13729107274438      8.57435418086897    -21.35051149245924
  C         -22.10491674204903      9.43930246985775    -21.67231960872973
  H         -21.11801243817697      9.29418919464153    -21.24510447460878
  C         -22.30414083223032     10.47742691161271    -22.60151542700625
  C         -23.59007795427457     10.66276401265371    -23.13137394037014
  C         -24.63410146768729      9.82911510448032    -22.76195572041773
  H         -23.51403206144035      6.00621453424411    -17.85386725798947
  H         -27.68168948598604      7.29207171229420    -20.18878123825690
  H         -27.80704365114227      6.14822133322944    -18.04689076478328
  H         -23.77350948979836     11.47529660253354    -23.82764431606971
  H         -25.61988001833728     10.02164701560422    -23.16814387217143
  C         -21.23168405859849     11.31434036087896    -22.98767562307826
  C         -20.31834928040818     12.03224144673654    -23.34619520388095
  C         -19.31129689900403     12.97541532801756    -23.66049032707694
  C         -18.64090667008231     13.61899657676064    -22.61102710534971
  C         -18.99044632935140     13.34843384125613    -24.97370431708930
  H         -18.85620206854840     13.36296016291628    -21.57980931890079
  C         -18.05079188727590     14.34566047048167    -25.17585801388731
  H         -19.48942863278856     12.87235765319174    -25.81169657710744
  C         -17.43367286692581     14.94707073926486    -24.08839704633754
  H         -17.78995058115832     14.67079506782012    -26.17686762473240
  H         -16.69633512346930     15.73468403321578    -24.20637565400547
  N         -17.73201570961762     14.57604139649237    -22.83010656138478
  C         -26.76936813192188      3.93259301163107    -14.92807871617317
  C         -27.82413370941412      3.05610513044599    -14.65631963392225
  C         -25.89248925061852      4.25570803905560    -13.88960522721899
  C         -27.96991212528956      2.53889297886002    -13.37760468596892
  H         -28.52346405707174      2.78922794949417    -15.44430500079716
  H         -25.05916578925216      4.93153621308004    -14.04346950859297
  C         -27.07477307928625      2.91086584463058    -12.39143379059495
  H         -28.77577995441127      1.85580527902977    -13.13291982310278
  H         -27.15232671432141      2.54563855528370    -11.37269305731597
  N         -26.05549004230225      3.75861553421956    -12.65617775879137
  N         -25.45383652370059      7.84934853189833    -21.58776995292370
  Pd        -16.87630683111946     15.47899481696302    -21.20023419792938
  S         -25.47769562544913     12.74923203124705    -15.96971565048136
  S         -16.56146693402086      6.78809235538673    -16.12884863990928
  S         -22.76917591716652      7.13921888362651    -20.36892861143510
  S         -19.20434201114733     12.29676590369625    -11.72445209897460
  Pt        -24.80187034352562      4.28793191845495    -11.13142440287973
  C         -26.36785253141338     15.96399720122497    -13.01170654363926
  H         -25.66520798913643     16.26872129404850    -12.22353942565487
  H         -26.59582955897006     16.82873238644363    -13.63889838947766
  H         -27.29852012945154     15.62822386503789    -12.54944482858429
  C         -15.65585292534363      3.41608736367787    -18.90705784291018
  H         -16.27078197640030      3.16930568502348    -19.78387155876352
  H         -14.63645818099510      3.62973465449326    -19.23661443108477
  H         -15.62063688047833      2.55005593134360    -18.24261936397224
  C         -15.45224858668016     11.58193009142564     -9.41557713331068
  H         -14.67987072080812     10.86405627579813     -9.72502024409334
  H         -15.00667674070197     12.57706364283060     -9.34802609866574
  H         -15.81691696732985     11.30720461905348     -8.42360043233752
  C         -26.66725355375404      7.88489141124715    -22.40424704829145
  H         -27.34994233353590      8.69782101072846    -22.11970166213472
  H         -26.38636317910639      8.00611951509805    -23.45284323074235
  H         -27.18808680215355      6.93035417348848    -22.30344827430862
  C         -20.46727146756511      2.49061375037698    -13.93214942575337
  H         -19.86057078251203      1.62299958726255    -14.22645293391952
  C         -26.63143725532749      4.51418510827000    -16.26159445195287
  H         -27.41001477366175      4.22400312731607    -16.98010882073959
  C         -27.03064733595560      9.25137037586742    -11.04693296073399
  H         -27.71172914070602      9.95667012967744    -10.55108368313171
  C         -20.79497107516539      7.08868655520489     -8.71161449430099
  H         -20.15315738575947      7.21107080300056     -7.82836958126259
  N         -20.67672178002346      7.80886831113527     -9.76564580828737
  N         -20.22774328478907      3.67550797128125    -14.36129454805219
  N         -25.67088434840470      5.30853129829247    -16.56498532928694
  N         -26.27008624186067      9.58325850987151    -12.02476267241911
  C         -17.98389366240726      9.20868556324510    -22.63236789136517
  C         -17.10487497393693     10.27535716930584    -22.86146926474912
  C         -16.55906459160353     10.47996117926858    -24.11748330322676
  C         -16.95324091742596      9.70032313150942    -25.21958701598922
  C         -17.90577105948837      8.69384587634119    -24.99844193590996
  C         -18.38830057969451      8.42832428075549    -23.72278763939904
  C         -16.04985703474584     11.21847207184532    -26.90086152093326
  C         -15.52621364229620     12.14578464637386    -25.97774228672321
  C         -15.13583859355296     13.41176021312434    -26.37302933125800
  H         -14.74016271023603     14.10957753089974    -25.64045466216342
  C         -15.23321435278407     13.80354903761859    -27.72192376452598
  C         -15.76490388025508     12.88899915332615    -28.64574729483143
  C         -16.17561160883817     11.62918692237095    -28.23942909868638
  H         -16.81523826001639     10.90694937304165    -22.02683581690341
  H         -18.28295176142919      8.10734430973990    -25.82824827622017
  H         -19.12866146484555      7.64468616928836    -23.58765816052719
  H         -15.87110835459717     13.17593193711271    -29.68718508573030
  H         -16.60401676917260     10.96144741684263    -28.97751790038923
  C         -14.84295756369320     15.10561434803610    -28.09956206368545
  C         -14.51144963219023     16.24155898206760    -28.37981207676079
  C         -14.14921439800154     17.57860610441119    -28.64613770999516
  C         -13.74072431215740     18.40089139150567    -27.58493834102054
  C         -14.19349072124277     18.14055487163771    -29.93332564902722
  H         -13.68022623053146     18.01381240493183    -26.57353284533333
  C         -13.84576813221543     19.47054016784494    -30.10185016473743
  H         -14.50128395275848     17.53368255136937    -30.77872332237631
  C         -13.46964025919405     20.22916121980867    -29.00385278028376
  H         -13.87001686572706     19.93353945444044    -31.08242081566579
  H         -13.20471598180041     21.27820567127772    -29.08993955050938
  N         -13.42222367246283     19.68668238856591    -27.77229806739988
  C         -19.29517660151222      7.64012763087049    -19.56908741837260
  C         -19.55253013313341      6.33777594369545    -19.13563732484230
  C         -19.68722800799467      8.70409110541039    -18.75071761759535
  C         -20.20205919771913      6.14174486759371    -17.92814025635936
  H         -19.26550427022863      5.49313813297097    -19.75694226569011
  H         -19.51939776141719      9.73348792837808    -19.04513257059187
  C         -20.55910037555128      7.23673182146326    -17.16184200446592
  H         -20.43314594058295      5.14573367396999    -17.56719159542910
  H         -21.06214096426993      7.13332048650709    -16.20624205072414
  N         -20.29446109932728      8.49777091268407    -17.57294919272428
  N         -16.40866542695942      9.93094694463007    -26.49392147085027
  C         -14.09912483917858     11.61720434319673    -16.68425712388199
  C         -13.94957069427300     12.86568168660983    -17.30240065682893
  C         -12.70989152826232     13.28676444643606    -17.75107109556473
  C         -11.59313003607903     12.43312563064082    -17.71350016697724
  C         -11.77327685039171     11.14808726190845    -17.17831768288589
  C         -12.99354039932328     10.75722606414967    -16.64116884769101
  C         -10.26866877388498     13.73978359641297    -19.28688980960469
  C         -11.22885840826812     14.75654144390711    -19.46244229502631
  C         -11.14933292796680     15.64767165714164    -20.51633084507534
  H         -11.90895743430111     16.41544521892864    -20.63561812073181
  C         -10.08763144201100     15.57245642551183    -21.43734873213834
  C          -9.13011631136366     14.55804755861242    -21.27288387053942
  C          -9.22737738604691     13.65449276269700    -20.22684310315572
  H         -14.80820152046505     13.52535346688565    -17.37342653243582
  H         -10.95620904033717     10.43583456118454    -17.18159577887895
  H         -13.09929710086636      9.75311253408951    -16.23986418827939
  H          -8.31527009737511     14.46707765925644    -21.98421026181567
  H          -8.48388602848688     12.86985692364292    -20.14964167210869
  C         -10.03966756394027     16.46254048533048    -22.53057200300832
  C         -10.03515301526527     17.22073031729474    -23.48114818141785
  C         -10.05579470891002     18.07609543136318    -24.60256903545788
  C         -11.16143271077189     18.91145797007029    -24.82163939258164
  C          -9.00531990443934     18.11730579437706    -25.53587251224895
  H         -11.99817349016936     18.92649891646557    -24.12938784405805
  C          -9.10174071644050     18.96376838507211    -26.62726623879501
  H          -8.13349259891795     17.48648730086621    -25.39565167584280
  C         -10.23142013751203     19.75160925369303    -26.78857491513690
  H          -8.30774553938102     19.01731075087655    -27.36434542728704
  H         -10.35460324628628     20.42027867049760    -27.63461690851025
  N         -11.23341878985187     19.71372990045915    -25.89061002958429
  C         -16.82829557305610     10.03870035245171    -14.78415761388277
  C         -16.95410035318582      9.27331937906579    -13.62317901314339
  C         -17.96620672637621     10.25268909029061    -15.56815463185102
  C         -18.19173837972307      8.74695293217578    -13.28980781351514
  H         -16.08131490927360      9.07860791053458    -13.00509190730098
  H         -17.91302012088894     10.81962128402947    -16.48935671537052
  C         -19.28224105947636      9.00912647389692    -14.10024754310093
  H         -18.32541531242698      8.13524739372332    -12.40458409166325
  H         -20.27221715151819      8.62662746196858    -13.87542682605228
  N         -19.16257010601074      9.75669693710047    -15.22135499208104
  N         -10.34835116250158     12.86151464055705    -18.20208997060574
  C         -19.27023343954496     16.75647875032387    -15.34040953981460
  C         -19.00231134992552     17.34817768471360    -16.58082569525727
  C         -18.43486981409307     18.60774055927077    -16.65761413126014
  C         -18.00296888794563     19.28199697778867    -15.50205953112423
  C         -18.19248143583631     18.64210670877394    -14.26675053782534
  C         -18.84457208628607     17.41763784090173    -14.18122766874976
  C         -16.60899664867926     20.88654389723736    -16.69733674335395
  C         -16.92309895397973     20.40965047087875    -17.98614792894792
  C         -16.17002192428184     20.76638979543763    -19.08972967190164
  H         -16.43075295901032     20.37916264652307    -20.07112556015683
  C         -15.07176763614189     21.63711641761934    -18.95566397381027
  C         -14.74410950137802     22.10560194199282    -17.67236250367039
  C         -15.49013527107206     21.72745143447266    -16.56786466897990
  H         -19.29298105559585     16.82297617189118    -17.48385602945834
  H         -17.82316331695142     19.09706379263555    -13.35496960606231
  H         -18.96606390122683     16.94863600342212    -13.20862269307431
  H         -13.88668346015628     22.75809978138635    -17.54091044952597
  H         -15.19081864522083     22.08967581568857    -15.59152485800595
  C         -14.29534193581222     21.97299975101760    -20.08464976295870
  C         -13.62363128649923     22.22992754743803    -21.06524882814614
  C         -12.82561418969431     22.44149615884830    -22.20903238160947
  C         -13.18559217646021     21.83331142914827    -23.42099261399980
  C         -11.65097929381577     23.21236701147828    -22.18541451275385
  H         -14.09715141882310     21.25099340482273    -23.49801473001797
  C         -10.89511036512749     23.32765110240247    -23.34024489333675
  H         -11.34405866129702     23.70272771212633    -21.26719574667144
  C         -11.29286315097390     22.66778840898329    -24.49304801686336
  H          -9.98412081481081     23.91622141346028    -23.35414687210217
  H         -10.71455750672912     22.70844892790461    -25.41054887934096
  N         -12.42325395341784     21.93620954376630    -24.51493298366121
  C         -21.28001825894556     13.83784684108788    -14.33186436242376
  C         -22.17875052846854     13.53592338437087    -13.30571129244235
  C         -20.92283312835513     12.82248350381068    -15.22512957903946
  C         -22.67823594190598     12.24759480168756    -13.19907677361335
  H         -22.46560991816954     14.30413712686559    -12.59196484851118
  H         -20.22202108875488     13.00260846707345    -16.03248155460793
  C         -22.28215297664435     11.28800166880174    -14.11335948107676
  H         -23.36960926798437     11.97202227397094    -12.41018913915656
  H         -22.64027995487717     10.26567505931785    -14.06642072421134
  N         -21.41573051712390     11.58085619298533    -15.10924546371827
  N         -17.39718359611736     20.54586419867438    -15.59422975324872
  C         -23.30706722771074     14.39246955961879    -21.20214009876756
  C         -22.23111731631879     14.77586030184873    -22.01203666576967
  C         -22.37413752660389     15.78864686271759    -22.94417335013949
  C         -23.55974370257924     16.54028514973468    -23.02370872044552
  C         -24.60009380251802     16.21322539696673    -22.13979285478560
  C         -24.49188864698771     15.13681463318508    -21.26777866740373
  C         -22.57751589686759     18.36049900980804    -24.31235717978444
  C         -21.29350953162281     17.78583791281204    -24.40229603958738
  C         -20.19537766261769     18.53470045351721    -24.78299744642676
  H         -19.21538517338666     18.06904036594733    -24.84041236537396
  C         -20.33737250039641     19.89550859415574    -25.11521035364594
  C         -21.61209288163116     20.47742679262550    -25.01820586474996
  C         -22.70445520109836     19.72756330531895    -24.61284432892221
  H         -21.29743835620301     14.22991728982438    -21.92914019800380
  H         -25.50847902593408     16.80429518108238    -22.12462446643177
  H         -25.31569105564807     14.91307283737804    -20.59569970618927
  H         -21.74147964075662     21.53038222046300    -25.24777549157522
  H         -23.66649734830222     20.21872663486523    -24.52618063699388
  C         -19.20613786435472     20.64717751026905    -25.49575309255338
  C         -18.21146686808153     21.27414978907036    -25.80526840582044
  C         -17.02715957235417     21.96632737385567    -26.13276566400025
  C         -15.80281500648971     21.28236883786474    -26.10012974342030
  C         -17.00998880544067     23.32840328579497    -26.47811000314869
  H         -15.75762962968316     20.22893799672221    -25.84435895753119
  C         -15.79953253209778     23.93809257337996    -26.76366986135942
  H         -17.93827793933975     23.88920929459533    -26.51513442604555
  C         -14.62487459116751     23.20434463252285    -26.69385899862118
  H         -15.75378034188411     24.98753751443388    -27.03383493339478
  H         -13.65370437129993     23.64642112739882    -26.89278561299215
  N         -14.64562330531112     21.89887353298515    -26.36613388172093
  C         -23.89781828386673     11.44451925261774    -19.07635467771683
  C         -24.95428680763488     10.56405535592526    -18.83202349885178
  C         -22.71574263416273     11.28632048732884    -18.34616278984257
  C         -24.80067078404988      9.57130530165320    -17.87818611422772
  H         -25.88794327018919     10.67244560198290    -19.37840115590351
  H         -21.87484300384683     11.95492325767593    -18.48503932068716
  C         -23.59867189096890      9.45685366624754    -17.20307171433048
  H         -25.60277488408132      8.87829019025389    -17.64971797751500
  H         -23.43014215101007      8.69190184630049    -16.45290196530839
  N         -22.57360786541913     10.30611618333653    -17.44274710863057
  N         -23.68385130913996     17.58547216623992    -23.95370991501723
  Pd        -12.92022827446053     20.83076948065296    -26.15641729911881
  S         -18.37069771715101     19.41632823976189    -18.23584269357518
  S         -15.24852565113694     11.66295207210173    -24.29428921018171
  S         -21.08133109142403     16.04573175954057    -24.13270062356771
  S         -12.51639195946896     14.97498042485377    -18.26207432370737
  Pt        -20.84160390937355     10.06530956373892    -16.36643600714108
  C         -17.24268318289675     21.32492208154207    -14.36549581261710
  H         -16.38080823015594     21.00550299020219    -13.76312888324449
  H         -17.12530259852294     22.37905907502824    -14.62544065183219
  H         -18.15143196326207     21.22521077285180    -13.76793286668691
  C         -16.61166481793576      8.91088128056510    -27.52250681300045
  H         -17.60407850248199      8.96843467725094    -27.99095711463073
  H         -15.84614694870807      9.02623738757170    -28.29293654366981
  H         -16.48815449377966      7.92431646829782    -27.07043657602251
  C          -9.16805276953610     12.06398555647093    -17.86908176104069
  H          -9.06308199857525     11.17314281689498    -18.50381349945782
  H          -8.27723444709603     12.68627424708102    -17.97655170577275
  H          -9.23581958860423     11.75145736607064    -16.82460374303874
  C         -25.01908111752076     18.12940757146300    -24.20145877502777
  H         -25.33819402190252     18.84318173919939    -23.42931221865872
  H         -25.02532244418728     18.62823447891615    -25.17300729297781
  H         -25.73370094697081     17.30456275639432    -24.24144670247856
  C         -18.68285023713230      7.86095351347408    -20.87802416668673
  H         -18.43301325662086      6.95213128918799    -21.44375661174483
  C         -24.05493542317951     12.52186373771308    -20.05102078120190
  H         -25.04161953763669     12.58914585389367    -20.53023520414271
  C         -20.69914760658097     15.17648344682404    -14.42019908245296
  H         -21.01219599326042     15.88050869820294    -13.63633153339801
  C         -15.51565710150316     10.53337626551395    -15.19358364598809
  H         -14.67064695598347     10.21878958227123    -14.56448707872555
  N         -15.37478361611899     11.27445555264864    -16.23021038717810
  N         -18.46817618888547      9.04038825245472    -21.33134898010164
  N         -23.09324354172942     13.32484889490074    -20.32404001068032
  N         -19.87729842136107     15.49618409377792    -15.35089860220502
  B         -22.90619624427337      7.43928313646503    -13.34519702714942
  F         -22.02293362493991      6.44832085265442    -12.87415730307523
  F         -23.00134422869900      8.47761109233303    -12.40306009601559
  F         -24.17992008941635      6.88314209440408    -13.56802985024804
  F         -22.41584049630741      7.94837053731441    -14.56491419910787
  B         -18.53823575638440     12.40325859470553    -18.71587581001454
  F         -17.62042151085940     11.35100765824954    -18.85371251791561
  F         -18.56643516151512     12.84212197080996    -17.38043065797585
  F         -19.81248841533688     11.98454236432926    -19.13260419344824
  F         -18.13759819816694     13.48425921028379    -19.52958405432078
  B         -14.93495169315940     18.69928544299928    -23.20768226598244
  F         -13.83375860009593     18.79974720208028    -22.33467900863448
  F         -15.83996269549296     19.74834289754718    -22.95832017169047
  F         -15.58337630010894     17.46495158349169    -23.00996748832887
  F         -14.48134523088638     18.76821403307881    -24.53963277282703
