# Supplementary material for: A Robust Heterometallic Pt2Pd2L8 Double Cage Catenane
Source: Angew Chem Int Ed Engl. 2025 Sep 30;64(47):e202516952. doi: 10.1002/anie.202516952 (PMC12624329; doi:10.1002/anie.202516952)
Supplement: Supplementary file 3 — Supporting Information [file ANIE-64-e202516952-s003.zip › XYZ calculations files/mono-PtPdL4-opt_r2scan-3c.xyz]

258
Coordinates from ORCA-job mono1-Hex-opt_r2scan-3c E -7506.961013021111
  C         -18.78102220100819      4.11211492975804    -14.90189913984539
  C         -18.44374269181245      5.41472800847804    -15.29188826188926
  C         -17.44561411512616      5.63944307937850    -16.22673014630714
  C         -16.80287231422481      4.57333083397021    -16.88645605081947
  C         -17.19779128408529      3.27193142960977    -16.52911235685969
  C         -18.14751409843350      3.04265907367102    -15.54587526039945
  C         -15.71349701736946      5.97448391179178    -18.58438442293107
  C         -16.26038707354799      7.18756020841668    -18.10789044719859
  C         -16.19527802314939      8.35134054230258    -18.85206954326853
  H         -16.63422203157201      9.26536246114862    -18.46213522784084
  C         -15.52031518659705      8.37942146251183    -20.08747943477791
  C         -14.93596849899874      7.19080272527803    -20.54970398322619
  C         -15.04237278984760      6.01861287240765    -19.82197395620083
  H         -18.93329779401883      6.25481934731460    -14.80593439849295
  H         -16.76699713021633      2.41030119474417    -17.02107069777789
  H         -18.42625049557948      2.01838877150760    -15.31708650581048
  H         -14.40175133040797      7.18438495268536    -21.49445083948279
  H         -14.58504283313001      5.12956899016501    -20.23472305524433
  C         -15.42674623525425      9.58111933400979    -20.81621263652148
  C         -15.35104076501295     10.63188611823070    -21.42300474793655
  C         -15.29444237153942     11.87596473448895    -22.08136482314989
  C         -15.88046741423587     12.99693863429918    -21.47479791493395
  C         -14.67326312587919     12.05518487508794    -23.32976876168846
  H         -16.36961467875302     12.91654168014058    -20.50847691823330
  C         -14.66625671511700     13.31343668143527    -23.90798268568776
  H         -14.20793734252002     11.21090755970315    -23.82789211519596
  C         -15.27147559412010     14.37585116696876    -23.25340234890439
  H         -14.19536110312313     13.48230263093952    -24.87040846155238
  H         -15.29569612042206     15.37724002320694    -23.67159565128702
  N         -15.86197472432390     14.20001573309816    -22.05708713643715
  C         -20.73104823437585      2.75238468608496    -12.09127630748355
  C         -20.58220085589410      1.72419608983250    -11.15551099420103
  C         -21.86588156429946      3.56183624914570    -12.00941818181966
  C         -21.54489554406254      1.54988143671368    -10.17277602200176
  H         -19.71269884387736      1.07375584365940    -11.20006815546568
  H         -22.03916997530531      4.36447213029066    -12.71895957505945
  C         -22.63905720862044      2.39473293534088    -10.14024671400955
  H         -21.45711503632238      0.76607176314257     -9.42846182027643
  H         -23.41905894578141      2.30302161894016     -9.39153786951518
  N         -22.78758816470715      3.37900005162807    -11.05435572005620
  N         -15.80574099448301      4.79103871369480    -17.85116462609932
  C         -19.45622053782116      9.16806777289518     -9.77937650409923
  C         -19.42444428074381     10.05091141884539    -10.86680773264889
  C         -18.39424316805689     10.96726994997433    -11.00621594866666
  C         -17.29588664530056     10.97889004908666    -10.12357527466799
  C         -17.31468362899255     10.04646756436904     -9.07102213402528
  C         -18.37852412063882      9.17688508814870     -8.88619299459024
  C         -15.90836024022651     12.46214898260984    -11.50446689846151
  C         -16.86352770282785     12.59246930200116    -12.53810309429996
  C         -16.53029978951495     13.13388670520857    -13.76633637509860
  H         -17.28434713613165     13.20857335157478    -14.54478176571276
  C         -15.23692874050969     13.63664840977245    -14.00493965998351
  C         -14.29399338855690     13.55522320064739    -12.96934304661104
  C         -14.61988391249451     12.97190318553169    -11.75767002560192
  H         -20.25243973607349     10.05130217109183    -11.57138596882358
  H         -16.48866552526722      9.98464435762912     -8.37525660847196
  H         -18.33862280691983      8.46796763288582     -8.06448733304591
  H         -13.29152411551134     13.94273484982790    -13.12086412197580
  H         -13.84750225350953     12.92109985947231    -11.00243438117850
  C         -14.91806373912316     14.21628568010441    -15.24847023313429
  C         -14.66295072187997     14.71516262157582    -16.32740786895038
  C         -14.41056201482708     15.28021200655472    -17.59270838484238
  C         -15.43634778364117     15.30717364659391    -18.54919596176592
  C         -13.16424499716993     15.82308973628143    -17.95132827740807
  H         -16.42016282105377     14.90628350441004    -18.32313585880294
  C         -12.99664262625019     16.35458475229759    -19.21879106679261
  H         -12.34816822948393     15.82019179866399    -17.23593041236649
  C         -14.05355493481425     16.34006183155492    -20.11677255273495
  H         -12.04702548675534     16.78075972573072    -19.52389898096342
  H         -13.96553751700029     16.73770131009847    -21.12290886048982
  N         -15.24536812858284     15.82145524538955    -19.76825317680093
  C         -22.08847513470159      7.01085996148738     -8.37783227523181
  C         -22.63451202821843      6.75982555458334     -7.11527182398213
  C         -22.64311181817791      6.35719181221985     -9.47988704944027
  C         -23.71329230172083      5.89616749487629     -6.99681956600177
  H         -22.21608784680057      7.24746291829639     -6.23880398940381
  H         -22.24801306468233      6.50121181548848    -10.48035845084231
  C         -24.22374215787514      5.29140835027472     -8.13107847259528
  H         -24.16526598503033      5.68560820711385     -6.03379285199284
  H         -25.06680065968394      4.60920722698339     -8.09483062657607
  N         -23.68235809961306      5.52192796249924     -9.34748798413526
  N         -16.23064732152181     11.88118344548452    -10.27713325449563
  C         -25.95434234063514     11.10207148759421    -12.54287706080031
  C         -25.18165317455481     11.45050535967730    -13.65823653478628
  C         -25.12031722216716     12.76386152432317    -14.09574946668394
  C         -25.74568188402608     13.80665852677284    -13.38371726872669
  C         -26.46965102989595     13.44725617836652    -12.23294376155379
  C         -26.59241150977649     12.12555793150507    -11.83245724139858
  C         -24.61143428599021     15.61907212594380    -14.59211606967750
  C         -23.85882428994080     14.75781086824690    -15.42231534278756
  C         -22.79857906452595     15.22538116647963    -16.17712754439441
  H         -22.23278103313905     14.53556783494603    -16.79683266879336
  C         -22.47551905612355     16.59566145520041    -16.19358779924324
  C         -23.24487688052352     17.46655810172652    -15.40768744230856
  C         -24.27602380276979     16.98659393842222    -14.61956827128525
  H         -24.67625868562176     10.66669650419065    -14.21684303870170
  H         -26.94902644431542     14.20206690902026    -11.62407629287938
  H         -27.15213271954780     11.90286463670994    -10.92886436849772
  H         -23.02439786785819     18.52925436823420    -15.40662485557794
  H         -24.82396747236560     17.70136728009670    -14.02111648152150
  C         -21.41835421075067     17.06602583304791    -16.99669009180628
  C         -20.50806447459158     17.45064227744968    -17.70480108399035
  C         -19.44649038067978     17.85639595363083    -18.53698504171175
  C         -18.75884288713191     16.89470402887255    -19.29185926099374
  C         -19.03692636602790     19.19652432547196    -18.65097974404776
  H         -19.03763343522545     15.84602901353874    -19.24567723663158
  C         -17.98315179321157     19.51302639427272    -19.49138906144945
  H         -19.54674146617852     19.96740530100556    -18.08232605628954
  C         -17.34441710112581     18.50861770917951    -20.20322110424568
  H         -17.64468673354045     20.53776510415906    -19.60027494783678
  H         -16.51023032730890     18.70977570591919    -20.86788218996246
  N         -17.74060352293370     17.22737270982817    -20.09212999384692
  C         -27.13817091876756      7.87949719074639    -11.21723966731592
  C         -28.34426240892772      7.35098647411563    -10.74744793949353
  C         -26.02467483501148      7.03886714785347    -11.27324453667501
  C         -28.40485939267623      6.01747231778383    -10.37120346668537
  H         -29.22488552410224      7.98480945564495    -10.68576044594494
  H         -25.06089260849120      7.40122975895436    -11.61618879688829
  C         -27.26746900045623      5.23603828767620    -10.46205936016041
  H         -29.32553503814740      5.57421362599378    -10.00809712262731
  H         -27.26092918757984      4.18775531479216    -10.18226961847859
  N         -26.09936583563421      5.75341093096758    -10.90317171724729
  N         -25.65961802781528     15.14473585793870    -13.80196276810809
  C         -25.16313841666559      5.94156544415453    -17.70484044903393
  C         -24.08010240125981      6.75112508643486    -18.07176995092779
  C         -24.02168328939044      7.33098327100688    -19.32935461481380
  C         -25.08523076146189      7.20772725509913    -20.24514186302865
  C         -26.19332463081521      6.44469028920457    -19.83668687894426
  C         -26.22584176006455      5.80737228515740    -18.60634481211475
  C         -24.26121813267055      8.92781415216555    -21.79251656287599
  C         -23.11749507423014      9.24286303441754    -21.02408562482985
  C         -22.36235913783507     10.37243349176856    -21.28230879414887
  H         -21.49409772729742     10.59287324132434    -20.66754862280088
  C         -22.67484500798583     11.21589070073730    -22.36576017046923
  C         -23.78255814156751     10.88814263587855    -23.16155992698040
  C         -24.55974503626155      9.78028176342716    -22.87327870611432
  H         -23.25195779382210      6.87133265082445    -17.37778143182565
  H         -27.05652138329605      6.34029534452827    -20.48018060813790
  H         -27.11106261644188      5.24039635547276    -18.33405790253179
  H         -24.04291622397186     11.51535936844219    -24.00821977897767
  H         -25.41143941235345      9.58698151536564    -23.51113968820886
  C         -21.87643722988761     12.34380513027875    -22.63896547567352
  C         -21.17019788822175     13.30807631458122    -22.86162517935707
  C         -20.31321216267731     14.40636068560888    -23.07065659302555
  C         -19.19780780342112     14.57061693504028    -22.23573460404633
  C         -20.51889724302763     15.35649168990159    -24.08610225204145
  H         -18.98856200861700     13.86217280737553    -21.43978935559761
  C         -19.62731924951930     16.40753357521511    -24.21985043251724
  H         -21.37032464598872     15.25984896730167    -24.75195405578554
  C         -18.54863936562940     16.51046610964699    -23.35405831067371
  H         -19.76017954038443     17.15680403246147    -24.99281276043322
  H         -17.82840144106691     17.32004397389058    -23.41921935488299
  N         -18.35364893690834     15.59609017901445    -22.38624583810608
  C         -25.71924080847223      3.57428657841350    -14.94154588001478
  C         -26.25515916053631      2.29081696249714    -14.79510223093828
  C         -25.20319258301784      4.20832985793504    -13.80941970325331
  C         -26.24489588689283      1.68381057511942    -13.54822401922887
  H         -26.67020755024192      1.77654960636215    -15.65785058725093
  H         -24.78731758971660      5.20933777816793    -13.86238220827729
  C         -25.70681839326487      2.36238109805926    -12.47015997077651
  H         -26.64801424319856      0.68781851285494    -13.40151292212557
  H         -25.67034818151939      1.93249609266378    -11.47452346457223
  N         -25.20104491327171      3.60769977219224    -12.61187743716881
  N         -25.04539919449670      7.80756360138317    -21.51384151629077
  Pd        -16.78400102620120     15.73926442525473    -21.09822347279559
  S         -24.36044777878520     13.07446360071599    -15.66706573863156
  S         -16.88917417630289      7.30759870002989    -16.45348481030108
  S         -22.50012799306495      8.10222395067354    -19.81319558378420
  S         -18.57389894463930     12.23067103753194    -12.23746371846874
  Pt        -24.44049276627530      4.57128364174123    -10.98366938456285
  C         -26.54630981009016     16.12894660196720    -13.15452296785253
  H         -26.72637244648768     16.93338580279585    -13.87524627709490
  H         -27.51486774934400     15.64226507936979    -12.99932549601448
  C         -15.00222313284224      3.63468346797130    -18.28628887837501
  H         -14.02223684938171      4.01316126704374    -18.59533134824219
  H         -14.81991655521946      3.01464306687485    -17.40259550308532
  C         -15.24936195516054     11.98233347389847     -9.18152690967133
  H         -14.82532210304737     12.99137924655385     -9.21151825089625
  H         -15.80231051445962     11.91683314393953     -8.23892024231007
  C         -26.06031817115040      7.40054893055648    -22.50275963890484
  H         -25.61782570646679      7.52607599419058    -23.49669775987408
  H         -26.22148159817866      6.32456970368618    -22.38035747891842
  C         -19.71004218359053      2.96556539674444    -13.11371481717622
  H         -18.89380761178530      2.23054304941461    -13.12537172416502
  C         -25.69821313763186      4.21453972202174    -16.25392339442696
  H         -26.17831430326860      3.64731147622634    -17.06273798120440
  C         -27.06239498013525      9.27481539147155    -11.64215206021396
  H         -27.97370675509971      9.86796943354103    -11.48639483570915
  C         -20.97329697440375      7.94289230071098     -8.52430529343230
  H         -20.55199588127055      8.32775991726463     -7.58568721074906
  N         -20.55477956289033      8.30841708750309     -9.68010684685399
  N         -19.75760796721660      3.96958471769693    -13.91048092503997
  N         -25.12170040389826      5.34510658701754    -16.44037026757444
  N         -26.00588789316070      9.74904249493108    -12.19299505505124
  C         -15.61958509588995      2.79057255832890    -19.40580116390839
  H         -16.61213060867358      2.43152365007152    -19.10835404498231
  H         -15.77335004598898      3.40341589260041    -20.30192471474956
  C         -14.72264466672550      1.60102519735008    -19.74470272286601
  H         -14.57835247383744      0.98737156307797    -18.84335774036278
  H         -13.72744646677663      1.96759547663724    -20.03637890282580
  C         -27.39530859936162      8.14708655877117    -22.42360066718941
  H         -27.84980398034842      8.01477637295497    -21.43447103332867
  H         -27.23521656588692      9.22527995536174    -22.54244532358784
  C         -28.35677148836568      7.64913102216736    -23.50161187872110
  H         -28.52746078622804      6.57099002822907    -23.36605254672730
  H         -27.88729359943400      7.76928006795807    -24.48919172908666
  C         -26.02909149466933     16.70553309659168    -11.83342626691257
  H         -25.80865415742825     15.89281610586235    -11.13361330996097
  H         -25.08257105105842     17.23658070159888    -11.99272092988660
  C         -27.05762967213898     17.66337936311325    -11.23073903303569
  H         -27.97869033609589     17.10762566788105    -11.00073106878226
  H         -27.32734474510476     18.41352761690142    -11.98773837906508
  C         -14.13058718661994     10.93602601309418     -9.21479742005632
  H         -14.56256682305617      9.92986916361068     -9.22276000813674
  H         -13.55444888258202     11.02870973335520    -10.14343948170104
  C         -13.19960620398406     11.10671564478629     -8.01425271856082
  H         -13.76807099785922     10.93841602913003     -7.08766031347050
  H         -12.85209062432975     12.14913086518282     -7.98172227998058
  C         -15.29126124014796      0.73194383079236    -20.86509004800119
  H         -16.28618386971388      0.36583420943651    -20.57174266537924
  H         -15.43941837982124      1.34872223027252    -21.76370957909572
  C         -14.39843953986497     -0.45881752028526    -21.21255660150366
  H         -14.24889389163379     -1.07263291380623    -20.31325609551491
  H         -13.40504688211297     -0.09172280603559    -21.50625446895617
  C         -14.97663940058003     -1.32206259117397    -22.33134084448980
  H         -15.11181564686058     -0.73751177303040    -23.24939240001646
  H         -15.95529586004450     -1.72857195578932    -22.04889492774029
  H         -14.31987670703766     -2.16685843600304    -22.56710352560896
  C         -11.98311903726868     10.17755044441899     -8.04014692031236
  H         -11.39807326554448     10.37085426165583     -8.95143755884284
  H         -11.32945590505235     10.42985968711248     -7.19327789360393
  C         -12.32547263328496      8.68854240159582     -7.96778084469914
  H         -12.91467454374875      8.39668746158882     -8.84682957086187
  H         -12.96451486388805      8.50869803593991     -7.09127065529729
  C         -11.07937156339016      7.80965448014076     -7.88627256316240
  H         -10.48630875472138      8.04649144591426     -6.99463855758678
  H         -10.43633605804626      7.95939795939487     -8.76207739968112
  H         -11.33974171922506      6.74618871477304     -7.84192368710536
  C         -26.57052137935291     18.38264165704415     -9.97028516232427
  H         -25.67310925627791     18.97151763705719    -10.21134986345535
  H         -27.33937625532359     19.10398381677699     -9.65927514042987
  C         -26.26445654693123     17.45519197801849     -8.79322390417817
  H         -25.43758693707483     16.78142002244431     -9.05269909643714
  H         -27.13850007299277     16.81582249791047     -8.60229615194894
  C         -25.90489679286340     18.22616130336887     -7.52516218301245
  H         -26.72840999801278     18.88071694598037     -7.21510973910913
  H         -25.02183393776884     18.85668288287738     -7.68558248585577
  H         -25.68374910411263     17.54940816499280     -6.69218221177243
  C         -29.69661916436758      8.38235021669136    -23.48514675177984
  H         -30.16262307835857      8.26870712008811    -22.49515367292106
  H         -29.52241973096504      9.45949916273860    -23.62436126493023
  C         -30.66524033939475      7.88561937340009    -24.55786650582090
  H         -30.84275829078995      6.81055305565325    -24.41434869845261
  H         -30.19572148951698      7.99304208929376    -25.54581237926251
  C         -31.99715700114102      8.63143758329966    -24.54029693448375
  H         -31.84975273997075      9.70444739126765    -24.71271881984418
  H         -32.50040073211255      8.51653559623817    -23.57257814379541
  H         -32.67627108443452      8.25932470094368    -25.31553446897776
