# Supplementary material for: A Robust Heterometallic Pt2Pd2L8 Double Cage Catenane
Source: Angew Chem Int Ed Engl. 2025 Sep 30;64(47):e202516952. doi: 10.1002/anie.202516952 (PMC12624329; doi:10.1002/anie.202516952)
Supplement: Supplementary file 3 — Supporting Information [file ANIE-64-e202516952-s003.zip › XYZ calculations files/oo-Pt2Pd2L8_opt_r2scan-3c.xyz]

411
Coordinates from ORCA-job oo-opt_r2scan-3c-SMD E -14715.922951472750
  C         -21.04534254943756      2.94247839143658    -16.48274753228849
  C         -20.33277702369745      4.15080377715693    -16.45410016766750
  C         -19.24233844812220      4.35567630602797    -17.28393382775371
  C         -18.82299199259657      3.36412034916742    -18.18714500332384
  C         -19.53585570906359      2.15362114625414    -18.20734017017672
  C         -20.61455809046732      1.93944002836199    -17.36478494460644
  C         -17.45960112053882      4.84524190146167    -19.54959829800662
  C         -17.72897221333181      6.00506593704058    -18.79588682387850
  C         -17.45015656650168      7.26600280894077    -19.29439310035312
  H         -17.66769927593174      8.14610901707284    -18.69480371081039
  C         -16.85229846185785      7.41500425420753    -20.56055551121732
  C         -16.59411489923453      6.26259927441372    -21.32090736502660
  C         -16.90968636264854      5.00593215580115    -20.83158407551909
  H         -20.65140941683061      4.93153747860304    -15.76778890387360
  H         -19.24686790652780      1.36367600481746    -18.89068013076304
  H         -21.11583790128300      0.97789530759922    -17.40751944677034
  H         -16.15721837102405      6.35953705875695    -22.30993482748304
  H         -16.72325932944741      4.14182722465469    -21.45798735728504
  C         -16.54706167873907      8.69502825687312    -21.06898903224598
  C         -16.29730369413647      9.78906197029305    -21.53643518013460
  C         -16.00911260743147     11.06086516575226    -22.07360942475843
  C         -16.57003898272010     12.20548388628723    -21.48897065619720
  C         -15.15929606156726     11.23385574938375    -23.17832968787960
  H         -17.23560620259188     12.12354825331945    -20.63734251444515
  C         -14.88805100086857     12.51545464518803    -23.62232335361764
  H         -14.71257695494877     10.36955131890198    -23.65944412212386
  C         -15.47641055879414     13.60435096461668    -22.99347321828840
  H         -14.22185520489237     12.68623711392547    -24.46095847529599
  H         -15.29482145967586     14.62327703499228    -23.31847012676357
  N         -16.31119327101127     13.43379023671866    -21.95267326354582
  C         -24.18554630598754      1.85637727224319    -14.86623244974954
  C         -25.10908457078411      0.81544384643335    -15.00413643784508
  C         -24.43269524108820      2.83419073208521    -13.89967222976873
  C         -26.22815356368622      0.78355204652856    -14.18543275488294
  H         -24.94667204384982      0.04113931660441    -15.74930387773954
  H         -23.74889828890938      3.66090770541908    -13.75240817652146
  C         -26.42371583900059      1.79560660673680    -13.26399610285098
  H         -26.96040830024221     -0.01286109333190    -14.26098000898816
  H         -27.29257685551903      1.82333705799340    -12.61501694411475
  N         -25.53348230401588      2.80626010408786    -13.13605432787316
  N         -17.71859453883058      3.57568770085070    -19.02323361972416
  C         -19.93410663295973      7.53291751720768    -10.36618381251058
  C         -20.02232867586930      8.68673737881603    -11.15807154605426
  C         -18.98148303899093      9.60018799850546    -11.20125489384212
  C         -17.81123566891775      9.40316511903169    -10.44829061581041
  C         -17.74019965402659      8.25954902138972     -9.63678349736080
  C         -18.78306975290880      7.34773385616167     -9.58630409914937
  C         -16.45699525413137     10.99981138233819    -11.68403201266379
  C         -17.47698669445924     11.36414557758147    -12.58642292077901
  C         -17.19008077936608     12.04104259578012    -13.75902389359720
  H         -17.99290688990772     12.30897483559317    -14.44104202872224
  C         -15.86633246560396     12.41903115820445    -14.05791651665026
  C         -14.84624848584584     12.05380906860872    -13.16445106466335
  C         -15.13513403249626     11.34255674351285    -12.01162562159911
  H         -20.91731748170738      8.84837190726837    -11.75355125610845
  H         -16.85961147845990      8.07425021800825     -9.03292830414930
  H         -18.69006628407001      6.49264900959482     -8.92437307885470
  H         -13.81721619263001     12.31649171296585    -13.38919035332664
  H         -14.31855390577002     11.05380109523794    -11.36083812735994
  C         -15.56925946399095     13.12179223750310    -15.24437294278525
  C         -15.30207814796348     13.70985338713529    -16.27436586720444
  C         -15.01438120357927     14.38244618825885    -17.48001238052398
  C         -15.99798352289485     14.46430687028449    -18.47661089467709
  C         -13.77514699139491     14.99523508240555    -17.72754126848168
  H         -16.97268965897552     14.01814548740250    -18.32637492250535
  C         -13.58955338849777     15.67422265909332    -18.91837873758854
  H         -12.98898500945224     14.95061324750782    -16.98040467586199
  C         -14.60478711085413     15.70302506658925    -19.86471444945013
  H         -12.65463011287527     16.18031490130928    -19.13231520537382
  H         -14.48884049361457     16.21006974031971    -20.81648229785650
  N         -15.78032303776853     15.09031186885054    -19.63795518421803
  C         -21.98133799165263      4.46749220767946    -10.14353224587041
  C         -21.81502937139783      3.18588272015329     -9.60786724277550
  C         -23.20406553911770      4.78049741343097    -10.74322652589464
  C         -22.86248109230915      2.27950028155731     -9.66371792600608
  H         -20.86949831963814      2.91221937239145     -9.14703461858569
  H         -23.38101333104820      5.75204259210005    -11.19445441095057
  C         -24.04552947267558      2.65146609671118    -10.27461285436434
  H         -22.77024488287134      1.28242035892358     -9.24739982346328
  H         -24.89006348857047      1.97540705356607    -10.35634129651791
  N         -24.19871063415210      3.88287896142888    -10.81194769371247
  N         -16.76308352246775     10.33409754142817    -10.49371736278794
  C         -26.23813958330823     11.24236408077594    -11.84710450023054
  C         -25.88423508269842     11.52133904669654    -13.17641054671189
  C         -25.75814515326516     12.82790349602466    -13.62259227040478
  C         -25.96382777102286     13.91105272297034    -12.75242995151549
  C         -26.27488780367405     13.62694209820745    -11.41252030742741
  C         -26.41778168457640     12.32316794628233    -10.96885786368746
  C         -24.86340345776782     15.57115980386157    -14.14018800159194
  C         -24.49412165364487     14.66323498321488    -15.15311157452030
  C         -23.51474540319638     14.98295311771752    -16.07768079351689
  H         -23.23633491547158     14.26503134043620    -16.84281861444672
  C         -22.89584777596841     16.24771746760288    -16.05436401581634
  C         -23.27032320652150     17.15924611372589    -15.05344960984709
  C         -24.22105774781252     16.81943590206258    -14.10571213993444
  H         -25.71041044270415     10.69155645770480    -13.85744827177133
  H         -26.38828622577636     14.43545403278565    -10.69950367252907
  H         -26.63550007778473     12.16066053318997     -9.91834440766916
  H         -22.79150490036632     18.13247524887824    -15.00822520345776
  H         -24.45977071414490     17.53606211109327    -13.32903943292551
  C         -21.88460596042790     16.58242856041623    -16.98023623442975
  C         -20.98145446910356     16.89825416374835    -17.73078235381106
  C         -19.91423875824194     17.25767979521835    -18.58117777949837
  C         -19.24890980939486     16.26779619298780    -19.31960248376957
  C         -19.47446372783205     18.58538747440031    -18.71362598835517
  H         -19.54592346755732     15.22714421996811    -19.24872796588554
  C         -18.42578436823322     18.86353033021718    -19.57172750727678
  H         -19.96282834246505     19.37656800863843    -18.15363607469394
  C         -17.80940430705096     17.83246714332968    -20.26670589189794
  H         -18.07015517357046     19.87912991032659    -19.70671354258564
  H         -16.97476003313880     18.00735848023779    -20.93819028034613
  N         -18.22159829168339     16.55953466249976    -20.12651825684350
  C         -26.74844435867789      8.10087496186727     -9.96211770486140
  C         -27.09265473039876      7.74183916748047     -8.65481777117595
  C         -26.39482570362749      7.08448439312295    -10.85401489778156
  C         -27.04917935784865      6.40797192415504     -8.27751149155740
  H         -27.38243115540982      8.50894460955793     -7.94153759541367
  H         -26.12878147125372      7.30433954362836    -11.88205926589393
  C         -26.67812297339381      5.45311275028368     -9.20609351228828
  H         -27.30044171084858      6.09816250821770     -7.26909636087246
  H         -26.62752855018394      4.39726377495335     -8.96182883055655
  N         -26.36706301816975      5.79825095118077    -10.47611446658730
  N         -25.84715469235944     15.23267977505879    -13.20704853562788
  C         -27.51935953407988      6.94277802927542    -17.98768221210894
  C         -26.24661337727485      7.13889942484256    -18.54442299286814
  C         -26.09783678154198      7.73090857792200    -19.78896289803275
  C         -27.21416213988076      8.17268110770629    -20.51779157500328
  C         -28.48123699283713      8.02545394161772    -19.93125805140082
  C         -28.63448174190537      7.41681754991771    -18.69717180130894
  C         -25.98239077315177      9.60717117724654    -22.03803898593456
  C         -24.72700517906641      9.36583568108978    -21.44424570417229
  C         -23.65306801324486     10.20838598205716    -21.67456654086137
  H         -22.69870907091556     10.01630323429957    -21.19350304609278
  C         -23.77920879873088     11.29909933704929    -22.55625792334323
  C         -25.02380809709389     11.53097457793127    -23.16455333791090
  C         -26.10769959028609     10.71355633324337    -22.89317053022267
  H         -25.37294082097837      6.80974464923039    -17.98702867506166
  H         -29.36072889080042      8.40896208364876    -20.43575467914034
  H         -29.63277947264956      7.35203409014665    -18.27682411002259
  H         -25.14279190563134     12.37386400036407    -23.83820037690852
  H         -27.06130383839509     10.94488439962809    -23.35212486689691
  C         -22.69686887572195     12.17153421406812    -22.79687765322140
  C         -21.80312012563856     12.96964098502556    -23.00220866168729
  C         -20.79202423217125     13.93030949102172    -23.21184899501140
  C         -19.70523582246367     14.00330865269599    -22.32826604325495
  C         -20.83768788003603     14.84301421594765    -24.27838544784968
  H         -19.62199388500087     13.31773815291071    -21.49262227336698
  C         -19.81423081841564     15.76258988621001    -24.41959353682500
  H         -21.66435549909232     14.81469756984580    -24.98135174958837
  C         -18.77813630476912     15.79001695222286    -23.49647989888169
  H         -19.81056061154668     16.47386181274160    -25.23836915568547
  H         -17.96784886806951     16.50897931708872    -23.56096859801850
  N         -18.74139211265246     14.92092892872171    -22.46957783224146
  C         -28.72675459673345      5.40765334861376    -14.85404322329210
  C         -29.96746496300609      5.16996009091672    -14.25365716545462
  C         -27.57325244807782      5.15495462886490    -14.10852896638249
  C         -30.01806794747079      4.72964896270855    -12.93940511474438
  H         -30.88185454425263      5.34352124628266    -14.81477342940169
  H         -26.58562596728754      5.29841306613336    -14.53224980150815
  C         -28.83798813365371      4.52128637320217    -12.24951934391237
  H         -30.96380736820681      4.54657886783504    -12.44128188368000
  H         -28.82132637474205      4.18011284889958    -11.21970034641427
  N         -27.63928732019189      4.72438687271672    -12.84086484689684
  N         -27.06254148693565      8.75876104976635    -21.78328758166252
  Pd        -17.24874987587729     15.02227267640556    -21.06607731432311
  S         -25.39383799465130     13.13859170530806    -15.33492917593400
  S         -18.29993649776418      5.85138772203659    -17.12089642305948
  S         -24.47497374401654      7.88129712944606    -20.49772926905185
  S         -19.17651369158757     11.08929636493918    -12.14851663797683
  Pt        -25.92344582438275      4.31891768982562    -11.81384265604929
  C         -26.41246828435880     16.29814120385608    -12.37857185246242
  H         -25.75549411659225     16.58760221853014    -11.54666405547298
  H         -26.59877022955600     17.17250401958435    -13.00630634610138
  H         -27.37010110953888     15.96109948416069    -11.97636670492515
  C         -17.11530684244466      2.41649259422133    -19.68227292306313
  H         -17.67118535495373      2.09512934563517    -20.57391357289779
  H         -16.09213580702700      2.66686382782265    -19.97075507581964
  H         -17.07057908956531      1.58828706455901    -18.97163911810217
  C         -15.73729883209998     10.27174611525915     -9.45198152868305
  H         -14.98818970718859      9.48931105445740     -9.63642196156843
  H         -15.23465172002759     11.23941054749874     -9.39182078151138
  H         -16.22017292966275     10.08365147937995     -8.49065612404530
  C         -28.24540859371214      8.86723995832341    -22.63755532915612
  H         -28.88015785153536      9.72706666459255    -22.38181680928361
  H         -27.92305346372294      8.95950817332345    -23.67722143371186
  H         -28.83164293092138      7.95059656497134    -22.54558635837985
  C         -23.02237012016930      1.92861778624432    -15.74656712193449
  H         -22.98354444190991      1.15456293245426    -16.52351205391334
  C         -28.66248775972647      5.92740419173220    -16.21767964091731
  H         -29.62076156448996      5.94119167336748    -16.75245567457907
  C         -26.75348999834469      9.50852383361827    -10.35526084383393
  H         -27.15169891837889     10.19326881260240     -9.59556826506471
  C         -20.87423708698346      5.41901217186012    -10.09232596742416
  H         -19.91850992015685      4.99241656127941     -9.76073289799318
  N         -21.01900808056743      6.64800021695646    -10.43052660949503
  N         -22.14555978440982      2.85764091403249    -15.61996334541250
  N         -27.56024093945843      6.35449639953077    -16.71711158228471
  N         -26.30488948476605      9.88722474103361    -11.49671955146271
  C         -10.60878359353145     15.26057896917583    -21.20842194014966
  C         -11.69338059639508     14.37122083699776    -21.22092117441837
  C         -11.69724200888056     13.24244637674221    -20.41665953002244
  C         -10.61141204726569     12.94718959684777    -19.57491018367281
  C          -9.51970569069073     13.82989409224096    -19.58214788175987
  C          -9.51116774960201     14.95710310776558    -20.38931591917578
  C         -11.79765392640156     11.32702319257973    -18.19940762448566
  C         -13.02745856141851     11.45633057522263    -18.87673645925766
  C         -14.20324647358909     10.97345211952810    -18.32804819385112
  H         -15.13990302360455     11.08634473221837    -18.86767150041049
  C         -14.18969791302456     10.30067819206251    -17.08964903647026
  C         -12.96810671278021     10.17761752520672    -16.40792032882354
  C         -11.80134756702453     10.69743297979692    -16.94375134137583
  H         -12.54475310601695     14.58643834038718    -21.86185512666405
  H          -8.65948432430208     13.63884842173288    -18.95122352504807
  H          -8.63127240695878     15.59246547287960    -20.37715734361872
  H         -12.94040976854533      9.68267557510688    -15.44215339905417
  H         -10.88380117021178     10.60626845565653    -16.37471867244706
  C         -15.38189797886782      9.78870973965359    -16.53413890557534
  C         -16.40760114104275      9.35964222218901    -16.04144232318740
  C         -17.62499045398787      8.89051123080827    -15.50358838247183
  C         -18.83562878986604      9.32146595337180    -16.06675270258269
  C         -17.68630419443969      7.99032331028942    -14.42716255373339
  H         -18.84042760606650     10.01155721232640    -16.90100743933433
  C         -18.92296934655542      7.54533710154925    -13.99404477788334
  H         -16.77134212808070      7.63721823961404    -13.96207322477968
  C         -20.08069259393080      8.02036121676105    -14.59545421098738
  H         -19.00575113846449      6.83183841074691    -13.18158040555880
  H         -21.06894976703566      7.70724813105018    -14.27362112233258
  N         -20.02043099856879      8.90572717040175    -15.60624956943176
  C         -10.11537380049402     18.65531413452645    -22.58802430825733
  C          -9.23587268398306     19.71455717573042    -22.33993318990801
  C         -11.08819885168487     18.82247958352692    -23.57795955713661
  C          -9.34157138592913     20.88119931061010    -23.08115465927915
  H          -8.47520879712468     19.61541189051864    -21.56997632567510
  H         -11.79954879774326     18.03653984817425    -23.80797356104821
  C         -10.33958674475531     20.98913886241794    -24.03103534468730
  H          -8.66742269963004     21.71559812424568    -22.92209087907812
  H         -10.47703140760381     21.88844109229602    -24.62193505238175
  N         -11.20157485117596     19.97218294652391    -24.26094946782679
  N         -10.61337920915130     11.79376762072949    -18.77605941493347
  C         -14.90586129533413     13.88536773187634    -27.18027644693487
  C         -16.09171206199387     13.78799533050773    -26.43697300263521
  C         -16.82927924954486     12.61429018035362    -26.42245681030062
  C         -16.40225338315651     11.48310913388700    -27.13692622463565
  C         -15.18917539014727     11.56965256291411    -27.83890848324715
  C         -14.45873341620174     12.74544630267556    -27.86773388689144
  C         -17.80764906908970      9.88952446444868    -25.96549882316247
  C         -18.36237728129210     10.83822958667627    -25.08281032290742
  C         -18.99899574917466     10.44498837430539    -23.91828385301366
  H         -19.40466783640826     11.19160218466294    -23.24221421683846
  C         -19.14990906682274      9.07801535577646    -23.61499101785011
  C         -18.60962748904248      8.12985698738356    -24.49906341625821
  C         -17.93582610576238      8.52964720176547    -25.64073879442584
  H         -16.42838447088176     14.65278538265739    -25.87021868385081
  H         -14.79702031243905     10.70064934759852    -28.35495660555066
  H         -13.51414792720315     12.74750500312443    -28.40168651272761
  H         -18.70129443524615      7.07210750910789    -24.27272611385322
  H         -17.50260893488452      7.77111913773534    -26.28158709718497
  C         -19.78593852486872      8.66198688230424    -22.42638411885417
  C         -20.28994269195539      8.25943962119164    -21.39575721641118
  C         -20.85556245526271      7.80349965753328    -20.18673437602834
  C         -21.05617162605405      8.70708567275688    -19.13301404555557
  C         -21.22642809900847      6.46368964576949    -19.98587003131300
  H         -20.77708107895614      9.74972652365914    -19.23638641685937
  C         -21.79039835041839      6.09754844773737    -18.77681481344085
  H         -21.08020905335141      5.73613736530106    -20.77798046521912
  C         -21.95421915457957      7.04438432476326    -17.77540299051997
  H         -22.10280858036010      5.07545119966758    -18.59331708465777
  H         -22.37924044133432      6.79366319028347    -16.80862082127556
  N         -21.57995833531912      8.32319904095272    -17.96322085708376
  C         -12.44340496600694     16.58533017554871    -27.73052515597263
  C         -11.24761853918306     16.72713991391912    -28.44318122842321
  C         -12.83852713732582     17.62896565206235    -26.88991243347147
  C         -10.48064710156902     17.86985798379248    -28.27479398119809
  H         -10.92201933177531     15.93662362191200    -29.11412726643266
  H         -13.76579633950284     17.58596398072658    -26.32807479199969
  C         -10.92170793154481     18.85908090731991    -27.41550797594340
  H          -9.54354910934352     18.00404587149840    -28.80379040848167
  H         -10.36141747609595     19.77269392737929    -27.24732702294278
  N         -12.09071061664212     18.73322480949531    -26.74839593327394
  N         -17.15721169696211     10.30097683153779    -27.13180369341211
  C         -19.56518307971249     19.57543602074959    -25.39733878414010
  C         -19.74175860999478     19.14294985541581    -24.07409872505464
  C         -20.99881958839652     18.80586408870328    -23.59659635929213
  C         -22.12759797860495     18.86298467045140    -24.43036043122071
  C         -21.93653738266828     19.24096091340953    -25.76924707444596
  C         -20.68552643302060     19.59930568393148    -26.24290622653363
  C         -23.55344383934938     17.48345882886352    -23.03384951500966
  C         -22.56498709300390     17.22961282701585    -22.06143418402201
  C         -22.69616659685219     16.18185821522808    -21.16653667918266
  H         -21.91893961163721     15.98978970929270    -20.43364584910018
  C         -23.85079874577758     15.37614808083170    -21.17506131175194
  C         -24.84566333272085     15.63818578800580    -22.13137319020406
  C         -24.68920423279864     16.65837741512652    -23.05423965565960
  H         -18.87442234558003     19.08331946135933    -23.42121877786581
  H         -22.77308113336226     19.23831471805072    -26.45871642402381
  H         -20.58803915360837     19.85888649299896    -27.29201029432202
  H         -25.73792452313465     15.02057070950475    -22.16066865368863
  H         -25.46173789544545     16.80917546055307    -23.79883114773937
  C         -23.99580198960472     14.29927510011963    -20.27479462731284
  C         -24.14764269766646     13.33513277667533    -19.54977934183410
  C         -24.33295091963535     12.18809516388366    -18.74979148167283
  C         -23.24514680037707     11.62435483233920    -18.06614693882749
  C         -25.58615015299846     11.56556459498712    -18.62461309436366
  H         -22.25810124084091     12.06893237830246    -18.13028760164553
  C         -25.69921995261347     10.43683891861539    -17.83370537800784
  H         -26.44789374338869     11.97465903400285    -19.14257040156029
  C         -24.57700097953746      9.92517429170957    -17.19766457773480
  H         -26.65280303340698      9.93534278505279    -17.70823626363510
  H         -24.62079969105737      9.03171332255355    -16.58406492566906
  N         -23.37525751628734     10.51713140349907    -17.32506088671141
  C         -16.62497238342789     20.70382193677971    -27.32457334547326
  C         -16.35449953696751     21.12795644668996    -28.62912574276293
  C         -15.54665968878369     20.47357526416758    -26.46862692443674
  C         -15.03636324654030     21.26882409158142    -29.03934161045485
  H         -17.17283717449864     21.33024056497927    -29.31505963939255
  H         -15.70455182374390     20.17610007067101    -25.43955082129530
  C         -14.01402038761250     20.99354969145353    -28.14928347067009
  H         -14.79043005052044     21.58633877837458    -30.04670070060368
  H         -12.96836734138186     21.08070457260439    -28.42552202140103
  N         -14.27858138042732     20.61012001734931    -26.87982406793161
  N         -23.40090411906013     18.53481009967009    -23.94153756244970
  C         -15.22628402810983     21.07741125960545    -19.16419238634244
  C         -15.30606721546705     19.74541965524981    -18.73222475826574
  C         -15.79826118744561     19.43363274833919    -17.47505223431895
  C         -16.23206605904852     20.44043485571688    -16.59594426618552
  C         -16.13967617667045     21.77291119729482    -17.02935653170586
  C         -15.63547919794023     22.08799306968220    -18.28077248156183
  C         -17.47998905862049     18.96021296395990    -15.12880991089505
  C         -17.19626340207549     17.78720685565035    -15.85696193852478
  C         -17.93002285923042     16.62931244373903    -15.66571566239083
  H         -17.69845683378438     15.73726044946626    -16.24172412688151
  C         -18.95528576582549     16.58772590000684    -14.70112547492923
  C         -19.24376758369830     17.75504993782385    -13.97560906163801
  C         -18.53233510579547     18.92190245064688    -14.19996558848091
  H         -14.97996590552427     18.95463045362776    -19.40354915006735
  H         -16.46330686781184     22.58003275588644    -16.38250851546920
  H         -15.56221841002331     23.13505149713296    -18.55595880252226
  H         -20.04542039450367     17.74720443710543    -13.24361069084011
  H         -18.80181609546849     19.81100069918680    -13.64254951222179
  C         -19.69675398194494     15.40681855465960    -14.48922139476864
  C         -20.35976422727098     14.40375229097066    -14.31137688496045
  C         -21.12907287534733     13.23707610512039    -14.12311898758200
  C         -21.10076210881975     12.22505929538601    -15.09383790478570
  C         -21.92211663784007     13.03591586525520    -12.98183573095312
  H         -20.50862459896122     12.33806610790924    -15.99467802996907
  C         -22.61273267379304     11.84525241823603    -12.84689095566945
  H         -21.97008129001294     13.80149945750618    -12.21374888035704
  C         -22.53348296756288     10.88349377205506    -13.84461796754977
  H         -23.21967335473315     11.64794133885083    -11.97000008072669
  H         -23.06385487227541      9.93996883311509    -13.77621608739010
  N         -21.79522242100171     11.09067519189948    -14.94984343015534
  C         -14.40519955665200     22.63034073883458    -22.41375946358912
  C         -14.48472157260954     23.90907520563061    -22.97549074476930
  C         -13.85735435295749     21.60218831906160    -23.18502712138254
  C         -14.00522415916626     24.12354683953996    -24.25855932483223
  H         -14.91651687805942     24.72516100151825    -22.40218341665508
  H         -13.78683840585908     20.58674151110309    -22.80728757234191
  C         -13.47833724448485     23.06153390441707    -24.96986803342737
  H         -14.04133449188918     25.10486405967708    -24.71869511658315
  H         -13.10081609400301     23.17445347647709    -25.98080578241107
  N         -13.41912793398899     21.82160310834709    -24.43332160143503
  N         -16.72155039736812     20.11863589341149    -15.32219971778501
  Pd        -21.71332598939340      9.69445182748998    -16.44609471182544
  S         -21.19587013098397     18.35307760063739    -21.88895333500654
  S         -13.05585592897117     12.10449880747668    -20.53148445795939
  S         -15.78299883353593     17.74314810957438    -16.93290226777204
  S         -18.36859828897693     12.55896269390832    -25.53615194148168
  Pt        -12.74011639542759     20.26971685027570    -25.57537945788909
  C         -24.56547096816443     18.94968627236383    -24.72400686419764
  H         -24.77944822656281     18.27243833463756    -25.56248374776881
  H         -25.43765562470270     18.99026028659323    -24.06737207619272
  H         -24.38780516034582     19.95436052679874    -25.11323475885903
  C          -9.34202411019694     11.34668520020524    -18.20638412750865
  H          -9.05779463893175     11.90535466518409    -17.30388173250632
  H          -9.41869594645741     10.28559936926140    -17.95964154126813
  H          -8.55857082893912     11.46126735338371    -18.95859349673247
  C         -16.87103656577466      9.29660418003827    -28.15648814901238
  H         -15.99925371453368      8.67328299621978    -27.91340280815264
  H         -17.74637603331789      8.65400068663060    -28.27532336391006
  H         -16.69263682269175      9.80429858174066    -29.10679701207842
  C         -16.83448744252853     21.19140570804704    -14.33363673760162
  H         -17.73111470777913     21.81018280841484    -14.47659731860079
  H         -16.86129045799246     20.75000969968525    -13.33517160561983
  H         -15.94825383856535     21.82636431642136    -14.39695586969938
  C         -10.02044736379475     17.44260016078287    -21.77773334367383
  H          -9.32247307452843     17.51667254728926    -20.93328417361156
  C         -14.91290250954900     22.39833970043761    -21.06445157201414
  H         -15.45795353646712     23.24575715636179    -20.62923799677803
  C         -18.00147538022147     20.48504133042796    -26.88449183305369
  H         -18.77479026566317     20.85740529785887    -27.56860572365852
  C         -13.22752230048091     15.36115176076185    -27.87119650002512
  H         -12.88228471115508     14.68761959342791    -28.66621840203027
  N         -14.22000843076298     15.10477625677803    -27.09918589558693
  N         -10.72257432107766     16.39716638117148    -22.02223666693854
  N         -14.73670537756304     21.27957442712296    -20.46142110317070
  N         -18.25237429094506     19.87245157821437    -25.78493421686263
  B         -24.08321633822741      7.24496018233014    -13.89362360855258
  F         -23.78616925727199      5.87422279930534    -13.97308590128439
  F         -23.63167346107973      7.75803928262111    -12.66210388263275
  F         -25.47005237183124      7.45152948842628    -14.01745117254300
  F         -23.42723356345680      7.91295290137608    -14.94953856535710
  B         -18.88822537729723     12.25408002545435    -18.31721087772630
  F         -17.85019898744333     11.32877240272181    -18.52167020643562
  F         -18.63619433638481     13.00838720868953    -17.15751198703782
  F         -20.11001852574179     11.57150834011147    -18.17650987767049
  F         -18.97762556856888     13.11272070738654    -19.42760090313787
  B         -14.64863681631305     17.50751801473185    -23.33299037643910
  F         -13.78241440055000     16.51681156336181    -23.83069584066272
  F         -13.98080475087601     18.27293121549480    -22.35657328275822
  F         -15.77745563874112     16.89482571160924    -22.74685391811595
  F         -15.08114945152367     18.33026178051017    -24.38555227326244
