# Supplementary material for: A Robust Heterometallic Pt2Pd2L8 Double Cage Catenane
Source: Angew Chem Int Ed Engl. 2025 Sep 30;64(47):e202516952. doi: 10.1002/anie.202516952 (PMC12624329; doi:10.1002/anie.202516952)
Supplement: Supplementary file 3 — Supporting Information [file ANIE-64-e202516952-s003.zip › XYZ calculations files/Pd2PTA4_opt_r2scan-3c.xyz]

218
Coordinates from ORCA-job Pd2PTA4_r2scan-3c E -6375.015109693434
  C          -6.29086547258387      3.53877793117899      0.51093925498562
  C          -4.91400323938647      3.68351947996945      0.36209245713748
  C          -4.32970072437775      3.58003437489514     -0.89288584294793
  C          -5.11115480361109      3.36182216504203     -2.04901209736059
  C          -6.50060943006094      3.27937670859740     -1.86856575970449
  C          -7.08567858386742      3.34789802435702     -0.60802119949068
  C          -3.22700480200188      3.52699757290837     -3.63795252627534
  C          -2.22723347692001      3.69860154526661     -2.65517791674572
  C          -0.90077202419705      3.88446331162090     -3.00442691562986
  H          -0.14613322364620      3.97225824494469     -2.22701135737883
  C          -0.50370979596536      3.92051893435494     -4.35345752443344
  C          -1.49873787101471      3.83926860320279     -5.33654543307139
  C          -2.82371258530100      3.65758303545805     -4.98202217523517
  H          -4.28879737843843      3.82578420897249      1.24079578647342
  H          -7.16321303969864      3.14977359988268     -2.71288979522647
  H          -8.16517112601652      3.25924772958460     -0.51242461415754
  H          -1.23040881732213      3.89946950264438     -6.38640808734130
  H          -3.55110353587607      3.60126405107627     -5.78041682628714
  C           0.86560241691714      3.95533323262510     -4.68563286033245
  C           2.05277683923569      3.90618364691522     -4.94187227325513
  C           3.43332890996568      3.69996321033374     -5.14317999521065
  C           4.14847474485882      3.00787875281127     -4.15532671098661
  C           4.13261404488382      4.12033257934152     -6.28601687433531
  H           3.65111905745774      2.65492272079192     -3.25657151175976
  C           5.48519593538773      3.83761878739768     -6.39106463391389
  H           3.61277352026182      4.65678279322208     -7.07309464867371
  C           6.12798177576517      3.14629633974635     -5.37457968992380
  H           6.05329445107239      4.14831265286085     -7.26136203149028
  H           7.18429952464476      2.90101749984925     -5.41805556594196
  N           5.45268740948328      2.74453431487474     -4.28193276171032
  N          -4.54568913964568      3.20198070531358     -3.32247315732952
  C          -6.16963539009568     -0.46862615701951      0.74570994163789
  C          -4.96529899457161     -0.05888787477818      0.17947341751059
  C          -3.96427691371870     -0.98433909255775     -0.08176423047785
  C          -4.15753534928280     -2.36038404700308      0.15702320830897
  C          -5.40668906318735     -2.74637808029710      0.67024812843630
  C          -6.39132570244694     -1.81489399475011      0.98383413887129
  C          -2.03199392878894     -3.07096906982448     -0.87359760490439
  C          -1.59484760473266     -1.76613794794288     -1.19020698450658
  C          -0.44936133729179     -1.54848494852317     -1.93459266804043
  H          -0.12615932757507     -0.53162131280824     -2.13932774263798
  C           0.33910882161102     -2.62472306552798     -2.38190468161067
  C          -0.10658056415808     -3.92583967252488     -2.10960169909890
  C          -1.26722320215312     -4.13842229082294     -1.38507517396321
  H          -4.78033576107912      1.00062798742698      0.01544015598200
  H          -5.62898598187261     -3.78708590185246      0.86270998782169
  H          -7.32579574156423     -2.15056393373706      1.42515014629753
  H           0.46742804562354     -4.77843450815525     -2.45802360636652
  H          -1.56185811205357     -5.16318826858537     -1.20275079646039
  C           1.57960599973351     -2.36998088952296     -3.00065444756020
  C           2.66889563917957     -2.09744659237278     -3.46779662576634
  C           3.96976790642839     -1.71186751063835     -3.85236811054877
  C           4.44601396474028     -0.45916801699143     -3.43732116614936
  C           4.84501201033690     -2.53631623722537     -4.57887905248995
  H           3.81153264612782      0.21324139171170     -2.86812571389846
  C           6.12560395444980     -2.08549319885743     -4.85488807805137
  H           4.51609833498067     -3.51578059055683     -4.91058617332882
  C           6.53472603318602     -0.84269043393517     -4.39285092091736
  H           6.82285253334150     -2.69772810003399     -5.41681586205700
  H           7.53576265731322     -0.46049082622767     -4.56633070006558
  N           5.69713151746264     -0.06149002598623     -3.68661079684466
  N          -3.13995717914318     -3.30450978474787     -0.05831798481981
  S          -2.56178562611657      3.58490431462080     -0.91807567536476
  S          -2.38310769966226     -0.32595403237718     -0.52537456360701
  C          -5.42990316016299      2.75448909028168     -4.41292984993406
  H          -4.82104666066419      2.19442808780379     -5.12897430200354
  H          -6.13253400299604      2.02747001348594     -3.99250722114018
  C          -3.34397300498928     -4.66539303585821      0.46429364255385
  H          -2.35686424192611     -5.08973049250066      0.67468225441985
  H          -3.84216604899707     -4.57399401958162      1.43598167553690
  C          -4.13726211210757     -5.59729273866767     -0.45505030607116
  H          -5.10066604418665     -5.14131539403543     -0.71422696916744
  H          -3.60066552771436     -5.73561899096801     -1.40183239050819
  C          -4.37040897164262     -6.95255296383781      0.20952518050544
  H          -4.91677698509435     -6.80340526205552      1.15251648525000
  H          -3.40118182683163     -7.39868386474225      0.47719282268081
  C          -6.18794005810007      3.88073891613778     -5.11661393027892
  H          -6.74386117611681      4.46660970952131     -4.37597788580321
  H          -5.47982976361718      4.57391377118339     -5.58893506568696
  C          -7.13790496393348      3.31776238918306     -6.17406514555408
  H          -7.87557560374151      2.66359810665097     -5.68602745918399
  H          -6.56393208745402      2.68097298381449     -6.86210778705841
  C          -7.86974190714970      4.39280567020923     -6.98170116323607
  H          -7.13191413905502      5.03260231451065     -7.48821681052431
  H          -8.45023065423172      3.90182797070020     -7.77546406866117
  C          -8.81328145211066      5.26732478228299     -6.15497042052514
  H          -8.24209168193294      5.83412092472496     -5.40837868344260
  H          -9.50352560432076      4.62074559472396     -5.59402573234095
  C          -9.61023223139255      6.24068817547359     -7.02057309253757
  H         -10.22912200720121      5.70441622380006     -7.75013470882505
  H          -8.94189734477687      6.90763039595901     -7.57873630043350
  H         -10.27462427145567      6.86631325789789     -6.41420146121542
  C          -5.14736292603610     -7.92198337606825     -0.67939721884166
  H          -6.11173730275326     -7.46942608662674     -0.95375865242198
  H          -4.59711222146941     -8.07387043676538     -1.61955357332315
  C          -5.39661776528786     -9.27613947322888     -0.01657060541900
  H          -5.94526796140027     -9.12261649795046      0.92323222618199
  H          -4.43264411604891     -9.72749615324247      0.25725138667616
  C          -6.17530778258222    -10.23643778070753     -0.91228548811626
  H          -5.63452078822518    -10.42999480706778     -1.84661815461754
  H          -7.15576936360055     -9.82149258093898     -1.17566585542789
  H          -6.34263588069033    -11.20008441656359     -0.41822821668727
  N          -7.10813215187559      0.52771391605007      1.19388669957143
  H          -7.97981546615065      0.08915314361560      1.49286008233806
  H          -7.33758952297457      1.17318627482128      0.43422675620987
  N          -6.85341978557665      3.47351251234865      1.83191447769698
  H          -7.87043628426905      3.55637172068977      1.79979790012527
  H          -6.50497703770861      4.23282367173947      2.41792391159812
  C           6.30411869919105      3.52980917501993     -0.51017292179805
  C           4.92730240453992      3.67397046918845     -0.36095779651607
  C           4.34402264307314      3.57458228103328      0.89477314557321
  C           5.12649706472015      3.36356650163306      2.05154561353566
  C           6.51578484289895      3.28120934156258      1.87045721513273
  C           7.09980828856332      3.34342882894279      0.60887881744405
  C           3.24242323572363      3.53436320437493      3.64011452311129
  C           2.24185826305853      3.69706033170212      2.65669814955040
  C           0.91493207362725      3.88148147477241      3.00495897359773
  H           0.16006572303085      3.96181377619886      2.22697149110121
  C           0.51807868537906      3.92473735982893      4.35379988631874
  C           1.51364320641125      3.85241587022705      5.33719574237396
  C           2.83910635012439      3.67226572764449      4.98345801475341
  H           4.30140377517755      3.81169263567852     -1.23979595896770
  H           7.17906522938376      3.15643078169288      2.71498741700220
  H           8.17910476748369      3.25376573512264      0.51254584270972
  H           1.24538467809543      3.91857448279673      6.38670379898510
  H           3.56683150151106      3.62286923321417      5.78196959485552
  C          -0.85140457043062      3.95820563840250      4.68559689790787
  C          -2.03851632923050      3.90454430996646      4.94123792887011
  C          -3.41938663803260      3.70069513473425      5.14219951794919
  C          -4.13699600223637      3.01145653294270      4.15407500389574
  C          -4.11674599689383      4.12135535020165      6.28619089412965
  H          -3.64147033315458      2.65798921650146      3.25452949309881
  C          -5.46999718832498      3.84225619819003      6.39190038235037
  H          -3.59475246473075      4.65519176125207      7.07364954214700
  C          -6.11529533824902      3.15409509911004      5.37491031181389
  H          -6.03664731106529      4.15337678609944      7.26299538996102
  H          -7.17226767907839      2.91171800690867      5.41867518246979
  N          -5.44184462030734      2.75170580126960      4.28130801282014
  N           4.56175979430281      3.20997788846463      3.32608509414586
  C           6.15276946064727     -0.48181168511190     -0.74624095298478
  C           4.94346041272607     -0.07251078505084     -0.19010237489708
  C           3.94162345050419     -0.99878888953706      0.06470503863795
  C           4.13888241465387     -2.37518577722382     -0.16904833758782
  C           5.39138695006651     -2.76034583138564     -0.67447516892176
  C           6.37707672668054     -1.82805508237794     -0.98230646365810
  C           2.01211443165138     -3.08631775421460      0.85749886536892
  C           1.57109288112654     -1.78112547226127      1.16694033496746
  C           0.42614695181887     -1.56270077534393      1.91177102898993
  H           0.10043364362657     -0.54562551981536      2.11173468567851
  C          -0.35823515536337     -2.63887730149295      2.36645482864730
  C           0.09023090300533     -3.94007378778180      2.09956154486298
  C           1.25040058011007     -4.15325297182186      1.37440089859086
  H           4.75552967588741      0.98700066634602     -0.02962657555793
  H           5.61606746453209     -3.80098128432494     -0.86440615665130
  H           7.31498349636692     -2.16312976361614     -1.41670594248158
  H          -0.48098207847411     -4.79241121461316      2.45314409275258
  H           1.54709995434713     -5.17811432814520      1.19623967951993
  C          -1.59724089405964     -2.38283394082355      2.98773693180637
  C          -2.68532077282360     -2.10583697177038      3.45498725261366
  C          -3.98276013501125     -1.71376243910882      3.84442191878232
  C          -4.45390977244027     -0.45831485458663      3.43162389845708
  C          -4.85957911335725     -2.53378461865685      4.57400590711284
  H          -3.81825426284659      0.21073670073792      2.85967693854893
  C          -6.13648322364150     -2.07598194627895      4.85561381316493
  H          -4.53469933258839     -3.51536216334355      4.90366597750322
  C          -6.54055392993934     -0.83057394657768      4.39611940256833
  H          -6.83457329400808     -2.68436893804472      5.42047639848752
  H          -7.53857373005356     -0.44265680027567      4.57438271064321
  N          -5.70168095506725     -0.05370747928072      3.68662457389382
  N           3.12149731598087     -3.32010113508983      0.04399805097377
  Pd         -6.32314684055815      1.67831479350016      2.78453428783269
  S           2.57622339106097      3.57213729376444      0.92040357190953
  S           2.35494897788755     -0.34335521937538      0.49205764293880
  C           5.44682888209093      2.76909442924176      4.41863642525178
  H           4.83845529323533      2.21237553464756      5.13769061427326
  H           6.15003916377850      2.04044248353877      4.00179050537516
  C           3.33059898785447     -4.68302773158224     -0.47150245068150
  H           2.34506992028618     -5.11057998991315     -0.68296160711466
  H           3.83179192484540     -4.59512056219763     -1.44205636116290
  C           4.12314322850649     -5.60896504347302      0.45475076892944
  H           5.08593379323548     -5.15094786651637      0.71244595783719
  H           3.58538546545578     -5.74164683220627      1.40164307868853
  C           4.35793278488704     -6.96823328039571     -0.20104216041358
  H           4.90745967122654     -6.82510737760904     -1.14313414418936
  H           3.38942650766158     -7.41579895485292     -0.46892541585077
  C           6.20394610334249      3.89936631603594      5.11676424707619
  H           6.76057018110308      4.48152091678209      4.37374759694636
  H           5.49517122963001      4.59483386852115      5.58492222658110
  C           7.15351504835388      3.34190005799751      6.17754359233453
  H           7.89079235942813      2.68478888433031      5.69282882998523
  H           6.57927755588191      2.70915541192395      6.86908565125204
  C           7.88593677765469      4.42070865840981      6.97938521685042
  H           7.14881346078519      5.06204782885554      7.48488358127208
  H           8.46824761741757      3.93318562702157      7.77388531562979
  C           8.82768501929824      5.29254372927980      6.14763791580428
  H           8.25475401857878      5.85857433195641      5.40178251965055
  H           9.51520655909615      4.64407122490255      5.58554907880544
  C           9.62860899075312      6.26673387999049      7.00856227787150
  H          10.24866418607269      5.73118376042823      7.73758274884213
  H           8.96287554535276      6.93597849951475      7.56705852881429
  H          10.29227739113237      6.88986448250282      6.39872571754100
  C           5.13179644861690     -7.93246267156011      0.69626810592306
  H           6.09452695915437     -7.47752570118077      0.97252973272850
  H           4.57740523312231     -8.07989155717462      1.63473489586574
  C           5.38527656383665     -9.28989195472301      0.04162486898517
  H           5.93905144351744     -9.14056397711384     -0.89586009741644
  H           4.42303904539745     -9.74306226694796     -0.23533943018048
  C           6.15950354238898    -10.24510097863804      0.94656036792961
  H           5.61344680751155    -10.43448430672758      1.87858606825707
  H           7.13803006557787     -9.82799395595838      1.21356923538987
  H           6.33047463614330    -11.21097974453367      0.45826249958296
  N           7.09488313017378      0.51479768260053     -1.18638557500496
  H           7.96962619983280      0.07631732336055     -1.47644738642930
  H           7.31718369135662      1.16044316043902     -0.42453806317799
  N           6.86523629210538      3.46000595197935     -1.83151508954243
  H           7.88261678558011      3.53816133192021     -1.80050988489012
  H           6.51990635623627      4.22036884761405     -2.41793302473602
  Pd          6.32558853102312      1.66719902399654     -2.78311274245458
