# Supplementary material for: A Robust Heterometallic Pt2Pd2L8 Double Cage Catenane
Source: Angew Chem Int Ed Engl. 2025 Sep 30;64(47):e202516952. doi: 10.1002/anie.202516952 (PMC12624329; doi:10.1002/anie.202516952)
Supplement: Supplementary file 3 — Supporting Information [file ANIE-64-e202516952-s003.zip › XYZ calculations files/Pd3PTA6_opt_r2scan-3c.xyz]

327
Coordinates from ORCA-job Pd3PTA6_r2scan-3c E -9562.511774296841
  C          -3.77998809975159     -7.70834223880559      3.13944699050286
  C          -3.89476143916847     -6.32662732196775      3.00733606328440
  C          -5.11274997493296     -5.76114274761498      2.65695787841728
  C          -6.27688715020989     -6.54614455380341      2.52016983875168
  C          -6.13532520987375     -7.93104395963901      2.70375664358408
  C          -4.89998146558648     -8.51013261814819      2.97658588733290
  C          -7.80903591279404     -4.62613935103243      2.36357964601951
  C          -6.79793460815406     -3.64386139172081      2.43835302524742
  C          -7.09870773793764     -2.30157205507129      2.57771819715940
  H          -6.29608703485649     -1.57049602799581      2.61863990903131
  C          -8.43478273058314     -1.86304521716523      2.61027196946083
  C          -9.44936402994725     -2.82959159269821      2.55333363330591
  C          -9.14065577695066     -4.17500320451227      2.44617951499684
  H          -3.01359098884288     -5.69742052328798      3.11248625250552
  H          -6.98617672636508     -8.59312478662533      2.61757765552559
  H          -4.82104484677062     -9.59016616503242      3.06856874732952
  H         -10.48992081610997     -2.52314718106450      2.58853457578453
  H          -9.96293447080825     -4.87679321760500      2.41195437358075
  C          -8.71715014098281     -0.48285098316163      2.64356877207801
  C          -8.91667338156962      0.71585271959256      2.62530666514977
  C          -9.11580555768403      2.10870326245414      2.54580424732293
  C          -8.05834932547301      2.93369059808729      2.13254807332394
  C         -10.34781121130087      2.71530810104889      2.84426102731681
  H          -7.08742981585728      2.51534923579039      1.88522447221489
  C         -10.47258745536109      4.08833145367896      2.72051909181286
  H         -11.18625898832241      2.10566862971996      3.16517700160215
  C          -9.38589391383969      4.84142961606820      2.30352746507016
  H         -11.41015174544497      4.58691554149291      2.94166699068082
  H          -9.44310466827269      5.91948182417910      2.18798151227712
  N          -8.20587811374451      4.25763357692249      2.01819193298605
  N          -7.51288327627348     -5.97807023607247      2.17471321039700
  C          -2.54763014716653     -6.99620298316551     -0.70274274817032
  C          -2.43586357674060     -5.68108013333104     -0.26083579695408
  C          -2.10217556804335     -4.67720590566245     -1.15577373818231
  C          -1.90835043369570     -4.94478071953171     -2.52511690368424
  C          -1.99778443917019     -6.28249914380056     -2.93673915340517
  C          -2.31165399812461     -7.29589083622763     -2.03688730479970
  C          -2.16850048465895     -2.63282464498582     -3.23417501856915
  C          -2.43525970095850     -2.15283155707040     -1.93329919701819
  C          -3.11187594902687     -0.96601661829038     -1.72225963612598
  H          -3.34360678458059     -0.64658338491876     -0.71047488712923
  C          -3.49792336867881     -0.16396919060382     -2.81286760345400
  C          -3.12864038520140     -0.57493813648786     -4.10403687461529
  C          -2.48061468674465     -1.78198997244853     -4.30859037296530
  H          -2.56109263345590     -5.44605523683672      0.79182180468963
  H          -1.82559579447239     -6.55927055334012     -3.96878016560759
  H          -2.36942566610727     -8.32316700475820     -2.38685457549208
  H          -3.38445371858821      0.04353884120192     -4.95868598396014
  H          -2.24194016632723     -2.06808844877872     -5.32413246074178
  C          -4.29491981456048      0.97942644190368     -2.59495839721736
  C          -5.04804777066195      1.90651876109478     -2.36825327443053
  C          -5.96477592623474      2.93995448012063     -2.08401071021247
  C          -5.98949930084223      3.51659875064639     -0.80610874468204
  C          -6.87245080847391      3.42659739593276     -3.04108683027106
  H          -5.30028350443247      3.18984599179423     -0.03329659595555
  C          -7.76300597269254      4.42469932299622     -2.68466965525465
  H          -6.87186540504063      3.01261326825939     -4.04430418969529
  C          -7.73012366393875      4.94768831964143     -1.40036637713783
  H          -8.48284774202772      4.81186193363232     -3.39772710145448
  H          -8.39995418515931      5.73995607036286     -1.08085554210427
  N          -6.84021283969001      4.50110621363411     -0.49644521351138
  N          -1.61676201835573     -3.90221126314511     -3.42527686713355
  S          -5.09531248117757     -4.05941678429829      2.17927157033041
  S          -1.79063173904865     -3.04419147454798     -0.53945066059499
  C          -8.61263451061965     -6.88942825931205      1.81159810093772
  H          -9.28290803181983     -6.34655183024162      1.13768557849844
  H          -8.18140506311546     -7.69969255309538      1.21385276950118
  C          -1.07733283371567     -4.26245790131558     -4.74802353830945
  H          -0.50949941130010     -3.40012657513693     -5.11487311984976
  H          -0.34632651124081     -5.06126548963341     -4.57501075844728
  C          -2.09238649642133     -4.71637999584283     -5.80805666713010
  H          -2.85185946214388     -5.36707446393361     -5.35911005001380
  H          -2.63368375101229     -3.85706890481785     -6.21923086909231
  C          -1.38197241773093     -5.45435791863635     -6.94186885704526
  H          -0.87596694019882     -6.34140859439620     -6.53237610950505
  H          -0.59235354587132     -4.80985224706443     -7.35605712394113
  C          -9.39807688052121     -7.46545756747869      2.99318207446584
  H          -8.70889334977845     -7.93119814927574      3.70591252803208
  H          -9.90662177667473     -6.66181023715918      3.54037689314167
  C         -10.42743407207405     -8.48477661013923      2.50364897497040
  H          -9.90249919786393     -9.33343796011167      2.04094241621155
  H         -11.03342481872383     -8.02305929850681      1.71114582800728
  C         -11.35802296167468     -9.00169167485209      3.60357848597759
  H         -11.91914608480753     -8.15766745329287      4.03122450375029
  H         -12.10296398481201     -9.66946655446045      3.14837245890126
  C         -10.64592209052753     -9.75477340005997      4.72823957372163
  H          -9.96065748855790     -9.07832901331297      5.25536918393379
  H         -10.02420499514324    -10.55003370559964      4.29190654344155
  C         -11.62482117146478    -10.36024670096065      5.73166617145587
  H         -12.29850108044401    -11.07416324178378      5.24264920019450
  H         -12.24433205475698     -9.58253485112882      6.19472774333425
  H         -11.10069731322853    -10.89065875826891      6.53452359443981
  C          -2.32866567516535     -5.88039823605127     -8.06208790328827
  H          -3.12357627664029     -6.51559039451936     -7.64395100341335
  H          -2.82704946091841     -4.99158603606394     -8.47606863884105
  C          -1.62161009846526     -6.63245083368357     -9.18911629316750
  H          -1.12558431223832     -7.52124708644716     -8.77448799162059
  H          -0.82526003498456     -5.99732692702970     -9.60193154248777
  C          -2.57339679195784     -7.05195042154112    -10.30664007844109
  H          -3.05670245144126     -6.17853554979754    -10.76079329182772
  H          -3.36460846471969     -7.70805413256477     -9.92410255967444
  H          -2.04656141813712     -7.59236131476307    -11.10096862787483
  N          -2.82723087613863     -8.03632209562794      0.25415638020895
  H          -3.04284060733968     -8.91072737064020     -0.22746937845466
  H          -3.65038095209681     -7.79312896318998      0.80952486073743
  N          -2.48002346944193     -8.28871949617121      3.31979715514721
  H          -2.55816491410033     -9.22927506110178      3.70986995629972
  H          -1.92664996719998     -7.73350848514931      3.97443161100244
  C           8.34198549016315      1.25514466515480      3.02786110095243
  C           7.21594028976479      0.44578478999442      2.88826355361003
  C           7.34206333077794     -0.93587478688671      2.93175698176751
  C           8.57989408949497     -1.55219669488731      3.21264336432813
  C           9.68745667675017     -0.70637232401265      3.38349578416467
  C           9.57938788090148      0.67545668744476      3.26085892860740
  C           7.63102260524683     -3.80655685037453      3.49837293327778
  C           6.30521470356189     -3.43706654960975      3.18451214571532
  C           5.24922390976597     -4.31674874698827      3.34293208237059
  H           4.24339975990954     -4.00542454907614      3.07520178302141
  C           5.46856451483906     -5.63100691598340      3.79379556486810
  C           6.77737846079919     -6.00137739874655      4.13711456717572
  C           7.82495592413791     -5.10656116502809      4.00482324088118
  H           6.24824405192384      0.89704238165348      2.67926417831212
  H          10.66705142958370     -1.11102381561483      3.59862855537973
  H          10.46764364883992      1.29344438153849      3.35976283596394
  H           6.97622222475030     -7.00270864661531      4.50566090474039
  H           8.81148696392098     -5.44402530583635      4.29234277914537
  C           4.40477500101069     -6.55481350211830      3.84066376678803
  C           3.49229180467676     -7.35798369620087      3.82717138859711
  C           2.44539098807244     -8.29861698567268      3.74470441306505
  C           1.30735521746249     -8.00697042741292      2.97741816295688
  C           2.50661858368218     -9.54963386306144      4.38257427166674
  H           1.21075134019689     -7.05592239384882      2.46252096537480
  C           1.45657545248353    -10.43861913527499      4.23008026814524
  H           3.37312370257726     -9.80780293158662      4.98268011542156
  C           0.36651516835025    -10.08664848395257      3.44900712674816
  H           1.47431589521454    -11.41203391237364      4.70816186893365
  H          -0.47314982869791    -10.75757594325966      3.29564150777584
  N           0.30921487976971     -8.88682366547944      2.83958872000253
  N           8.71093597196381     -2.94795051346632      3.28014426971398
  C           7.65333255393018      0.96964656306916     -1.05155609149309
  C           6.40563146903725      0.46475342482186     -0.70059387622799
  C           5.54298260810414      0.00795763011576     -1.68398752846703
  C           5.91078981934749      0.00306278583502     -3.04384106594777
  C           7.15465549581976      0.56197378271202     -3.37193331418386
  C           8.01546961070006      1.03831838424515     -2.38933734023251
  C           4.21269593134849     -1.60694015630447     -3.71563624695095
  C           3.71778879708828     -1.78701699615201     -2.40463913739167
  C           3.02093673465336     -2.92373664282336     -2.04152019616064
  H           2.69615418004220     -3.05519606849413     -1.01344655346970
  C           2.72412724343525     -3.91150550237936     -2.99889567269554
  C           3.09575137538978     -3.67754365981013     -4.33261741694635
  C           3.82201395758986     -2.55171983380472     -4.68201931007642
  H           6.08745410289186      0.46452963303421      0.33730497081759
  H           7.48130880663049      0.62536096072243     -4.40124171128434
  H           8.97681596085638      1.45539373430637     -2.67648448757384
  H           2.84241037812173     -4.40556015149185     -5.09697523270413
  H           4.10508449022155     -2.43262815256073     -5.71946408283902
  C           2.13029139078433     -5.12448742082345     -2.59609827960461
  C           1.69487341421962     -6.18918148978150     -2.20309654187197
  C           1.18446507343758     -7.41361299452667     -1.72837458814942
  C           0.51626438963162     -7.45118979845390     -0.49656780219443
  C           1.28160968255419     -8.60988546266977     -2.45907769098442
  H           0.39907571679020     -6.55174600680532      0.10063719976650
  C           0.73116049246233     -9.76854181254887     -1.93752535016427
  H           1.78233118785546     -8.61540151519539     -3.42184689995510
  C           0.06954567175502     -9.72733650858896     -0.71906950063960
  H           0.79549461975583    -10.70835998076056     -2.47521737862787
  H          -0.39797948046386    -10.60483449067191     -0.28373221938208
  N          -0.03617336984247     -8.57603206062410     -0.03083886355324
  N           5.05167261017842     -0.53277825350650     -4.02190825340712
  Pd         -1.26023504393322     -8.44700603868368      1.60454752913136
  S           5.94483405216560     -1.88568381665215      2.40717660741922
  S           3.90030089388969     -0.47352038219832     -1.22448291524172
  C          10.07312806180487     -3.50410629466062      3.36503230753157
  H          10.04657208312171     -4.51505568922450      2.94703707510768
  H          10.70692321343721     -2.91943958520018      2.68963965360231
  C           5.33852896242492     -0.23930324242501     -5.43746097618174
  H           4.39258907184674     -0.32732776334816     -5.98308022087479
  H           5.62625480152988      0.81689567979252     -5.49321151794374
  C           6.40952930521330     -1.10719056833788     -6.11008064089008
  H           7.35563029958559     -1.05138684035256     -5.56008815439164
  H           6.11414684590911     -2.16221901997219     -6.09660266121711
  C           6.62917211402552     -0.65663876857989     -7.55387882534458
  H           6.92855370875652      0.40179332219773     -7.56193873151755
  H           5.67702084219360     -0.71642939745385     -8.10131776814838
  C          10.67467881633147     -3.51917341600773      4.77251226000604
  H          10.57735485352271     -2.52603188576267      5.22461888955558
  H          10.11319192229280     -4.20587303737361      5.41845882744257
  C          12.14339949233208     -3.94261456787559      4.72792145637357
  H          12.71191557444933     -3.20860438125134      4.13769573029207
  H          12.22052350595945     -4.89954257581440      4.19246664166854
  C          12.78701637757495     -4.08971117658066      6.10889526267705
  H          12.24618271045103     -4.85569391429219      6.68415952550062
  H          13.81175730420923     -4.46591901391430      5.98029199491409
  C          12.83834587570962     -2.79340995643064      6.91879288598266
  H          11.81936133052124     -2.44888683738238      7.13774129149261
  H          13.30891438261120     -2.00741786616327      6.31045486417126
  C          13.60501829844357     -2.95765775179512      8.22919830748550
  H          14.64221933090144     -3.26155977091725      8.04325315174894
  H          13.14220706474848     -3.72524935303690      8.86134772351947
  H          13.62750709758702     -2.02352593683487      8.80152666388927
  C           7.68511478424707     -1.48758695243764     -8.28059400947572
  H           8.63754480797407     -1.42392059767802     -7.73399556856865
  H           7.38856194000505     -2.54669238811224     -8.26615926778490
  C           7.90356023041666     -1.04509334442662     -9.72718045651864
  H           8.19482499128105      0.01458453316518     -9.74059107924536
  H           6.95168622288565     -1.11200591598227    -10.27245374184125
  C           8.96425790428163     -1.87670675621377    -10.44419303196759
  H           8.68436584050081     -2.93686132382418    -10.46704804520428
  H           9.93373459154658     -1.79979148125080     -9.93723779775371
  H           9.10221251559917     -1.54565534768499    -11.47957077913183
  N           8.51868488166986      1.48152818244633     -0.02114136250376
  H           9.46098844790899      1.62212257710262     -0.38916405694260
  H           8.59501775543344      0.80557945422213      0.74194629101275
  N           8.21763287559298      2.67054304123835      2.81422834961367
  H           9.04025873746997      3.16024424386917      3.16871307770074
  H           7.40842764939786      3.03799254114069      3.31776604404505
  C          -5.32953186391875      6.97378696973638      3.59160841633798
  C          -4.14857450842803      6.28406792398478      3.86083660681945
  C          -3.00175089770103      6.99664141764600      4.18512686657574
  C          -3.00246449428844      8.40225307588308      4.21506703214427
  C          -4.18721369595598      9.06973632989831      3.88255914112758
  C          -5.34516422820022      8.36341720194619      3.58182844469365
  C          -0.60037761614542      8.65929232537975      4.11513963092156
  C          -0.32583753717857      7.27834212446342      4.04342102655421
  C           0.90102160590108      6.80738202756326      3.60665141003616
  H           1.09073576768125      5.73875165514727      3.56647685639437
  C           1.92361746294564      7.71176283184811      3.26366570601174
  C           1.64887511027747      9.08971708032914      3.31578975342050
  C           0.40594581954913      9.55103524688372      3.71008072464304
  H          -4.13293140128354      5.19672632288514      3.83571748881847
  H          -4.21909202052416     10.15307427135892      3.87054464238130
  H          -6.26003107645339      8.89893062448326      3.34158143854911
  H           2.41774714656746      9.79959527721601      3.02758323284063
  H           0.21918691358054     10.61838887185920      3.69940347255464
  C           3.21112167114267      7.26940308570238      2.89201268670821
  C           4.34547653922545      6.95466420240504      2.58888432801745
  C           5.69218674011176      6.68336395993027      2.26853388426129
  C           6.10040293308308      5.40397277013043      1.86373025953336
  C           6.66805490983068      7.69385647013003      2.34049782323201
  H           5.39090124523876      4.58567799826117      1.78451751727846
  C           7.98062763434406      7.39524005791668      2.02160725766531
  H           6.38299338088474      8.69508834490502      2.64688955828257
  C           8.31252374465486      6.10821461402204      1.62837176983099
  H           8.75515328464705      8.15298036821789      2.07166187833321
  H           9.32764342490118      5.82971778307468      1.36341042353387
  N           7.37646773215120      5.14389456787428      1.55375641873283
  N          -1.84034809277177      9.10381087361361      4.58218037628735
  C          -4.36181391085713      6.16180176618717     -0.52881709372629
  C          -3.26164364698134      5.34522397774672     -0.28970103198039
  C          -2.58369094413225      4.77243361005235     -1.35741154977753
  C          -2.96652267407839      5.01861499341098     -2.68954603627023
  C          -4.07275453016062      5.85697971387255     -2.89655452178347
  C          -4.76240787061606      6.42061003225546     -1.83241622072881
  C          -0.90894732758253      4.17246844176056     -3.69096863286728
  C          -0.28605102177664      3.92875009663531     -2.44638732903519
  C           1.08639790322401      3.81826542898124     -2.33429560098264
  H           1.54061080216460      3.67505105640747     -1.35809369204724
  C           1.90307717844994      3.87441328982766     -3.48045594142754
  C           1.28232489623525      3.98915254456101     -4.73370698289495
  C          -0.09038590446981      4.13647619603514     -4.83517872607099
  H          -2.95244364377221      5.12961971752613      0.73089158374140
  H          -4.41976841585889      6.07957003916803     -3.89641419636551
  H          -5.62254164351494      7.05549739803181     -2.02581222504515
  H           1.88644994237556      3.99619425030884     -5.63541745431587
  H          -0.51695200950926      4.24616635524552     -5.82328143023020
  C           3.30392422063945      3.87601581916696     -3.33335748471913
  C           4.50094080141877      3.95858454497547     -3.13796342490020
  C           5.85871067971350      4.10251392473201     -2.79160603897679
  C           6.24305715370262      3.83597546653989     -1.46969470730810
  C           6.85491448411498      4.51390852610007     -3.69343795247696
  H           5.51474587483786      3.50108929679208     -0.73687590338680
  C           8.15560319625672      4.66190648643015     -3.24148108832735
  H           6.59788495078722      4.71817062771067     -4.72780141969110
  C           8.46288124130785      4.38073811955086     -1.91765597570986
  H           8.94468373789661      4.98763632661807     -3.91072073168238
  H           9.47165553110727      4.46623402306608     -1.52632752030510
  N           7.51002347035417      3.96343581004688     -1.06533228224942
  N          -2.27701271069954      4.43131205402429     -3.76816018191661
  Pd          7.92174796431731      3.31250178869892      0.82715489203105
  S          -1.53081863873760      6.12364144835668      4.66380092505218
  S          -1.28551478110585      3.61566689470039     -1.01328995843998
  C          -1.97976025622239     10.47839520243218      5.09322459283374
  H          -0.97681545517214     10.83950498833405      5.32859557283924
  H          -2.39207698482406     11.15037078934165      4.32582920608879
  C          -2.92139108761678      4.43008190870615     -5.09366706099098
  H          -2.52729203647205      3.56670428159258     -5.64177050832363
  H          -3.98677585298001      4.23022551626571     -4.93356345016864
  C          -2.75318355524808      5.70102508110947     -5.93555129758874
  H          -3.19118108739032      6.56467802163522     -5.42271472438077
  H          -1.69141647397994      5.93628261116896     -6.07117510734288
  C          -3.41681365312695      5.52635096546288     -7.30073229716503
  H          -4.48021842649710      5.28202797694327     -7.16024291171079
  H          -2.96447263170850      4.66639552237258     -7.81624043264325
  C          -2.80869020292171     10.52974004738546      6.37595619701533
  H          -3.78066337167615     10.04980812878627      6.22510809661700
  H          -2.28544893832605      9.95597036973456      7.15326623082184
  C          -3.00731432558094     11.97478168806630      6.83563007844139
  H          -3.60695038722321     12.51168330657634      6.08607309017705
  H          -2.03014945678353     12.47685983125542      6.87148242318841
  C          -3.67985940544603     12.09694992862059      8.20543879129827
  H          -3.05381132090485     11.60358599548915      8.96360591248680
  H          -3.72195593833176     13.15973733643941      8.48258945501235
  C          -5.09427677563752     11.51778795685812      8.26618798293655
  H          -5.06331571642870     10.43657037305091      8.07888155639741
  H          -5.69782921944629     11.95641058382584      7.45833309012944
  C          -5.76992603266496     11.77563832129330      9.61103465375897
  H          -5.85347280158307     12.85080111524203      9.81048438825512
  H          -5.19474057113206     11.32953471635859     10.43151989757109
  H          -6.77918173205690     11.35006653055553      9.64198263094608
  C          -3.29504048184981      6.76779111367415     -8.18276622136088
  H          -3.74790041262698      7.62693051471288     -7.66636102350642
  H          -2.23165306693929      7.01341857068272     -8.32031528689629
  C          -3.95421531616270      6.59670369050738     -9.55075270705305
  H          -5.01626911463752      6.35021701544197     -9.41171496404095
  H          -3.50144449451573      5.73720106208393    -10.06470322610686
  C          -3.82825379764185      7.84119230260706    -10.42615564141659
  H          -2.77572430202844      8.09091499125487    -10.60672089024145
  H          -4.29815733401596      8.70867755563756     -9.94717093097558
  H          -4.30868172824795      7.69710728232546    -11.40033308946880
  N          -5.12593600109928      6.65546625906239      0.58131533035220
  H          -5.59683358847884      7.52719207382359      0.33190443135535
  H          -4.50594339324566      6.85992945674744      1.36785487484898
  N          -6.51441980100639      6.23414926159255      3.25399565530932
  H          -7.34246825304252      6.81877581592936      3.38017721634181
  H          -6.61648747850573      5.43150588796346      3.87746191637159
  Pd         -6.65900674446390      5.40647137844582      1.32823064977965
